# Supplementary material for: Increased Degradation Rates in the Components of the Mitochondrial Oxidative Phosphorylation Chain in the Cerebellum of Old Mice
Source: Front Aging Neurosci. 2018 Feb 16;10:32. doi: 10.3389/fnagi.2018.00032 (PMC5820363; doi:10.3389/fnagi.2018.00032)
Supplement: TABLE S1 — A complete list of protein identifications and measured turnover rates for the young and aged mouse cerebellum. [file Table_1.XLSX]

## Sheet: Young Peptides Identified
	Peptide Index	Acc #	Num Unique	% Cov	Best Disc Score	m/z	z	ppm	Peptide	Fraction	RT	Start	End	Score	Expect	# in DB	Protein MW	Protein Name
[449]	1	P55012	5	6.8	4.37	734.903	2	8.6	AAAAAAAAAAAAAAAGAAGK	F20101020-05_ITMSms2cid	28.105	90	109	45.7	1.8e-07	1	130952	Solute carrier family 12 member 2
[274]	2	O70133	13	12.5	3.1	679.348	2	-0.84	AAEC(Carbamidomethyl)NIVVTQPR	F20101020-05_ITMSms2cid	18.462	437	448	31.1	0.00039	1	149476	ATP-dependent RNA helicase A
[119]	3	Q8BPN8	25	13.4	4.04	829.938	2	5.2	AAEGISSDSLLSVPGQK	F20101020-05_ITMSms2cid	28.347	925	941	29.7	1.8e-05	1	338212	DmX-like protein 2
[2]	4	Q68FD5	133	76.6	6.45	892.64	5	23	AAEQAHLWAELVFLYDKYEEYDNAIITM(Oxidation)M(Oxidation)NHPTDAWK	F20101020-05_ITMSms2cid	48.141	1351	1387	39.9	2.9e-05	1	191558	Clathrin heavy chain 1
[2]	5	Q68FD5	133	76.6	6.45	1111.54	4	15	AAEQAHLWAELVFLYDKYEEYDNAIITM(Oxidation)MNHPTDAWK	F20101020-05_ITMSms2cid	52.156	1351	1387	23.9	0.0045	1	191558	Clathrin heavy chain 1
[2]	6	Q68FD5	133	76.6	6.45	889.42	5	-0.63	AAEQAHLWAELVFLYDKYEEYDNAIITMM(Oxidation)NHPTDAWK	F20101020-05_ITMSms2cid	52.105	1351	1387	30	0.0013	1	191558	Clathrin heavy chain 1
[268]	7	P55066	9	7.9	4.42	1009.06	2	9.3	AALAELVALPC(Carbamidomethyl)FFTLQPR	F20101020-05_ITMSms2cid	49.129	48	65	28.7	2.8e-05	1	137202	Neurocan core protein
[966]	8	Q4ACU6	4	4.9	1.52	757.41	2	0.38	AALAVGSPGPVGGSFAR	F20101020-05_ITMSms2cid	26.375	1041	1057	25.7	3.1e-05	1	192219	SH3 and multiple ankyrin repeat domains protein 3
[692]	9	Q6ZPE2	5	4.1	2.44	482.281	2	3.3	AALYIIGDK	F20101020-05_ITMSms2cid	25.772	1324	1332	26.9	0.00018	1	208694	Myotubularin-related protein 5
[7]	10	P19096	75	41.8	5.06	866.928	2	3.3	AAM(Oxidation)LGQEDPPQHGLPR	F20101020-05_ITMSms2cid	18.009	1160	1175	26.9	0.00012	1	272431	Fatty acid synthase
[47]	11	Q99104	40	28	4.57	617.865	2	6.1	AATIVIQSYLR	F20101020-05_ITMSms2cid	30.543	839	849	34.3	8.3e-05	1	215597	Myosin-Va
[53]	12	P13595	32	32.6	5.28	666.324	2	-1.5	AATTNPSQGEDLK	F20101020-05_ITMSms2cid	12.255	1010	1022	39.6	7.9e-06	1	119428	Neural cell adhesion molecule 1
[7]	13	P19096	75	41.8	5.06	767.894	2	2.3	AC(Carbamidomethyl)VDTALENLSTLK	F20101020-05_ITMSms2cid	31.936	1221	1234	45.3	2.5e-06	1	272431	Fatty acid synthase
[2]	14	Q68FD5	133	76.6	6.45	1363.64	2	17	ADDPSSYM(Oxidation)EVVQAANASGNWEELVK	F20101020-05_ITMSms2cid	37.005	1131	1155	42.2	6.3e-09	1	191558	Clathrin heavy chain 1
[2]	15	Q68FD5	133	76.6	6.45	1355.65	2	23	ADDPSSYMEVVQAANASGNWEELVK	F20101020-05_ITMSms2cid	40.287	1131	1155	43.2	3.6e-09	1	191558	Clathrin heavy chain 1
[4]	16	Q61879	82	46.1	6.3	647.819	2	4.1	ADFC(Carbamidomethyl)IIHYAGK	F20101020-05_ITMSms2cid	25.97	573	583	29.9	3.4e-05	2	228998	Myosin-10
[454]	17	Q8BG39	6	7.2	3.57	702.333	2	0.55	ADGLGGQADLMAER	F20101020-05_ITMSms2cid	23.534	71	84	36.2	1.4e-06	1	77458.1	Synaptic vesicle glycoprotein 2B
[5]	18	P20357	81	50.6	5.44	568.784	2	2.9	ADQGLDFAATK	F20101020-05_ITMSms2cid	20.946	1036	1046	43	6.4e-06	1	198983	Microtubule-associated protein 2
[1]	19	P16546	164	66	6.94	616.814	2	4.2	ADVVESWIGEK	F20101020-05_ITMSms2cid	29.016	1985	1995	42.2	1.3e-05	2	284600	Spectrin alpha chain, brain
[275]	20	O08788	15	16.8	3.3	608.824	2	-0.69	AEITDAEGLGLK	F20101020-05_ITMSms2cid	25.014	933	944	29.2	0.00059	1	141693	Dynactin subunit 1
[3]	21	Q62261	118	54.1	6.04	749.349	2	1.4	AELFTQSC(Carbamidomethyl)ADLDK	F20101020-05_ITMSms2cid	24.777	1382	1394	46.4	6.5e-07	1	274225	Spectrin beta chain, brain 1
[3]	22	Q62261	118	54.1	6.04	839.41	4	18	AELFTQSC(Carbamidomethyl)ADLDKWLHGLESQIQSDDYGK	F20101020-05_ITMSms2cid	46.032	1382	1410	23.7	0.015	1	274225	Spectrin beta chain, brain 1
[717]	23	Q99L43	2	8.1	4.79	1013.01	2	-0.38	AETAPLPTSVDDTPEVLNR	F20101020-05_ITMSms2cid	29.021	38	56	45.8	1.5e-08	1	51314.3	Phosphatidate cytidylyltransferase 2
[3]	24	Q62261	118	54.1	6.04	521.218	2	-2.6	AFEDEMSGR	F20101020-05_ITMSms2cid	17.204	682	690	22.4	0.0009	1	274225	Spectrin beta chain, brain 1
[275]	25	O08788	15	16.8	3.3	908.516	2	16	AFLQGGQEATDIALLLR	F20101020-05_ITMSms2cid	41.402	769	785	32.6	1e-05	1	141693	Dynactin subunit 1
[2]	26	Q68FD5	133	76.6	6.45	982.014	2	6.1	AFM(Oxidation)TADLPNELIELLEK	F20101020-05_ITMSms2cid	49.634	994	1010	32.2	7.6e-06	1	191558	Clathrin heavy chain 1
[291]	27	P70336	12	11.7	3.05	939.008	2	19	AFVGNQLPFIGFTYFR	F20101020-05_ITMSms2cid	46.02	402	417	27.8	3.9e-05	1	160587	Rho-associated protein kinase 2
[82]	28	Q80TJ1	27	29.5	4.71	533.607	3	-3.5	AGGGRPSSPSPSVVSEK	F20101020-05_ITMSms2cid	13.906	82	98	23.3	0.0051	1	153045	Calcium-dependent secretion activator 1
[19]	29	Q8C8R3	56	20.2	4.53	534.987	3	6.5	AGILPSHFPLPAAIAK	F20101020-05_ITMSms2cid	35.654	2439	2454	24.2	0.00029	1	426264	Ankyrin-2
[47]	30	Q99104	40	28	4.57	489.767	2	0.67	AGQVAYLEK	F20101020-05_ITMSms2cid	16.65	752	760	26.1	0.012	2	215597	Myosin-Va
[19]	31	Q8C8R3	56	20.2	4.53	429.245	2	-1.2	AGQVEVVR	F20101020-05_ITMSms2cid	11.821	474	481	28.5	0.0072	1	426264	Ankyrin-2
[36]	32	Q9R0K7	41	41.7	4.98	1074.15	2	23	AGQVVQIPVAEIVVGDIAQIK	F20101020-05_ITMSms2cid	47.451	197	217	40.8	8.6e-09	1	132589	Plasma membrane calcium-transporting ATPase 2
[1]	33	P16546	164	66	6.94	959.16	3	17	AGTFQAFEQFGQQLLAHGHYASPEIK	F20101020-05_ITMSms2cid	41.677	1392	1417	34	3.5e-07	1	284600	Spectrin alpha chain, brain
[2]	34	Q68FD5	133	76.6	6.45	535.277	2	1.3	AHIAQLC(Carbamidomethyl)EK	F20101020-05_ITMSms2cid	12.896	611	619	21.7	8.5e-05	1	191558	Clathrin heavy chain 1
[2]	35	Q68FD5	133	76.6	6.45	864.441	2	14	AHM(Oxidation)GMFTELAILYSK	F20101020-05_ITMSms2cid	36.879	1312	1326	32.3	1.2e-07	1	191558	Clathrin heavy chain 1
[2]	36	Q68FD5	133	76.6	6.45	576.627	3	10	AHMGM(Oxidation)FTELAILYSK	F20101020-05_ITMSms2cid	36.734	1312	1326	30.1	9.4e-05	1	191558	Clathrin heavy chain 1
[2]	37	Q68FD5	133	76.6	6.45	856.44	2	11	AHMGMFTELAILYSK	F20101020-05_ITMSms2cid	39.479	1312	1326	38.8	1.5e-08	1	191558	Clathrin heavy chain 1
[2]	38	Q68FD5	133	76.6	6.45	726.339	2	6.3	AHTMTDDVTFWK	F20101020-05_ITMSms2cid	27.739	101	112	38.5	5.6e-08	1	191558	Clathrin heavy chain 1
[181]	39	Q9QYX7	18	6.4	3.3	687.872	2	-0.49	AHVQIPEEGPIGK	F20101020-05_ITMSms2cid	21.01	1174	1186	23.9	0.00011	1	547574	Protein piccolo
[539]	40	O88343	7	8.3	2.13	641.993	3	6.9	AIATLMSDEVFHDIAYK	F20101020-05_ITMSms2cid	37.139	343	359	23.3	0.0015	1	121485	Electrogenic sodium bicarbonate cotransporter 1
[7]	41	P19096	75	41.8	5.06	926.5	3	16	AIPQEKPIFLSVEDTSFQWVDSLK	F20101020-05_ITMSms2cid	45.059	1400	1423	35.1	3.3e-06	1	272431	Fatty acid synthase
[3]	42	Q62261	118	54.1	6.04	441.559	3	-0.6	AKDEQSAVSM(Oxidation)LK	F20101020-05_ITMSms2cid	13.566	1621	1632	31.4	2.7e-05	1	274225	Spectrin beta chain, brain 1
[3]	43	Q62261	118	54.1	6.04	436.227	3	-1.4	AKDEQSAVSMLK	F20101020-05_ITMSms2cid	18.113	1621	1632	22.4	0.0037	1	274225	Spectrin beta chain, brain 1
[194]	44	P11881	19	9.2	3.53	751.399	2	3.6	AKEPTTQITEEVR	F20101020-05_ITMSms2cid	17.663	1900	1912	20.4	0.0046	1	313200	Inositol 1,4,5-trisphosphate receptor type 1
[53]	45	P13595	32	32.6	5.28	433.907	3	0.45	ALASEWKPEIR	F20101020-05_ITMSms2cid	23.677	641	651	24.6	0.00032	1	119428	Neural cell adhesion molecule 1
[2]	46	Q68FD5	133	76.6	6.45	732.876	2	5.3	ALEHFTDLYDIK	F20101020-05_ITMSms2cid	29.886	626	637	38.4	7.4e-06	1	191558	Clathrin heavy chain 1
[528]	47	P27546	9	16.8	2.01	1100.86	3	7	ALETM(Oxidation)AEQTTDVVHSPSTDTTPGPDTEAALAK	F20101020-05_ITMSms2cid	25.386	240	271	25	4.8e-05	1	117430	Microtubule-associated protein 4
[232]	48	Q61361	13	20.6	4	791.71	3	0.63	ALGAHLTSIC(Carbamidomethyl)TPEEQDFVNDR	F20101020-05_ITMSms2cid	29.009	694	714	40.5	3.6e-07	1	96014	Brevican core protein
[181]	49	Q9QYX7	18	6.4	3.3	867.482	2	7.4	ALGGELAAIPSSPQPTPK	F20101020-05_ITMSms2cid	27.329	558	575	31.4	1.7e-06	1	547574	Protein piccolo
[48]	50	Q8CHC4	42	35.8	4.56	466.283	2	2.6	ALLTTGSLR	F20101020-05_ITMSms2cid	22.503	495	503	25.6	0.00031	1	172619	Synaptojanin-1
[3]	51	Q62261	118	54.1	6.04	360.227	2	1.5	ALQFLK	F20101020-05_ITMSms2cid	24.236	119	124	22.6	0.04	5	274225	Spectrin beta chain, brain 1
[455]	52	Q9QXS1	7	3	2.98	884.16	3	17	ALVPAAELLDSGVISHELYQQLQR	F20101020-05_ITMSms2cid	44.093	3123	3146	26.5	3.4e-05	1	534220	Plectin
[1203]	53	Q01097	1	1.3	1.31	629.373	3	4.2	ALVTNKPVVSALHGAVPGR	F20101020-05_ITMSms2cid	24.632	1421	1439	23.1	2.3e-05	1	165960	Glutamate [NMDA] receptor subunit epsilon-2
[180]	54	Q8VEM8	14	50.4	4.68	971.501	2	12	ALYSNILGEENTYLWR	F20101020-05_ITMSms2cid	38.974	141	156	37.5	4.7e-06	1	39632.7	Phosphate carrier protein, mitochondrial
[117]	55	Q9JMH9	19	14.5	4.72	786.665	4	19	ANAPSC(Carbamidomethyl)DRLEDLASLVYLNESSVLHTLR	F20101020-05_ITMSms2cid	45.099	399	426	31.5	0.00037	1	232757	Myosin-XVIIIa
[1151]	56	P03899	1	13	1.71	836.358	2	0.93	ANPYEC(Carbamidomethyl)GFDPTSSAR	F20101020-05_ITMSms2cid	22.549	34	48	26.5	1.6e-05	1	13219	NADH-ubiquinone oxidoreductase chain 3
[16]	57	Q9QYR6	65	33.3	4.46	534.945	3	-1.1	APEHIIPQPTQTDR	F20101020-05_ITMSms2cid	18.321	1486	1499	27.9	0.001	1	300142	Microtubule-associated protein 1A
[181]	58	Q9QYX7	18	6.4	3.3	463.254	2	2.4	APVADVEPK	F20101020-05_ITMSms2cid	13.817	660	668	27.4	0.00021	1	547574	Protein piccolo
[51]	59	Q9JHU4	45	14	4.28	532.63	3	0.38	APVIDADKPVSSQLR	F20101020-05_ITMSms2cid	21.111	120	134	30.8	2.6e-05	1	532030	Cytoplasmic dynein 1 heavy chain 1
[455]	60	Q9QXS1	7	3	2.98	693.357	2	4	AQAELEAQELQR	F20101020-05_ITMSms2cid	19.422	1529	1540	28	0.00052	1	534220	Plectin
[66]	61	Q810U3	33	31	4.36	1132.61	2	17	AQAQPIQLTDLFPGMTYTLR	F20101020-05_ITMSms2cid	44.726	1057	1076	36.4	1.3e-07	1	137976	Neurofascin
[3]	62	Q62261	118	54.1	6.04	952.013	2	8.8	AQTLPTSVVTITSESSPGK	F20101020-05_ITMSms2cid	28.237	2325	2343	44.6	2.6e-07	1	274225	Spectrin beta chain, brain 1
[1]	63	P16546	164	66	6.94	1149.53	2	14	ASAFNSWFENAEEDLTDPVR	F20101020-05_ITMSms2cid	43.952	2100	2119	39	8.7e-09	1	284600	Spectrin alpha chain, brain
[275]	64	O08788	15	16.8	3.3	429.932	3	2.2	ASLAALPPLHVAK	F20101020-05_ITMSms2cid	27.388	1121	1133	24.1	0.00012	1	141693	Dynactin subunit 1
[181]	65	Q9QYX7	18	6.4	3.3	693.375	2	-0.013	ASPVPAPAEPPPQK	F20101020-05_ITMSms2cid	16.923	1042	1055	25.8	4.2e-05	1	547574	Protein piccolo
[415]	66	Q9QXL2	7	6.7	3.39	500.78	2	-0.29	ASQQINALR	F20101020-05_ITMSms2cid	14.688	382	390	23.5	0.0093	1	186538	Kinesin-like protein KIF21A
[194]	67	P11881	19	9.2	3.53	461.227	2	1.2	ASVESC(Carbamidomethyl)IR	F20101020-05_ITMSms2cid	13.465	1530	1537	21.3	0.021	2	313200	Inositol 1,4,5-trisphosphate receptor type 1
[51]	68	Q9JHU4	45	14	4.28	790.453	2	9.5	ASVVTLPVYLNFTR	F20101020-05_ITMSms2cid	39.626	4600	4613	29.6	2e-05	1	532030	Cytoplasmic dynein 1 heavy chain 1
[692]	69	Q6ZPE2	5	4.1	2.44	562.627	3	9.4	ATDLFDELVAHEVAR	F20101020-05_ITMSms2cid	37.157	438	452	21.9	0.015	1	208694	Myotubularin-related protein 5
[82]	70	Q80TJ1	27	29.5	4.71	568.31	3	-4.7	ATGQSHKPVPPTQVQK	F20101020-05_ITMSms2cid	10.563	620	635	20.1	0.024	1	153045	Calcium-dependent secretion activator 1
[86]	71	Q61548	23	29.4	5.18	619.338	2	8.5	ATNSSWVVVFK	F20101020-05_ITMSms2cid	32.025	67	77	41.5	7.1e-07	1	91852.2	Clathrin coat assembly protein AP180
[194]	72	P11881	19	9.2	3.53	660.344	2	0.14	ATVTVNTSDLGNK	F20101020-05_ITMSms2cid	18.954	1872	1884	26.7	6.5e-05	1	313200	Inositol 1,4,5-trisphosphate receptor type 1
[196]	73	O54991	13	12.1	4.49	904.95	2	12	AVATQGAFNSWDWVTR	F20101020-05_ITMSms2cid	35.906	85	100	43.8	2.8e-08	1	156439	Contactin-associated protein 1
[2]	74	Q68FD5	133	76.6	6.45	1298.16	2	27	AVDVFFPPEAQNDFPVAM(Oxidation)QISEK	F20101020-05_ITMSms2cid	38.535	247	269	35.9	1.3e-07	1	191558	Clathrin heavy chain 1
[2]	75	Q68FD5	133	76.6	6.45	860.43	3	10	AVDVFFPPEAQNDFPVAMQISEK	F20101020-05_ITMSms2cid	41.898	247	269	20	0.0072	1	191558	Clathrin heavy chain 1
[117]	76	Q9JMH9	19	14.5	4.72	744.398	2	2.8	AVEELLESLDLEK	F20101020-05_ITMSms2cid	39.041	1144	1156	33.1	0.00012	1	232757	Myosin-XVIIIa
[4]	77	Q61879	82	46.1	6.3	824.927	2	8.2	AVIYNPATQADWTAK	F20101020-05_ITMSms2cid	27.412	19	33	38.1	1.2e-06	1	228998	Myosin-10
[1065]	78	Q8R5J9	1	5.9	2.38	656.787	2	6	AWDDFFPGSDR	F20101020-05_ITMSms2cid	34.152	10	20	30.1	2.5e-06	1	21557.9	PRA1 family protein 3
[6]	79	Q6PIC6	58	51.6	6.28	502.285	2	3	C(Carbamidomethyl)ATILLQGK	F20101020-05_ITMSms2cid	20.86	508	516	21.4	0.0062	1	111693	Sodium/potassium-transporting ATPase subunit alpha-3
[232]	80	Q61361	13	20.6	4	629.95	3	-1.8	C(Carbamidomethyl)EVQHGIDDSSDAVEVK	F20101020-05_ITMSms2cid	18.245	136	152	35.2	7.4e-08	1	96014	Brevican core protein
[19]	81	Q8C8R3	56	20.2	4.53	717.785	2	-4.7	C(Carbamidomethyl)FC(Carbamidomethyl)M(Oxidation)TDDKVDK	F20101020-05_ITMSms2cid	12.3	1313	1323	18.2	0.0035	1	426264	Ankyrin-2
[36]	82	Q9R0K7	41	41.7	4.98	615.63	3	4.6	C(Carbamidomethyl)GIIHPGEDFLC(Carbamidomethyl)LEGK	F20101020-05_ITMSms2cid	32.534	700	715	34.1	8.2e-07	1	132589	Plasma membrane calcium-transporting ATPase 2
[7]	83	P19096	75	41.8	5.06	827.934	2	1.9	C(Carbamidomethyl)ILLSNLSNTSHAPK	F20101020-05_ITMSms2cid	24.974	1464	1478	37.8	4.9e-06	1	272431	Fatty acid synthase
[232]	84	Q61361	13	20.6	4	1232.22	3	21	C(Carbamidomethyl)LC(Carbamidomethyl)LPGYGGDLC(Carbamidomethyl)DVGLHFC(Carbamidomethyl)SPGWEAFQGAC(Carbamidomethyl)YK	F20101020-05_ITMSms2cid	42.432	646	677	26.9	1.3e-05	1	96014	Brevican core protein
[65]	85	P43006	21	39	6.62	588.783	2	1.7	C(Carbamidomethyl)LEDNLGIDK	F20101020-05_ITMSms2cid	22.671	373	382	24	0.0029	1	62030.8	Excitatory amino acid transporter 2
[128]	86	Q9Z1G4	21	29.3	3.61	1253.63	2	2.3	C(Carbamidomethyl)LIAEVWC(Carbamidomethyl)PVTDLDSIQFALR	F20101020-05_ITMSms2cid	50.963	325	345	28.4	1.4e-06	1	96501.8	V-type proton ATPase 116 kDa subunit a isoform 1
[232]	87	Q61361	13	20.6	4	1022.49	2	13	C(Carbamidomethyl)QENGLWEAPQISC(Carbamidomethyl)VPR	F20101020-05_ITMSms2cid	31.289	834	850	27.4	1.9e-05	1	96014	Brevican core protein
[232]	88	Q61361	13	20.6	4	652.811	2	6.7	C(Carbamidomethyl)SPGWLADGSVR	F20101020-05_ITMSms2cid	24.446	300	311	21.2	0.008	1	96014	Brevican core protein
[1]	89	P16546	164	66	6.94	754.37	2	8.5	C(Carbamidomethyl)TELNQAWTSLGK	F20101020-05_ITMSms2cid	28.913	1314	1326	36.6	1.7e-05	1	284600	Spectrin alpha chain, brain
[455]	90	Q9QXS1	7	3	2.98	588.272	2	0.86	C(Carbamidomethyl)VEDPETGLR	F20101020-05_ITMSms2cid	17.021	3015	3024	23.7	0.0057	1	534220	Plectin
[53]	91	P13595	32	32.6	5.28	954.451	2	-3.6	C(Carbamidomethyl)VVTAEDGTQSEATVNVK	F20101020-05_ITMSms2cid	19.617	96	113	35.8	5e-06	1	119428	Neural cell adhesion molecule 1
[319]	92	Q99P72	13	19.6	3.02	630.33	2	4.2	DAASNEIPTLTK	F20101020-05_ITMSms2cid	22.742	789	800	30.3	0.00032	1	126614	Reticulon-4
[86]	93	Q61548	23	29.4	5.18	504.28	2	1.5	DALEIYKR	F20101020-05_ITMSms2cid	18.617	232	239	25.2	0.0028	1	91852.2	Clathrin coat assembly protein AP180
[3]	94	Q62261	118	54.1	6.04	639.325	2	4.1	DALLLWC(Carbamidomethyl)QMK	F20101020-05_ITMSms2cid	36.145	177	186	29.7	8.9e-05	2	274225	Spectrin beta chain, brain 1
[3]	95	Q62261	118	54.1	6.04	773.724	3	12	DALLSALSIQNYHLEC(Carbamidomethyl)NETK	F20101020-05_ITMSms2cid	35.828	949	968	34.1	5.7e-06	1	274225	Spectrin beta chain, brain 1
[1]	96	P16546	164	66	6.94	740.799	2	-1.8	DC(Carbamidomethyl)EQAENWMAAR	F20101020-05_ITMSms2cid	23.64	1453	1464	36.4	9.6e-06	1	284600	Spectrin alpha chain, brain
[16]	97	Q9QYR6	65	33.3	4.46	886.902	2	1.5	DEALDEENKPGGQQDK	F20101020-05_ITMSms2cid	11.356	1376	1391	29.2	0.00014	1	300142	Microtubule-associated protein 1A
[16]	98	Q9QYR6	65	33.3	4.46	831.398	2	1.2	DEASEEKEQVLEQK	F20101020-05_ITMSms2cid	16.131	1513	1526	28.6	5.9e-05	1	300142	Microtubule-associated protein 1A
[16]	99	Q9QYR6	65	33.3	4.46	456.233	2	0.88	DEHLELR	F20101020-05_ITMSms2cid	15.212	1463	1469	23.8	0.0056	1	300142	Microtubule-associated protein 1A
[6]	100	Q6PIC6	58	51.6	6.28	1253.14	2	20	DFTSEQIDEILQNHTEIVFAR	F20101020-05_ITMSms2cid	41.091	662	682	38	3.8e-08	1	111693	Sodium/potassium-transporting ATPase subunit alpha-3
[7]	101	P19096	75	41.8	5.06	440.21	2	2	DGAWGAFR	F20101020-05_ITMSms2cid	24.745	1501	1508	17	0.028	1	272431	Fatty acid synthase
[53]	102	P13595	32	32.6	5.28	1050.14	3	11	DGEPIENEEEDDEKHIFSDDSSELTIR	F20101020-05_ITMSms2cid	30.288	250	276	30	2.3e-06	1	119428	Neural cell adhesion molecule 1
[3]	103	Q62261	118	54.1	6.04	972.498	2	9.3	DGLNEAWADLLELIDTR	F20101020-05_ITMSms2cid	52.856	1781	1797	47.2	3e-06	1	274225	Spectrin beta chain, brain 1
[19]	104	Q8C8R3	56	20.2	4.53	605.804	2	0.17	DGLTPLHC(Carbamidomethyl)AAR	F20101020-05_ITMSms2cid	17.447	298	308	28.5	0.00012	1	426264	Ankyrin-2
[6]	105	Q6PIC6	58	51.6	6.28	910.471	2	6.3	DGPNALTPPPTTPEWVK	F20101020-05_ITMSms2cid	29.65	65	81	33.8	1.2e-06	3	111693	Sodium/potassium-transporting ATPase subunit alpha-3
[44]	106	Q8BYI9	34	34.1	5.49	703.32	2	3.8	DGQEAVFAYYDK	F20101020-05_ITMSms2cid	26.759	1232	1243	39.1	2.6e-06	1	149565	Tenascin-R
[140]	107	Q91V14	18	21.9	4.59	899.82	3	8.7	DGVSHLIQSGGLGGLQHNTVLVGWPR	F20101020-05_ITMSms2cid	36.783	775	800	38.2	3.3e-08	1	126272	Solute carrier family 12 member 5
[557]	108	P23116	6	6.1	2.58	1069.01	2	12	DIDIEDLEELDPDFIM(Oxidation)AK	F20101020-05_ITMSms2cid	43.4	655	672	30.3	1.8e-05	1	161938	Eukaryotic translation initiation factor 3 subunit A
[181]	109	Q9QYX7	18	6.4	3.3	581.796	2	0.99	DISISEEEIK	F20101020-05_ITMSms2cid	23.609	1366	1375	20.9	0.018	1	547574	Protein piccolo
[15]	110	P39053	55	63.6	5.55	515.781	2	1.5	DITAALAAER	F20101020-05_ITMSms2cid	24.305	247	256	37.1	0.00024	1	97803.6	Dynamin-1
[149]	111	O55143	14	17	5.33	731.08	3	13	DIVPGDIVEIAVGDKVPADIR	F20101020-05_ITMSms2cid	40.305	144	164	20	0.004	1	114859	Sarcoplasmic/endoplasmic reticulum calcium ATPase 2
[44]	112	Q8BYI9	34	34.1	5.49	882.94	2	8.7	DKEEDM(Oxidation)LEVLLDATK	F20101020-05_ITMSms2cid	34.53	812	826	40.1	1.3e-07	1	149565	Tenascin-R
[44]	113	Q8BYI9	34	34.1	5.49	874.95	2	17	DKEEDMLEVLLDATK	F20101020-05_ITMSms2cid	42.688	812	826	38.6	3.7e-07	1	149565	Tenascin-R
[763]	114	Q640R3	2	10	3.87	636.606	4	7.3	DKPVTVVQSIGTEVIGTLRPDYR	F20101020-05_ITMSms2cid	39.991	74	96	42.9	6.8e-07	1	46367.2	Hepatocyte cell adhesion molecule
[117]	115	Q9JMH9	19	14.5	4.72	563.32	2	5.4	DLALGLVPGDR	F20101020-05_ITMSms2cid	30.87	265	275	30.6	0.0001	1	232757	Myosin-XVIIIa
[232]	116	Q61361	13	20.6	4	805.399	3	14	DLEALEEEKEQEDLWVWPR	F20101020-05_ITMSms2cid	38.529	456	474	26.8	0.00031	1	96014	Brevican core protein
[4]	117	Q61879	82	46.1	6.3	601.307	2	0.35	DLEAQIEAANK	F20101020-05_ITMSms2cid	23.966	1628	1638	37.8	4e-05	1	228998	Myosin-10
[275]	118	O08788	15	16.8	3.3	592.25	2	3	DLETSC(Carbamidomethyl)SDTR	F20101020-05_ITMSms2cid	10.938	786	795	24.5	0.0007	1	141693	Dynactin subunit 1
[1]	119	P16546	164	66	6.94	556.842	2	9.1	DLIGVQNLLK	F20101020-05_ITMSms2cid	35.437	815	824	37.2	0.00023	1	284600	Spectrin alpha chain, brain
[455]	120	Q9QXS1	7	3	2.98	986.213	3	18	DLLQPEVAVALLEAQAGTGHIIDPATSAR	F20101020-05_ITMSms2cid	45.719	3191	3219	30.4	5.9e-06	1	534220	Plectin
[1]	121	P16546	164	66	6.94	602.817	2	11	DLMSWINGIR	F20101020-05_ITMSms2cid	42.32	1350	1359	36.5	7.9e-05	1	284600	Spectrin alpha chain, brain
[4]	122	Q61879	82	46.1	6.3	573.8	2	3.4	DLSEELEALK	F20101020-05_ITMSms2cid	33.267	1143	1152	24.9	0.0098	1	228998	Myosin-10
[3]	123	Q62261	118	54.1	6.04	419.21	2	0.053	DLTSVM(Oxidation)R	F20101020-05_ITMSms2cid	13.608	669	675	19.6	0.045	1	274225	Spectrin beta chain, brain 1
[1]	124	P16546	164	66	6.94	613.29	2	-3.4	DLTSWVTEM(Oxidation)K	F20101020-05_ITMSms2cid	29.902	372	381	31.6	4e-05	1	284600	Spectrin alpha chain, brain
[1]	125	P16546	164	66	6.94	605.3	2	8.9	DLTSWVTEMK	F20101020-05_ITMSms2cid	35.797	372	381	29.4	0.00034	1	284600	Spectrin alpha chain, brain
[557]	126	P23116	6	6.1	2.58	890.457	2	7	DLYNWLEVEFNPLK	F20101020-05_ITMSms2cid	50.659	389	402	16.5	0.0067	1	161938	Eukaryotic translation initiation factor 3 subunit A
[44]	127	Q8BYI9	34	34.1	5.49	802.339	2	-1.1	DNDVAVTNC(Carbamidomethyl)AM(Oxidation)SYK	F20101020-05_ITMSms2cid	17.716	1282	1295	31.7	1e-05	1	149565	Tenascin-R
[7]	128	P19096	75	41.8	5.06	705.873	2	8.6	DNLEFFLTNLGK	F20101020-05_ITMSms2cid	41.396	791	802	40	5.6e-06	1	272431	Fatty acid synthase
[454]	129	Q8BG39	6	7.2	3.57	835.35	2	9.7	DNYEGYAPSDGYYR	F20101020-05_ITMSms2cid	22.748	8	21	23.8	0.00037	1	77458.1	Synaptic vesicle glycoprotein 2B
[2]	130	Q68FD5	133	76.6	6.45	937.98	2	13	DPELWGSVLLESNPYR	F20101020-05_ITMSms2cid	40.944	952	967	40.2	2.7e-07	1	191558	Clathrin heavy chain 1
[2]	131	Q68FD5	133	76.6	6.45	665.815	2	1.6	DPHLAC(Carbamidomethyl)VAYER	F20101020-05_ITMSms2cid	19.267	913	923	28.3	4.2e-06	1	191558	Clathrin heavy chain 1
[216]	132	Q8CGC7	21	20.4	3.04	709.32	2	4.5	DQDVEPGAPSM(Oxidation)GAK	F20101020-05_ITMSms2cid	12.457	1464	1477	26	0.00076	1	170055	Bifunctional aminoacyl-tRNA synthetase
[66]	133	Q810U3	33	31	4.36	1074.96	2	0.16	DQGSYTC(Carbamidomethyl)M(Oxidation)ASTELDQDLAK	F20101020-05_ITMSms2cid	26.718	586	604	34	1.6e-06	1	137976	Neurofascin
[194]	134	P11881	19	9.2	3.53	587.8	2	-12	DQLLEASAATR	F20101020-05_ITMSms2cid	19.691	1913	1923	25.5	0.0061	1	313200	Inositol 1,4,5-trisphosphate receptor type 1
[415]	135	Q9QXL2	7	6.7	3.39	962.972	2	13	DQVLQNLGSVESYSEEK	F20101020-05_ITMSms2cid	29.493	699	715	39.5	1.6e-06	1	186538	Kinesin-like protein KIF21A
[19]	136	Q8C8R3	56	20.2	4.53	594.294	2	1.8	DSLESSPVEPK	F20101020-05_ITMSms2cid	17.058	2426	2436	19.5	0.008	1	426264	Ankyrin-2
[16]	137	Q9QYR6	65	33.3	4.46	1076.06	4	15	DTELGEKPLPADASEQGRPSTAIQVTQPPASVLEQEQVER	F20101020-05_ITMSms2cid	29.991	551	590	36.2	5.1e-05	1	300142	Microtubule-associated protein 1A
[1]	138	P16546	164	66	6.94	676.795	2	2.7	DTEQVDNWMSK	F20101020-05_ITMSms2cid	23.491	475	485	31.7	1.1e-05	1	284600	Spectrin alpha chain, brain
[1]	139	P16546	164	66	6.94	717.35	2	9.1	DVDEIEAWISEK	F20101020-05_ITMSms2cid	37.071	1559	1570	43.4	1.1e-05	1	284600	Spectrin alpha chain, brain
[3]	140	Q62261	118	54.1	6.04	730.363	2	9	DVEDEILWVGER	F20101020-05_ITMSms2cid	35.876	1493	1504	34.2	0.0012	1	274225	Spectrin beta chain, brain 1
[19]	141	Q8C8R3	56	20.2	4.53	869.13	3	6.6	DVEVLEGKPIYVDC(Carbamidomethyl)FGNLVPLTK	F20101020-05_ITMSms2cid	39.62	1339	1361	24.6	0.00033	1	426264	Ankyrin-2
[1104]	142	Q9WTQ5	1	1.1	2.05	939.065	2	26	DVLEPTQALAAGAVPILAK	F20101020-05_ITMSms2cid	38.675	1208	1226	26.9	2.6e-06	1	180696	A-kinase anchor protein 12
[3]	143	Q62261	118	54.1	6.04	900.456	2	5.2	DVSSVELLM(Oxidation)NNHQGIK	F20101020-05_ITMSms2cid	24.299	1942	1957	32.3	1.9e-05	1	274225	Spectrin beta chain, brain 1
[119]	144	Q8BPN8	25	13.4	4.04	972.17	3	17	DYTEIDSIPPLPLHALLAADQDTSYR	F20101020-05_ITMSms2cid	43.964	1418	1443	33	2.3e-07	1	338212	DmX-like protein 2
[295]	145	Q920I9	9	8.9	3.83	649.38	2	4.4	EAAQALLLAELR	F20101020-05_ITMSms2cid	35.332	1024	1035	42.8	3.6e-05	1	163406	WD repeat-containing protein 7
[3]	146	Q62261	118	54.1	6.04	518.261	2	0.2	EAASELLM(Oxidation)R	F20101020-05_ITMSms2cid	19.826	1262	1270	30.9	0.0036	1	274225	Spectrin beta chain, brain 1
[3]	147	Q62261	118	54.1	6.04	1076.04	2	2.4	EAEKLESEHPDQAQAILSR	F20101020-05_ITMSms2cid	20.656	1018	1036	36.1	4.4e-07	1	274225	Spectrin beta chain, brain 1
[16]	148	Q9QYR6	65	33.3	4.46	692.861	2	5.4	EAELTPENIAAAR	F20101020-05_ITMSms2cid	23.917	629	641	34.8	4.8e-05	1	300142	Microtubule-associated protein 1A
[194]	149	P11881	19	9.2	3.53	742.917	2	11	EAFAIVPVSPAEVR	F20101020-05_ITMSms2cid	32.539	428	441	27.7	2.7e-05	1	313200	Inositol 1,4,5-trisphosphate receptor type 1
[53]	150	P13595	32	32.6	5.28	669.01	3	3.1	EANM(Oxidation)EGIVTIMGLKPETR	F20101020-05_ITMSms2cid	31.331	555	572	27.8	0.00019	1	119428	Neural cell adhesion molecule 1
[53]	151	P13595	32	32.6	5.28	669.01	3	3.1	EANMEGIVTIM(Oxidation)GLKPETR	F20101020-05_ITMSms2cid	29.809	555	572	21.4	0.0031	1	119428	Neural cell adhesion molecule 1
[694]	152	P11627	4	4.8	2.77	550.789	2	1.9	EATQITQGPR	F20101020-05_ITMSms2cid	12.015	515	524	28.3	0.00021	1	140970	Neural cell adhesion molecule L1
[410]	153	Q9CS84	10	7.7	2.95	805.865	2	9	EATVLSYDGSM(Oxidation)FM(Oxidation)K	F20101020-05_ITMSms2cid	25.766	722	735	21.4	0.00081	1	166170	Neurexin-1-alpha
[7]	154	P19096	75	41.8	5.06	539.79	2	3.6	EAVLAAYWR	F20101020-05_ITMSms2cid	30.032	598	606	28.9	0.00016	1	272431	Fatty acid synthase
[66]	155	Q810U3	33	31	4.36	726.361	2	8.9	EDDSLTIFGVAER	F20101020-05_ITMSms2cid	33.562	573	585	37.6	8e-06	1	137976	Neurofascin
[737]	156	Q71LX4	4	2.7	2.46	645.826	2	6.4	EDQM(Oxidation)QVIGNLK	F20101020-05_ITMSms2cid	19.807	1299	1309	16.4	0.043	1	253559	Talin-2
[4]	157	Q61879	82	46.1	6.3	776.352	2	0.38	EDQSILC(Carbamidomethyl)TGESGAGK	F20101020-05_ITMSms2cid	18.991	170	184	37.5	1.1e-06	4	228998	Myosin-10
[1089]	158	P39447	2	1.5	1.37	693.896	2	-1.6	EEAVLFLLDLPK	F20101020-05_ITMSms2cid	44.811	481	492	23.8	0.0024	1	194713	Tight junction protein ZO-1
[7]	159	P19096	75	41.8	5.06	1090.09	2	11	EEEPEAVLPGAQPTLISAISK	F20101020-05_ITMSms2cid	35.63	1851	1871	34.1	3.2e-06	1	272431	Fatty acid synthase
[36]	160	Q9R0K7	41	41.7	4.98	808.702	3	9.3	EEIPEEELNEDVEEIDHAER	F20101020-05_ITMSms2cid	32.576	1057	1076	20.1	0.0039	1	132589	Plasma membrane calcium-transporting ATPase 2
[252]	161	Q9JIS5	10	14.3	4.67	746.889	2	4.1	EELAQQYETILR	F20101020-05_ITMSms2cid	29.907	146	157	26.4	4e-05	1	82648	Synaptic vesicle glycoprotein 2A
[48]	162	Q8CHC4	42	35.8	4.56	699.365	2	3.7	EFGGVGAPPSPGVAR	F20101020-05_ITMSms2cid	22.393	1138	1152	28.5	0.00014	1	172619	Synaptojanin-1
[291]	163	P70336	12	11.7	3.05	768.398	2	12	EFINLQSALESER	F20101020-05_ITMSms2cid	33.949	619	631	34.5	3.6e-05	1	160587	Rho-associated protein kinase 2
[3]	164	Q62261	118	54.1	6.04	862.361	2	2.4	EGEDM(Oxidation)IAEEHFGSEK	F20101020-05_ITMSms2cid	18.745	700	714	30.8	9.1e-07	1	274225	Spectrin beta chain, brain 1
[19]	165	Q8C8R3	56	20.2	4.53	703.895	2	5.6	EGHVGLVQELLGR	F20101020-05_ITMSms2cid	33.309	74	86	46	2e-07	1	426264	Ankyrin-2
[3]	166	Q62261	118	54.1	6.04	952.49	2	2.4	EGM(Oxidation)QLISEKPETEAVVK	F20101020-05_ITMSms2cid	21.423	1336	1352	27.7	9.9e-05	1	274225	Spectrin beta chain, brain 1
[3]	167	Q62261	118	54.1	6.04	944.494	2	3.8	EGMQLISEKPETEAVVK	F20101020-05_ITMSms2cid	25.19	1336	1352	30.4	7.1e-05	1	274225	Spectrin beta chain, brain 1
[19]	168	Q8C8R3	56	20.2	4.53	1083.59	2	15	EGQVDVASVLLEAGAAHSLATK	F20101020-05_ITMSms2cid	36.958	540	561	32.4	6.4e-07	1	426264	Ankyrin-2
[119]	169	Q8BPN8	25	13.4	4.04	621.655	3	4.5	EIAALHEIC(Carbamidomethyl)NHESVIK	F20101020-05_ITMSms2cid	25.832	2075	2090	24.1	0.00058	1	338212	DmX-like protein 2
[4]	170	Q61879	82	46.1	6.3	656.309	2	16	EIFM(Oxidation)QVEDER	F20101020-05_ITMSms2cid	22.737	1853	1862	21	0.0046	1	228998	Myosin-10
[4]	171	Q61879	82	46.1	6.3	648.305	2	6.6	EIFMQVEDER	F20101020-05_ITMSms2cid	25.592	1853	1862	28.4	0.0002	1	228998	Myosin-10
[181]	172	Q9QYX7	18	6.4	3.3	524.268	2	-2.6	EIGGVTESQK	F20101020-05_ITMSms2cid	11.201	1489	1498	18.6	0.0097	1	547574	Protein piccolo
[24]	173	P68369	37	87.4	6.27	543.316	2	4.8	EIIDLVLDR	F20101020-05_ITMSms2cid	34.814	113	121	31.3	0.00041	3	50136.1	Tubulin alpha-1A chain
[128]	174	Q9Z1G4	21	29.3	3.61	580.3	2	-2.3	EINTNQEALK	F20101020-05_ITMSms2cid	14.465	110	119	21.4	0.012	1	96501.8	V-type proton ATPase 116 kDa subunit a isoform 1
[1]	175	P16546	164	66	6.94	514.569	3	1.9	EKEQLM(Oxidation)ASDDFGR	F20101020-05_ITMSms2cid	17.047	273	285	24.9	0.00063	1	284600	Spectrin alpha chain, brain
[591]	176	P70232	6	7.6	2.42	826.764	3	14	EKIEPIDVEEGDSIVLPC(Carbamidomethyl)NPPK	F20101020-05_ITMSms2cid	31.356	136	157	16.5	0.027	1	134930	Neural cell adhesion molecule L1-like protein
[2]	177	Q68FD5	133	76.6	6.45	818.1	3	14	EKVGEQAQVVIIDMNDPSNPIR	F20101020-05_ITMSms2cid	31.683	42	63	38.4	6.7e-06	1	191558	Clathrin heavy chain 1
[19]	178	Q8C8R3	56	20.2	4.53	829.419	2	8.3	ELDFTEEQIHQIR	F20101020-05_ITMSms2cid	26.233	3543	3555	36.3	4.8e-05	1	426264	Ankyrin-2
[4]	179	Q61879	82	46.1	6.3	616.784	2	-3.6	ELEAELEDER	F20101020-05_ITMSms2cid	20.711	1600	1609	32.9	0.00011	1	228998	Myosin-10
[4]	180	Q61879	82	46.1	6.3	680.836	2	3.6	ELEAELEDERK	F20101020-05_ITMSms2cid	17.86	1600	1610	25.5	0.00033	1	228998	Myosin-10
[275]	181	O08788	15	16.8	3.3	702.341	2	-1.7	ELTNQQEASVER	F20101020-05_ITMSms2cid	13.749	533	544	26.1	0.00027	1	141693	Dynactin subunit 1
[16]	182	Q9QYR6	65	33.3	4.46	543.752	2	0.087	EM(Oxidation)QFLM(Oxidation)QK	F20101020-05_ITMSms2cid	15.936	211	218	15.2	0.012	1	300142	Microtubule-associated protein 1A
[1325]	183	Q924P3	1	7.4	0.43	757.843	2	-12	EMTADQGLYM(Oxidation)LAR	F20101020-05_ITMSms2cid	19.791	150	162	22.6	0.0035	1	19865.9	Epididymal-specific lipocalin-8
[1]	184	P16546	164	66	6.94	736.393	2	3	ENLLEEQGSIALR	F20101020-05_ITMSms2cid	29.61	1033	1045	34.8	1.9e-05	1	284600	Spectrin alpha chain, brain
[480]	185	Q60625	8	13.3	2.78	705.329	2	-0.35	EPETQPVC(Carbamidomethyl)FFR	F20101020-05_ITMSms2cid	28.642	92	102	15.9	0.035	1	96861.3	Intercellular adhesion molecule 5
[16]	186	Q9QYR6	65	33.3	4.46	552.251	2	-5.7	EPTPYPDER	F20101020-05_ITMSms2cid	13.992	1926	1934	22	0.0013	1	300142	Microtubule-associated protein 1A
[4]	187	Q61879	82	46.1	6.3	646.331	2	0.98	EQADFAVEALAK	F20101020-05_ITMSms2cid	27.842	415	426	32.1	7.1e-05	1	228998	Myosin-10
[1]	188	P16546	164	66	6.94	681.636	3	-0.73	EQADYC(Carbamidomethyl)VSHM(Oxidation)KPYVDGK	F20101020-05_ITMSms2cid	15.846	2436	2452	21.1	0.00071	1	284600	Spectrin alpha chain, brain
[16]	189	Q9QYR6	65	33.3	4.46	558.774	2	-2.3	EQDVVQGWR	F20101020-05_ITMSms2cid	20.609	1623	1631	25.4	0.0018	1	300142	Microtubule-associated protein 1A
[1]	190	P16546	164	66	6.94	634.783	2	0.59	EQLMASDDFGR	F20101020-05_ITMSms2cid	22.869	275	285	21.8	0.0016	1	284600	Spectrin alpha chain, brain
[6]	191	Q6PIC6	58	51.6	6.28	559.759	2	6.5	EQPLDEEMK	F20101020-05_ITMSms2cid	16.865	517	525	16.5	0.025	1	111693	Sodium/potassium-transporting ATPase subunit alpha-3
[51]	192	Q9JHU4	45	14	4.28	613.321	2	1.9	EQPWVSVQPR	F20101020-05_ITMSms2cid	23.443	1346	1355	21.8	0.0013	1	532030	Cytoplasmic dynein 1 heavy chain 1
[540]	193	Q99PV0	7	4.9	2.47	631.82	2	-0.63	EQSQLTATQTR	F20101020-05_ITMSms2cid	11.163	2035	2045	23.4	9.1e-05	1	273619	Pre-mRNA-processing-splicing factor 8
[216]	194	Q8CGC7	21	20.4	3.04	818.73	3	7.7	ERPAPAVSSTC(Carbamidomethyl)ATAEDSSVLYSR	F20101020-05_ITMSms2cid	22.874	734	756	32.1	1.9e-05	1	170055	Bifunctional aminoacyl-tRNA synthetase
[65]	195	P43006	21	39	6.62	808.695	3	6.6	ESNSNQC(Carbamidomethyl)VYAAHNSVVIDEC(Carbamidomethyl)K	F20101020-05_ITMSms2cid	20.339	529	549	22.4	0.00019	1	62030.8	Excitatory amino acid transporter 2
[16]	196	Q9QYR6	65	33.3	4.46	846.752	3	12	ESTFLDEGPNEQEITPLQHTPR	F20101020-05_ITMSms2cid	29.279	1698	1719	25.1	8.2e-05	1	300142	Microtubule-associated protein 1A
[42]	197	Q9Z1B3	46	46.1	4.33	630.363	2	7.3	ETELLDLSLVK	F20101020-05_ITMSms2cid	35.779	60	70	32.6	0.00015	1	138326	1-phosphatidylinositol-4,5-bisphosphate phosphodiesterase beta-1
[1078]	198	Q80YX1	2	1	1.14	610.323	2	5.9	ETFITGLDAPR	F20101020-05_ITMSms2cid	27.965	887	897	21.9	0.00018	1	231809	Tenascin
[47]	199	Q99104	40	28	4.57	897.53	2	8.7	ETLEPLIQAAQLLQVK	F20101020-05_ITMSms2cid	45.294	1740	1755	47.6	3.5e-07	1	215597	Myosin-Va
[5]	200	P20357	81	50.6	5.44	1087.03	2	0.95	ETSAPSVQEPTLTETEPQTK	F20101020-05_ITMSms2cid	22.601	420	439	45.5	1.8e-08	1	198983	Microtubule-associated protein 2
[140]	201	Q91V14	18	21.9	4.59	677.393	2	4.3	ETTAGHLALLVTK	F20101020-05_ITMSms2cid	25.52	820	832	37.8	1e-05	1	126272	Solute carrier family 12 member 5
[1074]	202	O35874	1	2.1	2.29	654.353	2	11	ETVDSFLDLLR	F20101020-05_ITMSms2cid	42.595	166	176	31.1	8e-06	1	56062	Neutral amino acid transporter A
[3]	203	Q62261	118	54.1	6.04	581.778	2	-0.86	ETWLSENQR	F20101020-05_ITMSms2cid	19.559	435	443	21.7	0.02	1	274225	Spectrin beta chain, brain 1
[36]	204	Q9R0K7	41	41.7	4.98	657.786	2	1.4	ETYGDTEAIC(Carbamidomethyl)R	F20101020-05_ITMSms2cid	16.807	48	58	31.5	2.8e-06	1	132589	Plasma membrane calcium-transporting ATPase 2
[3]	205	Q62261	118	54.1	6.04	751.868	2	11	EVDDLEQWIAER	F20101020-05_ITMSms2cid	35.297	1706	1717	42.2	8.7e-06	1	274225	Spectrin beta chain, brain 1
[8]	206	Q7TMM9	42	82	7.8	723.847	2	-1.5	EVDEQMLNVQNK	F20101020-05_ITMSms2cid	21.247	325	336	30.1	0.00058	4	49907.4	Tubulin beta-2A chain
[232]	207	Q61361	13	20.6	4	785.888	2	-1.5	EVGGETGSPELSGVPR	F20101020-05_ITMSms2cid	21.527	539	554	33.8	2.4e-05	1	96014	Brevican core protein
[42]	208	Q9Z1B3	46	46.1	4.33	690.352	2	6.1	EVIEAIAEC(Carbamidomethyl)AFK	F20101020-05_ITMSms2cid	33.938	390	401	42.3	6.7e-06	1	138326	1-phosphatidylinositol-4,5-bisphosphate phosphodiesterase beta-1
[1252]	209	P00397	1	6.2	0.97	946.94	4	2.2	EVM(Oxidation)SVSYASTNLEWLHGC(Carbamidomethyl)PPPYHTFEEPTYVK	F20101020-05_ITMSms2cid	34.758	481	512	26.8	0.0017	1	56862.6	Cytochrome c oxidase subunit 1
[3]	210	Q62261	118	54.1	6.04	848.4	3	0.93	EVVAGSHELGQDYEHVTM(Oxidation)LQER	F20101020-05_ITMSms2cid	25.002	1718	1739	34.6	5e-07	1	274225	Spectrin beta chain, brain 1
[3]	211	Q62261	118	54.1	6.04	843.071	3	3.8	EVVAGSHELGQDYEHVTMLQER	F20101020-05_ITMSms2cid	26.519	1718	1739	29.2	2.6e-05	1	274225	Spectrin beta chain, brain 1
[42]	212	Q9Z1B3	46	46.1	4.33	1170.58	2	10	EWTNEVFSLATNLLAQNM(Oxidation)SR	F20101020-05_ITMSms2cid	48.453	129	148	18.3	0.00099	1	138326	1-phosphatidylinositol-4,5-bisphosphate phosphodiesterase beta-1
[61]	213	P08553	33	40.6	4.41	561.299	2	6.2	EYQDLLNVK	F20101020-05_ITMSms2cid	25.718	381	389	30.6	0.00063	6	95916.9	Neurofilament medium polypeptide
[3]	214	Q62261	118	54.1	6.04	1092.58	2	13	FANSLVGVQQQLQAFNTYR	F20101020-05_ITMSms2cid	37.886	330	348	49.7	7.8e-09	1	274225	Spectrin beta chain, brain 1
[194]	215	P11881	19	9.2	3.53	831.903	2	9.3	FAQTMEFVEEYLR	F20101020-05_ITMSms2cid	39.895	833	845	24	6.8e-05	1	313200	Inositol 1,4,5-trisphosphate receptor type 1
[938]	216	Q61543	2	1.8	1.88	634.769	2	-1.3	FC(Carbamidomethyl)ENTQAGEGR	F20101020-05_ITMSms2cid	10.846	319	329	21	0.00013	1	133735	Golgi apparatus protein 1
[2]	217	Q68FD5	133	76.6	6.45	850.46	2	17	FDFVHDLVLYLYR	F20101020-05_ITMSms2cid	48.165	781	793	39.3	8.1e-08	1	191558	Clathrin heavy chain 1
[4]	218	Q61879	82	46.1	6.3	546.782	2	-0.039	FDQLLAEEK	F20101020-05_ITMSms2cid	22.098	1453	1461	30.9	0.0016	4	228998	Myosin-10
[2]	219	Q68FD5	133	76.6	6.45	1120.6	2	11	FDVNTSAVQVLIEHIGNLDR	F20101020-05_ITMSms2cid	46.291	1075	1094	30.7	3.1e-06	1	191558	Clathrin heavy chain 1
[252]	220	Q9JIS5	10	14.3	4.67	1133.45	2	11	FEEEDDDDDFPAPADGYYR	F20101020-05_ITMSms2cid	28.336	49	67	42.6	4.5e-09	1	82648	Synaptic vesicle glycoprotein 2A
[3]	221	Q62261	118	54.1	6.04	826.377	2	5.4	FESLEPEMNNQASR	F20101020-05_ITMSms2cid	22.607	891	904	28.3	0.00033	1	274225	Spectrin beta chain, brain 1
[66]	222	Q810U3	33	31	4.36	370.211	2	0.52	FFNIAK	F20101020-05_ITMSms2cid	23.438	81	86	17.8	0.047	1	137976	Neurofascin
[3]	223	Q62261	118	54.1	6.04	865.394	2	7.2	FFWEMAEEEGWIR	F20101020-05_ITMSms2cid	42.983	643	655	35.7	5.1e-06	1	274225	Spectrin beta chain, brain 1
[180]	224	Q8VEM8	14	50.4	4.68	518.765	2	8.4	FGFYEVFK	F20101020-05_ITMSms2cid	35.387	133	140	22.6	0.0021	1	39632.7	Phosphate carrier protein, mitochondrial
[51]	225	Q9JHU4	45	14	4.28	1299.72	2	26	FGNPLLVQDVESYDPVLNPVLNR	F20101020-05_ITMSms2cid	44.009	3627	3649	37.7	1.5e-07	1	532030	Cytoplasmic dynein 1 heavy chain 1
[3]	226	Q62261	118	54.1	6.04	961.98	2	11	FLQDC(Carbamidomethyl)QELSLWINEK	F20101020-05_ITMSms2cid	37.558	1280	1294	37	2e-06	1	274225	Spectrin beta chain, brain 1
[4]	227	Q61879	82	46.1	6.3	838.938	2	2.9	FLSNGYIPIPGQQDK	F20101020-05_ITMSms2cid	31.35	309	323	17.8	0.0095	1	228998	Myosin-10
[3]	228	Q62261	118	54.1	6.04	690.352	2	6.2	FM(Oxidation)ELLEPLSER	F20101020-05_ITMSms2cid	30.763	1467	1477	39.1	4.2e-06	1	274225	Spectrin beta chain, brain 1
[66]	229	Q810U3	33	31	4.36	799.084	3	7.1	FPGSVNSAVLHLSPYVNYQFR	F20101020-05_ITMSms2cid	37.053	681	701	27.8	4.3e-05	1	137976	Neurofascin
[7]	230	P19096	75	41.8	5.06	749.359	2	9	FPQLDDTSFANSR	F20101020-05_ITMSms2cid	28.492	1705	1717	41.9	2e-06	1	272431	Fatty acid synthase
[5]	231	P20357	81	50.6	5.44	658.981	3	6.8	FPSSFAEPLDKGEM(Oxidation)EFK	F20101020-05_ITMSms2cid	30.096	167	183	19.6	0.0068	1	198983	Microtubule-associated protein 2
[16]	232	Q9QYR6	65	33.3	4.46	1095.86	3	14	FPTSTYDLSGPEGPGPFEASQSAESAVPASSSK	F20101020-05_ITMSms2cid	32.239	767	799	24.4	0.00029	1	300142	Microtubule-associated protein 1A
[2]	233	Q68FD5	133	76.6	6.45	1279.01	3	22	FQEHLQLQNLGINPANIGFSTLTMESDKFIC(Carbamidomethyl)IR	F20101020-05_ITMSms2cid	45.306	9	41	31	3.9e-06	1	191558	Clathrin heavy chain 1
[3]	234	Q62261	118	54.1	6.04	833.408	2	6.9	FQIQDISVETEDNK	F20101020-05_ITMSms2cid	28.377	157	170	35.5	3.2e-05	1	274225	Spectrin beta chain, brain 1
[51]	235	Q9JHU4	45	14	4.28	757.908	2	10	FQSISTEFLALMK	F20101020-05_ITMSms2cid	42.844	1566	1578	25.1	0.0019	1	532030	Cytoplasmic dynein 1 heavy chain 1
[16]	236	Q9QYR6	65	33.3	4.46	554.31	3	5.9	FSKPDLKPFTPEVR	F20101020-05_ITMSms2cid	25.874	459	472	28	0.00072	1	300142	Microtubule-associated protein 1A
[3]	237	Q62261	118	54.1	6.04	349.698	2	3.1	FSLFGK	F20101020-05_ITMSms2cid	28.835	2356	2361	18.2	0.021	2	274225	Spectrin beta chain, brain 1
[196]	238	O54991	13	12.1	4.49	724.888	2	3.6	FSLLVDSQLDSPK	F20101020-05_ITMSms2cid	32.717	1170	1182	33.7	5.7e-05	1	156439	Contactin-associated protein 1
[557]	239	P23116	6	6.1	2.58	704.404	2	9.2	FSVLQYVVPEVK	F20101020-05_ITMSms2cid	39.079	377	388	34.1	8.3e-06	1	161938	Eukaryotic translation initiation factor 3 subunit A
[97]	240	Q6ZQ38	25	28.4	4.17	574.319	3	8.4	FTISDHPQPIDPLLK	F20101020-05_ITMSms2cid	31.283	991	1005	17.9	0.0046	1	136333	Cullin-associated NEDD8-dissociated protein 1
[829]	241	Q80UG2	4	2.9	1.81	599.97	3	8.2	FVDDLFETIFSTAHR	F20101020-05_ITMSms2cid	43.836	1690	1704	22	0.0016	2	212563	Plexin-A4
[7]	242	P19096	75	41.8	5.06	781.05	3	22	FVFTPHM(Oxidation)EAEC(Carbamidomethyl)LSESTALQK	F20101020-05_ITMSms2cid	28.962	1118	1137	34.8	5.5e-06	1	272431	Fatty acid synthase
[7]	243	P19096	75	41.8	5.06	775.71	3	11	FVFTPHMEAEC(Carbamidomethyl)LSESTALQK	F20101020-05_ITMSms2cid	31.689	1118	1137	21.4	0.0078	1	272431	Fatty acid synthase
[180]	244	Q8VEM8	14	50.4	4.68	421.766	2	-0.43	FVVPKPR	F20101020-05_ITMSms2cid	17.33	243	249	17.6	0.0017	1	39632.7	Phosphate carrier protein, mitochondrial
[19]	245	Q8C8R3	56	20.2	4.53	505.253	2	5.5	FWLIDC(Carbamidomethyl)R	F20101020-05_ITMSms2cid	33.837	1266	1272	18	0.034	1	426264	Ankyrin-2
[51]	246	Q9JHU4	45	14	4.28	980.013	2	22	FYFVGDEDLLEIIGNSK	F20101020-05_ITMSms2cid	45.812	1627	1643	41.5	7.9e-07	1	532030	Cytoplasmic dynein 1 heavy chain 1
[291]	247	P70336	12	11.7	3.05	589.823	4	8.6	FYTAEVVLALDAIHSMGLIHR	F20101020-05_ITMSms2cid	47.128	193	213	27.9	0.0021	1	160587	Rho-associated protein kinase 2
[19]	248	Q8C8R3	56	20.2	4.53	454.236	2	1.9	GAAVDFTAR	F20101020-05_ITMSms2cid	17.761	256	264	21.8	0.002	1	426264	Ankyrin-2
[117]	249	Q9JMH9	19	14.5	4.72	599.59	3	-5.7	GASFEELC(Carbamidomethyl)HNYAQDR	F20101020-05_ITMSms2cid	23.155	802	816	17.4	0.0099	1	232757	Myosin-XVIIIa
[196]	250	O54991	13	12.1	4.49	845.423	2	7.2	GASQSLWDVFAFSFK	F20101020-05_ITMSms2cid	47.756	191	205	36.6	5.5e-07	1	156439	Contactin-associated protein 1
[70]	251	P48962	25	68.5	5.84	451.747	2	2.7	GAWSNVLR	F20101020-05_ITMSms2cid	24.62	273	280	28	0.012	2	32904.6	ADP/ATP translocase 1
[86]	252	Q61548	23	29.4	5.18	985.177	3	24	GDIPDLTQAPSSLM(Oxidation)ETLEQHLNTLEGK	F20101020-05_ITMSms2cid	42.737	262	288	21.2	0.0034	1	91852.2	Clathrin coat assembly protein AP180
[449]	253	P55012	5	6.8	4.37	726.702	3	1.2	GEGTPAAGDGLGRPLGPTPSQSR	F20101020-05_ITMSms2cid	20.449	55	77	24.2	8.4e-05	1	130952	Solute carrier family 12 member 2
[7]	254	P19096	75	41.8	5.06	870.771	3	-26	GETVLIHSGSGGVGQAAISIALSLGC(Carbamidomethyl)R	F20101020-05_ITMSms2cid	43.098	1661	1687	17.6	0.022	1	272431	Fatty acid synthase
[652]	255	Q6ZPJ3	6	8.5	2.28	632.319	3	5.3	GEVFSVLEFAPSNHSFK	F20101020-05_ITMSms2cid	36.321	923	939	20.2	0.0029	1	140819	Ubiquitin-conjugating enzyme E2 O
[5]	256	P20357	81	50.6	5.44	717.872	2	4.7	GEVQM(Oxidation)EFIQLPK	F20101020-05_ITMSms2cid	29.561	1196	1207	38.3	3.8e-05	1	198983	Microtubule-associated protein 2
[5]	257	P20357	81	50.6	5.44	709.878	2	9.2	GEVQMEFIQLPK	F20101020-05_ITMSms2cid	34.234	1196	1207	35.4	2.3e-05	1	198983	Microtubule-associated protein 2
[726]	258	Q8BL66	4	3.8	2.87	587.807	2	0.069	GEVSQAQNTLK	F20101020-05_ITMSms2cid	13.805	938	948	25.4	0.0028	1	160916	Early endosome antigen 1
[140]	259	Q91V14	18	21.9	4.59	690.363	2	5.9	GFC(Carbamidomethyl)QVVISSNLR	F20101020-05_ITMSms2cid	28.081	763	774	34.7	2.7e-05	1	126272	Solute carrier family 12 member 5
[48]	260	Q8CHC4	42	35.8	4.56	597.779	2	-2.4	GFEANAPAFDR	F20101020-05_ITMSms2cid	22.784	274	284	30.5	7.6e-05	1	172619	Synaptojanin-1
[455]	261	Q9QXS1	7	3	2.98	769.73	3	15	GFFDPNTHENLTYLQLLER	F20101020-05_ITMSms2cid	39.733	2996	3014	37.5	1.4e-05	2	534220	Plectin
[275]	262	O08788	15	16.8	3.3	772.433	2	0.27	GGAPGQAPGALPGPGLVK	F20101020-05_ITMSms2cid	25.251	1071	1088	17.2	0.0092	1	141693	Dynactin subunit 1
[7]	263	P19096	75	41.8	5.06	1213.63	3	26	GHALGETLAC(Carbamidomethyl)LPSEVQPAPSLLSQEEWESLFSR	F20101020-05_ITMSms2cid	44.831	1345	1377	25.9	0.00031	1	272431	Fatty acid synthase
[44]	264	Q8BYI9	34	34.1	5.49	1102.15	3	18	GHC(Carbamidomethyl)QEGLC(Carbamidomethyl)IC(Carbamidomethyl)EEGYQGPDC(Carbamidomethyl)SAVAPPEDLR	F20101020-05_ITMSms2cid	28.522	305	333	35.5	8.9e-07	1	149565	Tenascin-R
[5]	265	P20357	81	50.6	5.44	1220.59	3	18	GHDLSPLASDILTNTSGSM(Oxidation)DEGDDYLPPTTPAVEK	F20101020-05_ITMSms2cid	34.85	722	756	29.6	7.6e-06	1	198983	Microtubule-associated protein 2
[5]	266	P20357	81	50.6	5.44	1215.26	3	18	GHDLSPLASDILTNTSGSMDEGDDYLPPTTPAVEK	F20101020-05_ITMSms2cid	36.765	722	756	27.2	1.2e-05	1	198983	Microtubule-associated protein 2
[44]	267	Q8BYI9	34	34.1	5.49	710.854	2	5.6	GHEFSIPFVEMK	F20101020-05_ITMSms2cid	34.134	1328	1339	28.1	0.00012	1	149565	Tenascin-R
[521]	268	Q5SUR0	5	5.9	2.98	525.293	3	2.6	GHLLYVPLSPGQHR	F20101020-05_ITMSms2cid	24.457	848	861	24.9	9.2e-05	1	144631	Phosphoribosylformylglycinamidine synthase
[51]	269	Q9JHU4	45	14	4.28	708.42	3	11	GIFEALRPLETLPVEGLIR	F20101020-05_ITMSms2cid	46.821	2803	2821	35.4	2.7e-05	1	532030	Cytoplasmic dynein 1 heavy chain 1
[455]	270	Q9QXS1	7	3	2.98	915.19	3	19	GIIRPGTAFELLEAQAATGYVIDPIK	F20101020-05_ITMSms2cid	44.176	4100	4125	22.4	0.0014	1	534220	Plectin
[16]	271	Q9QYR6	65	33.3	4.46	789.91	2	7.4	GKDLYLEDQGLAEK	F20101020-05_ITMSms2cid	21.764	1417	1430	32.5	1e-06	1	300142	Microtubule-associated protein 1A
[44]	272	Q8BYI9	34	34.1	5.49	1202.97	2	5.6	GLC(Carbamidomethyl)VDGEC(Carbamidomethyl)VC(Carbamidomethyl)EEPYTGEDC(Carbamidomethyl)R	F20101020-05_ITMSms2cid	25.639	243	262	35.1	3.1e-08	1	149565	Tenascin-R
[42]	273	Q9Z1B3	46	46.1	4.33	394.729	2	-0.66	GLEQLTK	F20101020-05_ITMSms2cid	16.813	575	581	23.2	0.05	1	138326	1-phosphatidylinositol-4,5-bisphosphate phosphodiesterase beta-1
[53]	274	P13595	32	32.6	5.28	611.822	2	4.2	GLGEISAATEFK	F20101020-05_ITMSms2cid	27.282	584	595	36.6	5.9e-06	1	119428	Neural cell adhesion molecule 1
[86]	275	Q61548	23	29.4	5.18	1175.13	2	16	GLGSDLDSSLASLVGNLGISGTTSK	F20101020-05_ITMSms2cid	46.273	750	774	47.7	4.5e-09	1	91852.2	Clathrin coat assembly protein AP180
[966]	276	Q4ACU6	4	4.9	1.52	666.346	3	3.2	GLPGPEDDKPTVISELSSR	F20101020-05_ITMSms2cid	28.588	1557	1575	16.7	0.022	1	192219	SH3 and multiple ankyrin repeat domains protein 3
[19]	277	Q8C8R3	56	20.2	4.53	713.406	3	11	GLVHQAIC(Carbamidomethyl)NLNITLPIYAK	F20101020-05_ITMSms2cid	38.202	1406	1424	22	0.0022	1	426264	Ankyrin-2
[818]	278	Q60771	2	22.2	3.77	927.23	4	15	GLWADC(Carbamidomethyl)VM(Oxidation)ATGLYHC(Carbamidomethyl)KPLVDILILPGYVQAC(Carbamidomethyl)R	F20101020-05_ITMSms2cid	44.798	51	82	29.3	0.0023	1	22114.6	Claudin-11
[66]	279	Q810U3	33	31	4.36	1233.12	2	9.6	GM(Oxidation)DLLLEC(Carbamidomethyl)IASGVPTPDIAWYK	F20101020-05_ITMSms2cid	45.53	261	282	25.1	0.00024	1	137976	Neurofascin
[66]	280	Q810U3	33	31	4.36	1225.11	2	-0.6	GMDLLLEC(Carbamidomethyl)IASGVPTPDIAWYK	F20101020-05_ITMSms2cid	49.592	261	282	16.6	0.0041	1	137976	Neurofascin
[1]	281	P16546	164	66	6.94	852.397	2	10	GNAMVEEGHFAAEDVK	F20101020-05_ITMSms2cid	21.558	847	862	38.7	1.3e-06	1	284600	Spectrin alpha chain, brain
[19]	282	Q8C8R3	56	20.2	4.53	593.669	3	8.8	GNTALHIASLAGQAEVVK	F20101020-05_ITMSms2cid	28.038	97	114	30.2	2.6e-05	1	426264	Ankyrin-2
[128]	283	Q9Z1G4	21	29.3	3.61	353.206	2	0.69	GNVFLR	F20101020-05_ITMSms2cid	18.805	200	205	18.7	0.029	1	96501.8	V-type proton ATPase 116 kDa subunit a isoform 1
[760]	284	P32037	4	8.3	2.39	721.87	2	1.1	GPAGVELNSM(Oxidation)QPVK	F20101020-05_ITMSms2cid	19.072	474	487	33.7	2.1e-05	1	53479.4	Solute carrier family 2, facilitated glucose transporter member 3
[66]	285	Q810U3	33	31	4.36	1036.01	2	7.2	GPEPDTIIGYSGEDLPSAPR	F20101020-05_ITMSms2cid	30.72	810	829	38	6.4e-08	1	137976	Neurofascin
[2]	286	Q68FD5	133	76.6	6.45	854.437	2	7.1	GQFSTDELVAEVEKR	F20101020-05_ITMSms2cid	30.525	838	852	46.6	7e-08	1	191558	Clathrin heavy chain 1
[36]	287	Q9R0K7	41	41.7	4.98	460.263	2	5.1	GQILWFR	F20101020-05_ITMSms2cid	33.168	1081	1087	23.9	0.0026	1	132589	Plasma membrane calcium-transporting ATPase 2
[275]	288	O08788	15	16.8	3.3	592.283	2	-1	GSDGAASSYQLK	F20101020-05_ITMSms2cid	14.795	350	361	21.8	0.0059	1	141693	Dynactin subunit 1
[19]	289	Q8C8R3	56	20.2	4.53	798.891	2	-0.77	GSPIVQEPEEASEPK	F20101020-05_ITMSms2cid	18.81	3763	3777	33.2	1.4e-05	1	426264	Ankyrin-2
[707]	290	P55088	3	11.1	3.11	608.252	2	2	GSYM(Oxidation)EVEDNR	F20101020-05_ITMSms2cid	12.25	275	284	24.9	4e-05	1	34436.4	Aquaporin-4
[66]	291	Q810U3	33	31	4.36	532.264	2	1.6	GTTVQLEC(Carbamidomethyl)R	F20101020-05_ITMSms2cid	15.116	536	544	32.6	0.00013	1	137976	Neurofascin
[540]	292	Q99PV0	7	4.9	2.47	880.93	2	12	GTYFPTWEGLFWEK	F20101020-05_ITMSms2cid	44.319	1492	1505	32.3	5.3e-06	1	273619	Pre-mRNA-processing-splicing factor 8
[7]	293	P19096	75	41.8	5.06	693.89	2	18	GVDLVLNSLAEEK	F20101020-05_ITMSms2cid	32.491	1733	1745	19.9	0.007	1	272431	Fatty acid synthase
[640]	294	Q9CPW0	4	3.4	3.14	783.922	2	13	GVFLENLGNTDFIK	F20101020-05_ITMSms2cid	37.473	834	847	37.7	2.4e-06	1	148198	Contactin-associated protein-like 2
[6]	295	Q6PIC6	58	51.6	6.28	915.473	2	7.7	GVGIISEGNETVEDIAAR	F20101020-05_ITMSms2cid	31.039	620	637	55.7	3.7e-09	3	111693	Sodium/potassium-transporting ATPase subunit alpha-3
[692]	296	Q6ZPE2	5	4.1	2.44	826.79	3	17	GVRPDPLQQWELVPIEVFEAR	F20101020-05_ITMSms2cid	47.075	1337	1357	20.8	0.0048	1	208694	Myotubularin-related protein 5
[196]	297	O54991	13	12.1	4.49	602.295	2	-0.45	GVTC(Carbamidomethyl)HEPLYK	F20101020-05_ITMSms2cid	14.276	574	583	24.7	0.00045	1	156439	Contactin-associated protein 1
[7]	298	P19096	75	41.8	5.06	1224.06	2	8.9	GYDYGPQFQGIC(Carbamidomethyl)EATLEGEQGK	F20101020-05_ITMSms2cid	32.111	999	1020	33	7.7e-07	1	272431	Fatty acid synthase
[2]	299	Q68FD5	133	76.6	6.45	1036.05	2	25	GYFEELITM(Oxidation)LEAALGLER	F20101020-05_ITMSms2cid	53.221	1294	1311	32.9	1e-05	1	191558	Clathrin heavy chain 1
[7]	300	P19096	75	41.8	5.06	525.783	2	1.6	GYTVLGVEGR	F20101020-05_ITMSms2cid	22.911	469	478	37.5	1.7e-05	1	272431	Fatty acid synthase
[47]	301	Q99104	40	28	4.57	609.775	2	3.6	HADYLNDDQK	F20101020-05_ITMSms2cid	10.656	1517	1526	23.7	0.00089	1	215597	Myosin-Va
[1]	302	P16546	164	66	6.94	773.391	2	-1.8	HALLEADVAAHQDR	F20101020-05_ITMSms2cid	17.472	720	733	42.4	3.3e-07	1	284600	Spectrin alpha chain, brain
[16]	303	Q9QYR6	65	33.3	4.46	746.348	4	2.8	HAPGVSKEDAEEQTVKPGPEEAM(Oxidation)SEEGK	F20101020-05_ITMSms2cid	15.259	1029	1056	34	0.00011	1	300142	Microtubule-associated protein 1A
[4]	304	Q61879	82	46.1	6.3	898.965	2	12	HATALEELSEQLEQAK	F20101020-05_ITMSms2cid	33.842	1201	1216	40.6	2.3e-07	1	228998	Myosin-10
[19]	305	Q8C8R3	56	20.2	4.53	757.901	2	4	HATDTILIEC(Carbamidomethyl)LTK	F20101020-05_ITMSms2cid	29.168	3580	3592	34.2	3.8e-07	1	426264	Ankyrin-2
[640]	306	Q9CPW0	4	3.4	3.14	573.313	2	1.5	HDLQHAVVAR	F20101020-05_ITMSms2cid	11.698	148	157	25.6	0.00028	1	148198	Contactin-associated protein-like 2
[2]	307	Q68FD5	133	76.6	6.45	357.879	3	2	HDVVFLITK	F20101020-05_ITMSms2cid	26.273	270	278	19.1	0.011	1	191558	Clathrin heavy chain 1
[51]	308	Q9JHU4	45	14	4.28	694.123	4	7.8	HEALLYTWLAEHKPLVLC(Carbamidomethyl)GPPGSGK	F20101020-05_ITMSms2cid	37.738	2575	2599	38.4	5.2e-05	1	532030	Cytoplasmic dynein 1 heavy chain 1
[1089]	309	P39447	2	1.5	1.37	559.598	3	0.77	HEEQPAPAYEVHNR	F20101020-05_ITMSms2cid	12.208	1156	1169	25.6	7.6e-05	1	194713	Tight junction protein ZO-1
[47]	310	Q99104	40	28	4.57	667.313	3	2.1	HFADKVEYQC(Carbamidomethyl)EGFLEK	F20101020-05_ITMSms2cid	24.547	552	567	24.8	0.00017	1	215597	Myosin-Va
[7]	311	P19096	75	41.8	5.06	635.33	2	-4	HFQLEQDKPK	F20101020-05_ITMSms2cid	13.357	1509	1518	24.8	0.0027	1	272431	Fatty acid synthase
[140]	312	Q91V14	18	21.9	4.59	467.215	2	-1.9	HGFDVC(Carbamidomethyl)AK	F20101020-05_ITMSms2cid	12.927	320	327	23.5	0.00039	1	126272	Solute carrier family 12 member 5
[158]	313	O88737	23	11.2	3.19	770.4	4	8.6	HGSGSGGPDLVQYQPQHGPGLSAPQGLAPLR	F20101020-05_ITMSms2cid	29.839	2120	2150	35.2	4.7e-05	1	418749	Protein bassoon
[47]	314	Q99104	40	28	4.57	1185.03	3	32	HIFPVTFPFNPSSLALETIQIPASLGLGFIARV	F20101020-05_ITMSms2cid	53.089	1821	1853	30.6	2.1e-07	1	215597	Myosin-Va
[53]	315	P13595	32	32.6	5.28	760.376	2	4.2	HIFSDDSSELTIR	F20101020-05_ITMSms2cid	25.132	264	276	39.1	9e-07	1	119428	Neural cell adhesion molecule 1
[1077]	316	Q8CHG7	3	5.6	0.97	659.354	4	7.7	HIPAALPVSGTLSSSNPDLLQSHHR	F20101020-05_ITMSms2cid	27.995	213	237	28.2	0.0039	1	126100	Rap guanine nucleotide exchange factor 2 (Fragment)
[194]	317	P11881	19	9.2	3.53	557.976	3	3.6	HITAAEIDTFVSLVR	F20101020-05_ITMSms2cid	37.91	609	623	31.8	3e-05	1	313200	Inositol 1,4,5-trisphosphate receptor type 1
[36]	318	Q9R0K7	41	41.7	4.98	1005.43	2	6.8	HLDAC(Carbamidomethyl)ETM(Oxidation)GNATAIC(Carbamidomethyl)SDK	F20101020-05_ITMSms2cid	16.175	438	455	34.2	7.8e-09	1	132589	Plasma membrane calcium-transporting ATPase 2
[2]	319	Q68FD5	133	76.6	6.45	672.989	3	7.2	HNIM(Oxidation)DFAM(Oxidation)PYFIQVMK	F20101020-05_ITMSms2cid	36.333	1589	1604	32.5	3.1e-05	1	191558	Clathrin heavy chain 1
[2]	320	Q68FD5	133	76.6	6.45	667.662	3	14	HNIM(Oxidation)DFAMPYFIQVMK	F20101020-05_ITMSms2cid	41.097	1589	1604	28.6	0.00053	1	191558	Clathrin heavy chain 1
[2]	321	Q68FD5	133	76.6	6.45	667.66	3	11	HNIMDFAMPYFIQVM(Oxidation)K	F20101020-05_ITMSms2cid	42.076	1589	1604	31.4	4.3e-05	1	191558	Clathrin heavy chain 1
[2]	322	Q68FD5	133	76.6	6.45	662.325	3	6.6	HNIMDFAMPYFIQVMK	F20101020-05_ITMSms2cid	46.645	1589	1604	32.1	2.8e-05	1	191558	Clathrin heavy chain 1
[158]	323	O88737	23	11.2	3.19	499.29	3	12	HPTDLLSHPLPLR	F20101020-05_ITMSms2cid	26.946	2052	2064	17.3	0.0042	1	418749	Protein bassoon
[3]	324	Q62261	118	54.1	6.04	681.828	2	0.63	HQAFM(Oxidation)AELASNK	F20101020-05_ITMSms2cid	16.208	1316	1327	30.7	5.1e-05	1	274225	Spectrin beta chain, brain 1
[3]	325	Q62261	118	54.1	6.04	780.07	3	12	HQILEQAVEDYAETVHQLSK	F20101020-05_ITMSms2cid	37.449	1634	1653	42.2	2.1e-09	1	274225	Spectrin beta chain, brain 1
[1]	326	P16546	164	66	6.94	545.27	3	1.9	HQLLEADISAHEDR	F20101020-05_ITMSms2cid	19.464	1700	1713	37.8	8.1e-07	1	284600	Spectrin alpha chain, brain
[158]	327	O88737	23	11.2	3.19	479.591	3	-2	HREEEQLLVQR	F20101020-05_ITMSms2cid	15.457	2412	2422	24.4	0.0026	1	418749	Protein bassoon
[3]	328	Q62261	118	54.1	6.04	419.219	3	-0.65	HRPDLIDFDK	F20101020-05_ITMSms2cid	21.668	215	224	27.6	0.00013	2	274225	Spectrin beta chain, brain 1
[1313]	329	P51432	2	3.6	0.29	465.575	3	-2	HRPSTGVPDSSVR	F20101020-05_ITMSms2cid	10.835	471	483	21.7	0.0048	1	139493	1-phosphatidylinositol-4,5-bisphosphate phosphodiesterase beta-3
[16]	330	Q9QYR6	65	33.3	4.46	748.35	3	-1.9	HSPGEITGPGGHFMTSDSSLTK	F20101020-05_ITMSms2cid	23.223	1288	1309	15.9	0.036	1	300142	Microtubule-associated protein 1A
[194]	331	P11881	19	9.2	3.53	533.803	2	-1.4	HTAQIEIVR	F20101020-05_ITMSms2cid	16.783	2191	2199	15.4	0.0064	1	313200	Inositol 1,4,5-trisphosphate receptor type 1
[86]	332	Q61548	23	29.4	5.18	732.893	2	-1.6	IAAAQYSVTGSAVAR	F20101020-05_ITMSms2cid	20.802	10	24	43.6	7.3e-08	1	91852.2	Clathrin coat assembly protein AP180
[1]	333	P16546	164	66	6.94	1029.57	2	15	IAALQAFADQLIAVDHYAK	F20101020-05_ITMSms2cid	43.997	1501	1519	39.4	4.4e-07	1	284600	Spectrin alpha chain, brain
[42]	334	Q9Z1B3	46	46.1	4.33	469.233	2	-3.2	IAAYEEGGK	F20101020-05_ITMSms2cid	10.231	747	755	24.5	0.001	1	138326	1-phosphatidylinositol-4,5-bisphosphate phosphodiesterase beta-1
[158]	335	O88737	23	11.2	3.19	854.371	2	3	IADSSVQTDDEEGEGR	F20101020-05_ITMSms2cid	13.717	2588	2603	18.6	0.0026	1	418749	Protein bassoon
[51]	336	Q9JHU4	45	14	4.28	926.523	4	5.7	IAELEM(Oxidation)GLLHLQQNIEIPEISLPIHPIITNVAK	F20101020-05_ITMSms2cid	47.134	184	216	25.4	0.0073	1	532030	Cytoplasmic dynein 1 heavy chain 1
[51]	337	Q9JHU4	45	14	4.28	922.53	4	12	IAELEMGLLHLQQNIEIPEISLPIHPIITNVAK	F20101020-05_ITMSms2cid	49.29	184	216	30.1	0.00022	1	532030	Cytoplasmic dynein 1 heavy chain 1
[36]	338	Q9R0K7	41	41.7	4.98	768.36	2	-3.7	IDESSLTGESDQVR	F20101020-05_ITMSms2cid	20.544	236	249	37.4	4.5e-07	1	132589	Plasma membrane calcium-transporting ATPase 2
[16]	339	Q9QYR6	65	33.3	4.46	810.46	3	5.9	IDSVLLTHIGADNLPGINGLLQR	F20101020-05_ITMSms2cid	41.39	82	104	30.5	3.1e-05	1	300142	Microtubule-associated protein 1A
[47]	340	Q99104	40	28	4.57	648.849	2	0.68	IEASLQHEITR	F20101020-05_ITMSms2cid	18.657	1370	1380	39.4	8.3e-06	1	215597	Myosin-Va
[36]	341	Q9R0K7	41	41.7	4.98	859.771	3	16	IEDSQPHIPLIDDTDLEEDAALK	F20101020-05_ITMSms2cid	35.834	1130	1152	37	3.3e-06	1	132589	Plasma membrane calcium-transporting ATPase 2
[1314]	342	Q5DTL9	2	2.5	0.37	544.843	2	7.3	IFGGLILDIK	F20101020-05_ITMSms2cid	39.245	482	491	22.6	0.005	2	125818	Sodium-driven chloride bicarbonate exchanger
[652]	343	Q6ZPJ3	6	8.5	2.28	659.388	3	14	IFSSVQWLSGVKPVLSTK	F20101020-05_ITMSms2cid	37.189	267	284	20.2	0.0018	1	140819	Ubiquitin-conjugating enzyme E2 O
[140]	344	Q91V14	18	21.9	4.59	886.918	2	5	IFTVAQM(Oxidation)DDNSIQM(Oxidation)K	F20101020-05_ITMSms2cid	21.998	881	895	42.7	7.9e-09	2	126272	Solute carrier family 12 member 5
[51]	345	Q9JHU4	45	14	4.28	615.356	2	8.8	IFVFEPPPGVK	F20101020-05_ITMSms2cid	32.746	4142	4152	24.9	0.00031	1	532030	Cytoplasmic dynein 1 heavy chain 1
[3]	346	Q62261	118	54.1	6.04	564.279	2	-0.57	IHC(Carbamidomethyl)LENVDK	F20101020-05_ITMSms2cid	13.308	110	118	24.2	0.00055	2	274225	Spectrin beta chain, brain 1
[415]	347	Q9QXL2	7	6.7	3.39	602.64	3	2.3	IHEDSTGGIYTVGVTTR	F20101020-05_ITMSms2cid	22.136	177	193	27.6	0.00029	1	186538	Kinesin-like protein KIF21A
[2]	348	Q68FD5	133	76.6	6.45	888.92	2	-0.13	IHEGC(Carbamidomethyl)EEPATHNALAK	F20101020-05_ITMSms2cid	12.758	866	881	41.7	2.2e-09	1	191558	Clathrin heavy chain 1
[1242]	349	P40237	1	4.1	1.03	664.874	2	-1.4	IKEEDNQLIVK	F20101020-05_ITMSms2cid	17.489	179	189	26.6	0.0011	1	29628.8	CD82 antigen
[36]	350	Q9R0K7	41	41.7	4.98	778.372	2	-3.7	IKETYGDTEAIC(Carbamidomethyl)R	F20101020-05_ITMSms2cid	16.918	46	58	40.2	1e-07	1	132589	Plasma membrane calcium-transporting ATPase 2
[275]	351	O08788	15	16.8	3.3	672.857	2	-3.8	IKGEELSEANVR	F20101020-05_ITMSms2cid	16.025	961	972	31.7	0.00042	1	141693	Dynactin subunit 1
[19]	352	Q8C8R3	56	20.2	4.53	1156.98	3	15	IKQDSNLIGPEGGVLSSTVVSQVQAVFPEGALTK	F20101020-05_ITMSms2cid	43.491	1124	1157	31.8	2e-06	1	426264	Ankyrin-2
[47]	353	Q99104	40	28	4.57	546.659	3	7.5	ILAGILHLGNVGFASR	F20101020-05_ITMSms2cid	36.704	328	343	36	5.2e-07	1	215597	Myosin-Va
[381]	354	P33173	6	5.7	4.27	716.385	2	9.7	ILFAPGSEEAIER	F20101020-05_ITMSms2cid	28.487	424	436	31.2	4.2e-05	1	191726	Kinesin-like protein KIF1A
[668]	355	O54774	4	5.3	3.04	644.344	2	1.7	ILIEDSDQNLK	F20101020-05_ITMSms2cid	22.142	310	320	25.8	0.001	1	135082	AP-3 complex subunit delta-1
[36]	356	Q9R0K7	41	41.7	4.98	437.243	2	-0.15	ILSGAGEAR	F20101020-05_ITMSms2cid	11.015	593	601	25	0.007	1	132589	Plasma membrane calcium-transporting ATPase 2
[48]	357	Q8CHC4	42	35.8	4.56	597.662	3	6.4	ILYTWTPGTLLHYGR	F20101020-05_ITMSms2cid	36.855	837	851	18.2	0.028	1	172619	Synaptojanin-1
[51]	358	Q9JHU4	45	14	4.28	622.848	2	0.33	INEWLTLVEK	F20101020-05_ITMSms2cid	35.108	1696	1705	33.7	0.0002	1	532030	Cytoplasmic dynein 1 heavy chain 1
[119]	359	Q8BPN8	25	13.4	4.04	751.899	2	3.6	IPVAFPSGDANSLSK	F20101020-05_ITMSms2cid	27.323	546	560	24.3	0.00038	1	338212	DmX-like protein 2
[495]	360	Q3UH60	4	4.1	4.6	535.835	2	5.1	IQQLLNTLK	F20101020-05_ITMSms2cid	25.821	274	282	26	0.00041	2	171128	Disco-interacting protein 2 homolog B
[149]	361	O55143	14	17	5.33	746.86	2	4.5	IRDEM(Oxidation)VATEQER	F20101020-05_ITMSms2cid	11.317	235	246	23.7	0.00013	1	114859	Sarcoplasmic/endoplasmic reticulum calcium ATPase 2
[2]	362	Q68FD5	133	76.6	6.45	1177.15	2	18	ISGETIFVTAPHEATAGIIGVNR	F20101020-05_ITMSms2cid	33.673	298	320	50.7	9.4e-10	1	191558	Clathrin heavy chain 1
[1077]	363	Q8CHG7	3	5.6	0.97	942.844	3	6.6	ISILPQKPYNDIGIGQSQDDSIVGLR	F20101020-05_ITMSms2cid	35.505	184	209	17.2	0.044	1	126100	Rap guanine nucleotide exchange factor 2 (Fragment)
[381]	364	P33173	6	5.7	4.27	580.322	2	4.3	ISLVDLAGSER	F20101020-05_ITMSms2cid	29.674	244	254	35.1	0.00026	3	191726	Kinesin-like protein KIF1A
[7]	365	P19096	75	41.8	5.06	1021.87	3	14	ISSC(Carbamidomethyl)M(Oxidation)EVLDLFLNQPHAVLSSFVLAEK	F20101020-05_ITMSms2cid	52.39	2081	2107	31.1	8.4e-06	1	272431	Fatty acid synthase
[7]	366	P19096	75	41.8	5.06	1016.55	3	25	ISSC(Carbamidomethyl)MEVLDLFLNQPHAVLSSFVLAEK	F20101020-05_ITMSms2cid	52.623	2081	2107	21.5	0.0013	1	272431	Fatty acid synthase
[692]	367	Q6ZPE2	5	4.1	2.44	1012.08	2	16	ISVQTPVDQLLQDGLQLR	F20101020-05_ITMSms2cid	43.703	967	984	32.5	7.3e-06	1	208694	Myotubularin-related protein 5
[4]	368	Q61879	82	46.1	6.3	469.762	2	6.7	IVFQEFR	F20101020-05_ITMSms2cid	26.331	719	725	23.1	0.014	2	228998	Myosin-10
[4]	369	Q61879	82	46.1	6.3	1052.53	2	17	IVGLDQVTGM(Oxidation)TETAFGSAYK	F20101020-05_ITMSms2cid	33.789	625	644	52.9	1.2e-10	1	228998	Myosin-10
[4]	370	Q61879	82	46.1	6.3	1044.54	2	16	IVGLDQVTGMTETAFGSAYK	F20101020-05_ITMSms2cid	39.233	625	644	43.4	2.2e-08	1	228998	Myosin-10
[291]	371	P70336	12	11.7	3.05	541.273	2	-1.5	IYESIEEAK	F20101020-05_ITMSms2cid	17.353	721	729	24	0.00054	1	160587	Rho-associated protein kinase 2
[2]	372	Q68FD5	133	76.6	6.45	667.821	2	0.3	IYIDSNNNPER	F20101020-05_ITMSms2cid	16.4	882	892	38.1	9.9e-06	1	191558	Clathrin heavy chain 1
[6]	373	Q6PIC6	58	51.6	6.28	817.929	2	5	KADIGVAM(Oxidation)GIAGSDVSK	F20101020-05_ITMSms2cid	19.874	717	733	47	2.7e-07	1	111693	Sodium/potassium-transporting ATPase subunit alpha-3
[36]	374	Q9R0K7	41	41.7	4.98	833.93	2	3.5	KADVGFAM(Oxidation)GIAGTDVAK	F20101020-05_ITMSms2cid	23.359	785	801	41.7	1.1e-06	1	132589	Plasma membrane calcium-transporting ATPase 2
[36]	375	Q9R0K7	41	41.7	4.98	550.957	3	2.2	KADVGFAMGIAGTDVAK	F20101020-05_ITMSms2cid	27.655	785	801	24.8	0.00075	1	132589	Plasma membrane calcium-transporting ATPase 2
[2]	376	Q68FD5	133	76.6	6.45	908.464	3	14	KAVDVFFPPEAQNDFPVAM(Oxidation)QISEK	F20101020-05_ITMSms2cid	35.882	246	269	39.5	9.5e-08	1	191558	Clathrin heavy chain 1
[2]	377	Q68FD5	133	76.6	6.45	903.13	3	12	KAVDVFFPPEAQNDFPVAMQISEK	F20101020-05_ITMSms2cid	38.63	246	269	35.7	2.8e-06	1	191558	Clathrin heavy chain 1
[140]	378	Q91V14	18	21.9	4.59	469.599	3	2.2	KDLTTFLYHLR	F20101020-05_ITMSms2cid	30.662	896	906	27.8	7.5e-05	1	126272	Solute carrier family 12 member 5
[66]	379	Q810U3	33	31	4.36	527.273	3	4.3	KEDDSLTIFGVAER	F20101020-05_ITMSms2cid	30.145	572	585	28.7	0.00087	1	137976	Neurofascin
[4]	380	Q61879	82	46.1	6.3	415.226	3	-0.52	KEEELQGALAR	F20101020-05_ITMSms2cid	16.371	1088	1098	32.6	0.0038	1	228998	Myosin-10
[216]	381	Q8CGC7	21	20.4	3.04	613.317	3	1	KEENLAEWYSQVITK	F20101020-05_ITMSms2cid	34.103	1020	1034	23.2	0.0025	1	170055	Bifunctional aminoacyl-tRNA synthetase
[16]	382	Q9QYR6	65	33.3	4.46	448.007	4	2.2	KFSKPDLKPFTPEVR	F20101020-05_ITMSms2cid	23.879	458	472	20.2	0.017	1	300142	Microtubule-associated protein 1A
[1]	383	P16546	164	66	6.94	708.912	2	7.2	KGDILTLLNSTNK	F20101020-05_ITMSms2cid	30.09	990	1002	38.7	1.8e-06	1	284600	Spectrin alpha chain, brain
[86]	384	Q61548	23	29.4	5.18	623.313	2	-2.2	KGDLQWNAGEK	F20101020-05_ITMSms2cid	15.735	775	785	32.3	0.00029	1	91852.2	Clathrin coat assembly protein AP180
[19]	385	Q8C8R3	56	20.2	4.53	477.525	4	3.8	KGNTALHIASLAGQAEVVK	F20101020-05_ITMSms2cid	25.568	96	114	37.9	9.3e-05	1	426264	Ankyrin-2
[3]	386	Q62261	118	54.1	6.04	592.294	3	3.2	KHEAIETDIAAYEER	F20101020-05_ITMSms2cid	21.807	463	477	27	0.00017	1	274225	Spectrin beta chain, brain 1
[5]	387	P20357	81	50.6	5.44	376.552	3	-0.67	KIDLSHVTSK	F20101020-05_ITMSms2cid	15.752	1699	1708	20.5	0.0044	1	198983	Microtubule-associated protein 2
[47]	388	Q99104	40	28	4.57	840.209	4	9.1	KIGELEVGQM(Oxidation)ENISPGQIIDEPIRPVNIPR	F20101020-05_ITMSms2cid	34.954	1437	1466	46.7	1.9e-06	1	215597	Myosin-Va
[47]	389	Q99104	40	28	4.57	836.209	4	7.9	KIGELEVGQMENISPGQIIDEPIRPVNIPR	F20101020-05_ITMSms2cid	37.62	1437	1466	29.3	0.0013	1	215597	Myosin-Va
[4]	390	Q61879	82	46.1	6.3	690.389	2	4.6	KLDAQVQELHAK	F20101020-05_ITMSms2cid	15.66	1256	1267	29.4	5.7e-05	1	228998	Myosin-10
[4]	391	Q61879	82	46.1	6.3	900.8	3	10	KLDGETTDLQDQIAELQAQVDELK	F20101020-05_ITMSms2cid	42.12	1059	1082	35	3.9e-06	1	228998	Myosin-10
[51]	392	Q9JHU4	45	14	4.28	539.316	3	2.7	KLEHLITELVHQR	F20101020-05_ITMSms2cid	26.843	1805	1817	29.7	0.00015	1	532030	Cytoplasmic dynein 1 heavy chain 1
[5]	393	P20357	81	50.6	5.44	341.915	3	1.8	KLILKPAIK	F20101020-05_ITMSms2cid	17.772	1489	1497	24.7	1.5e-05	1	198983	Microtubule-associated protein 2
[86]	394	Q61548	23	29.4	5.18	400.556	3	-0.49	KLTGGANWQPK	F20101020-05_ITMSms2cid	15.797	786	796	27	0.0032	1	91852.2	Clathrin coat assembly protein AP180
[4]	395	Q61879	82	46.1	6.3	564.333	2	1.4	KLVWIPSER	F20101020-05_ITMSms2cid	25.086	34	42	21.8	0.017	1	228998	Myosin-10
[65]	396	P43006	21	39	6.62	917.988	2	8.1	KNDEVSSLDAFLDLIR	F20101020-05_ITMSms2cid	44.589	158	173	47.5	4.9e-08	1	62030.8	Excitatory amino acid transporter 2
[65]	397	P43006	21	39	6.62	1135.29	3	21	KNPFSFFAGIFQAWITALGTASSAGTLPVTFR	F20101020-05_ITMSms2cid	53.294	341	372	33.7	7.1e-07	1	62030.8	Excitatory amino acid transporter 2
[86]	398	Q61548	23	29.4	5.18	507.3	3	1.2	KPPAKDPLADLNIK	F20101020-05_ITMSms2cid	24.541	885	898	22.6	0.00075	1	91852.2	Clathrin coat assembly protein AP180
[237]	399	P56564	7	15.5	5.66	834.09	3	-0.45	KPYQLIAQDNEPEKPVADSETK	F20101020-05_ITMSms2cid	20.024	521	542	34.9	8.1e-06	1	59623	Excitatory amino acid transporter 1
[3]	400	Q62261	118	54.1	6.04	464.602	3	2	KQALQDTLALYK	F20101020-05_ITMSms2cid	24.958	842	853	36.5	5.3e-06	1	274225	Spectrin beta chain, brain 1
[3]	401	Q62261	118	54.1	6.04	611.594	3	-0.8	KQEDFMTTM(Oxidation)DANEEK	F20101020-05_ITMSms2cid	16.28	1210	1224	22.9	0.00038	1	274225	Spectrin beta chain, brain 1
[4]	402	Q61879	82	46.1	6.3	869.96	2	9.4	KQELEEILHDLESR	F20101020-05_ITMSms2cid	35.499	917	930	29.7	0.00017	1	228998	Myosin-10
[3]	403	Q62261	118	54.1	6.04	522.583	3	-3.6	KQQM(Oxidation)LENQM(Oxidation)EVR	F20101020-05_ITMSms2cid	10.257	1421	1432	24.9	0.0074	1	274225	Spectrin beta chain, brain 1
[5]	404	P20357	81	50.6	5.44	794.09	3	5.3	KQSTEPSIVM(Oxidation)PSIGLSAEPPAPK	F20101020-05_ITMSms2cid	27.959	236	258	35.5	3.4e-07	1	198983	Microtubule-associated protein 2
[4]	405	Q61879	82	46.1	6.3	635.012	3	3.8	KTTLQVDTLNTELAAER	F20101020-05_ITMSms2cid	26.597	1761	1777	33	3e-05	1	228998	Myosin-10
[1244]	406	P23242	1	5.5	1.01	568.82	4	2.7	KVAAGHELQPLAIVDQRPSSR	F20101020-05_ITMSms2cid	24.349	346	366	26.9	0.0015	1	43004.8	Gap junction alpha-1 protein
[6]	407	Q6PIC6	58	51.6	6.28	449.914	3	0.12	KVAEIPFNSTNK	F20101020-05_ITMSms2cid	19.261	466	477	22.8	0.00074	1	111693	Sodium/potassium-transporting ATPase subunit alpha-3
[4]	408	Q61879	82	46.1	6.3	881.47	2	32	KVDDDLGTIESLEEAK	F20101020-05_ITMSms2cid	28.76	1379	1394	27	6.7e-05	1	228998	Myosin-10
[16]	409	Q9QYR6	65	33.3	4.46	474	4	-5.1	KVWFPHELDGQGARPR	F20101020-05_ITMSms2cid	22.262	1677	1692	25.2	0.03	1	300142	Microtubule-associated protein 1A
[539]	410	O88343	7	8.3	2.13	723.356	2	7.3	LADYYPINSDFK	F20101020-05_ITMSms2cid	28.776	607	618	26.8	7.8e-05	1	121485	Electrogenic sodium bicarbonate cotransporter 1
[3]	411	Q62261	118	54.1	6.04	725.356	2	7.8	LAEISDVWEEMK	F20101020-05_ITMSms2cid	35.167	1037	1048	37.4	1.1e-05	1	274225	Spectrin beta chain, brain 1
[2]	412	Q68FD5	133	76.6	6.45	1232.63	2	13	LAELEEFINGPNNAHIQQVGDR	F20101020-05_ITMSms2cid	32.351	1183	1204	45.4	3.2e-08	1	191558	Clathrin heavy chain 1
[3]	413	Q62261	118	54.1	6.04	394.219	2	-0.15	LAGIEER	F20101020-05_ITMSms2cid	14.2	824	830	23.1	0.038	1	274225	Spectrin beta chain, brain 1
[48]	414	Q8CHC4	42	35.8	4.56	574.8	2	-1.6	LAGIQEFQDK	F20101020-05_ITMSms2cid	23.124	568	577	28.9	0.00042	1	172619	Synaptojanin-1
[194]	415	P11881	19	9.2	3.53	861.1	3	4.9	LAHEFLQNFC(Carbamidomethyl)AGNQQNQALLHK	F20101020-05_ITMSms2cid	28.667	1236	1257	35.3	4.8e-07	1	313200	Inositol 1,4,5-trisphosphate receptor type 1
[274]	416	O70133	13	12.5	3.1	542.78	2	-1.2	LAHFEPSQR	F20101020-05_ITMSms2cid	13.694	317	325	18.8	0.045	1	149476	ATP-dependent RNA helicase A
[410]	417	Q9CS84	10	7.7	2.95	532.312	2	1	LAIGFSTVQK	F20101020-05_ITMSms2cid	26.177	1159	1168	30	0.0014	1	166170	Neurexin-1-alpha
[1]	418	P16546	164	66	6.94	579.31	2	1.5	LAQFVEHWK	F20101020-05_ITMSms2cid	23.604	1845	1853	25.2	0.0014	1	284600	Spectrin alpha chain, brain
[2]	419	Q68FD5	133	76.6	6.45	783.14	4	8	LAQMC(Carbamidomethyl)GLHIVVHADELEELINYYQDR	F20101020-05_ITMSms2cid	43.001	1268	1293	35	0.001	1	191558	Clathrin heavy chain 1
[1100]	420	P70398	1	0.4	2.06	609.31	2	-0.11	LAQQISDEASR	F20101020-05_ITMSms2cid	14.8	1221	1231	31.3	3.5e-05	1	290548	Probable ubiquitin carboxyl-terminal hydrolase FAF-X
[65]	421	P43006	21	39	6.62	802.44	3	-1.2	LASPIHPDVVMLIAFPGDILMR	F20101020-05_ITMSms2cid	51.137	66	87	20.3	0.013	1	62030.8	Excitatory amino acid transporter 2
[2]	422	Q68FD5	133	76.6	6.45	986.025	2	7	LASTLVHLGEYQAAVDGAR	F20101020-05_ITMSms2cid	28.226	1227	1245	52.1	1.3e-09	1	191558	Clathrin heavy chain 1
[19]	423	Q8C8R3	56	20.2	4.53	837.916	2	3.3	LATM(Oxidation)PPMVEGEGLASR	F20101020-05_ITMSms2cid	24.917	1014	1029	23.3	0.00021	1	426264	Ankyrin-2
[19]	424	Q8C8R3	56	20.2	4.53	655.01	3	4.2	LAYIADHLGFSWTELAR	F20101020-05_ITMSms2cid	39.545	3526	3542	29	0.0002	1	426264	Ankyrin-2
[1230]	425	Q9CY27	1	5.5	1.1	664.36	3	6.3	LC(Carbamidomethyl)FLDKVEPQATISEIK	F20101020-05_ITMSms2cid	33.173	17	33	24.8	0.00023	1	36090.8	Trans-2,3-enoyl-CoA reductase
[4]	426	Q61879	82	46.1	6.3	584.945	3	-2.1	LC(Carbamidomethyl)HLLGM(Oxidation)NVM(Oxidation)EFTR	F20101020-05_ITMSms2cid	26.706	381	394	29.6	5.6e-05	1	228998	Myosin-10
[4]	427	Q61879	82	46.1	6.3	626.338	2	-0.84	LDAQVQELHAK	F20101020-05_ITMSms2cid	16.771	1257	1267	29.1	8.3e-05	1	228998	Myosin-10
[2]	428	Q68FD5	133	76.6	6.45	445.733	2	1.1	LDASESLR	F20101020-05_ITMSms2cid	15.037	1613	1620	26	0.0055	1	191558	Clathrin heavy chain 1
[66]	429	Q810U3	33	31	4.36	810.423	2	8.6	LDC(Carbamidomethyl)PFFGSPIPTLR	F20101020-05_ITMSms2cid	38.079	450	463	36.2	3e-05	1	137976	Neurofascin
[1]	430	P16546	164	66	6.94	384.679	2	-1.7	LDDSYR	F20101020-05_ITMSms2cid	10.383	357	362	19	0.016	1	284600	Spectrin alpha chain, brain
[1]	431	P16546	164	66	6.94	806.399	2	6.7	LDENSAFLQFNWK	F20101020-05_ITMSms2cid	37.151	1972	1984	39.1	1.6e-07	1	284600	Spectrin alpha chain, brain
[19]	432	Q8C8R3	56	20.2	4.53	482.74	2	0.3	LDGDAAFQK	F20101020-05_ITMSms2cid	15.56	3803	3811	26.6	0.00087	1	426264	Ankyrin-2
[2]	433	Q68FD5	133	76.6	6.45	1536.31	2	37	LDNYDAPDIANIAISNELFEEAFAIFR	F20101020-05_ITMSms2cid	52.996	1047	1073	43.8	3.3e-08	1	191558	Clathrin heavy chain 1
[7]	434	P19096	75	41.8	5.06	712.396	2	3.9	LDPGSPELQQVLK	F20101020-05_ITMSms2cid	28.782	1479	1491	24.3	0.0025	1	272431	Fatty acid synthase
[51]	435	Q9JHU4	45	14	4.28	844.439	3	6	LDRDPASGTALQEISFWLNLER	F20101020-05_ITMSms2cid	47.016	260	281	28.8	6.4e-05	1	532030	Cytoplasmic dynein 1 heavy chain 1
[44]	436	Q8BYI9	34	34.1	5.49	925.004	2	17	LDSSVVPNTVTEFAITR	F20101020-05_ITMSms2cid	34.65	906	922	42.6	8.8e-07	1	149565	Tenascin-R
[117]	437	Q9JMH9	19	14.5	4.72	758.087	3	12	LEDLASLVYLNESSVLHTLR	F20101020-05_ITMSms2cid	44.471	407	426	32.2	7.9e-06	1	232757	Myosin-XVIIIa
[3]	438	Q62261	118	54.1	6.04	1006.17	3	11	LEEASLLHQFQADADDIDAWM(Oxidation)LDILK	F20101020-05_ITMSms2cid	50.285	740	765	28.2	0.00018	1	274225	Spectrin beta chain, brain 1
[3]	439	Q62261	118	54.1	6.04	1000.86	3	33	LEEASLLHQFQADADDIDAWMLDILK	F20101020-05_ITMSms2cid	52.924	740	765	19.5	0.0048	1	274225	Spectrin beta chain, brain 1
[5]	440	P20357	81	50.6	5.44	1079.02	2	14	LEGAGSATIAEVEMPFYEDK	F20101020-05_ITMSms2cid	35.808	545	564	25.7	0.0012	1	198983	Microtubule-associated protein 2
[44]	441	Q8BYI9	34	34.1	5.49	1211.63	2	18	LEGLSENTDYTVLLQAAQEATR	F20101020-05_ITMSms2cid	40.435	1096	1117	44.9	3.1e-09	1	149565	Tenascin-R
[53]	442	P13595	32	32.6	5.28	689.319	2	-0.11	LEGQMGEDGNSIK	F20101020-05_ITMSms2cid	15.882	607	619	37.9	4.1e-06	1	119428	Neural cell adhesion molecule 1
[291]	443	P70336	12	11.7	3.05	585.34	2	4.8	LEGWLSLPVR	F20101020-05_ITMSms2cid	36.223	1153	1162	27.9	0.002	1	160587	Rho-associated protein kinase 2
[2]	444	Q68FD5	133	76.6	6.45	657.366	2	2.4	LEKHELIEFR	F20101020-05_ITMSms2cid	21.144	1499	1508	31.9	1.4e-06	1	191558	Clathrin heavy chain 1
[3]	445	Q62261	118	54.1	6.04	531.29	2	6.4	LEM(Oxidation)NLGLQK	F20101020-05_ITMSms2cid	18.8	524	532	17.5	0.029	1	274225	Spectrin beta chain, brain 1
[319]	446	Q99P72	13	19.6	3.02	1015.51	2	15	LEPENPPPYEEAM(Oxidation)SVALK	F20101020-05_ITMSms2cid	27.43	630	647	17.6	0.012	1	126614	Reticulon-4
[3]	447	Q62261	118	54.1	6.04	565.289	3	1.9	LESEHPDQAQAILSR	F20101020-05_ITMSms2cid	20.162	1022	1036	28.2	5.1e-05	1	274225	Spectrin beta chain, brain 1
[181]	448	Q9QYX7	18	6.4	3.3	1044.58	2	8.9	LESTVLSILEAQASTLVGEK	F20101020-05_ITMSms2cid	49.278	1318	1337	33.7	1.1e-06	1	547574	Protein piccolo
[829]	449	Q80UG2	4	2.9	1.81	530.812	2	2.4	LFAQLINNK	F20101020-05_ITMSms2cid	27.24	1353	1361	21.8	0.018	2	212563	Plexin-A4
[7]	450	P19096	75	41.8	5.06	655.66	3	-2.9	LFDHPEVPTPPESASVSR	F20101020-05_ITMSms2cid	25.687	968	985	28	1.5e-05	1	272431	Fatty acid synthase
[194]	451	P11881	19	9.2	3.53	713.373	2	14	LFENFLVDIC(Carbamidomethyl)R	F20101020-05_ITMSms2cid	40.385	1449	1459	35.6	2e-05	1	313200	Inositol 1,4,5-trisphosphate receptor type 1
[1077]	452	Q8CHG7	3	5.6	0.97	797.408	2	12	LFQDLQDLFDPSR	F20101020-05_ITMSms2cid	42.184	478	490	18.3	0.018	1	126100	Rap guanine nucleotide exchange factor 2 (Fragment)
[847]	453	Q6P5E4	5	6	1.63	469.619	3	4.6	LGIEGLSLHNILK	F20101020-05_ITMSms2cid	36.081	427	439	23.1	0.0042	1	176434	UDP-glucose:glycoprotein glucosyltransferase 1
[47]	454	Q99104	40	28	4.57	626.8	2	-2.8	LGNADSFHYTK	F20101020-05_ITMSms2cid	16.546	279	289	23.4	0.00024	1	215597	Myosin-Va
[7]	455	P19096	75	41.8	5.06	771.949	2	5	LGPVGGVFNLAMVLR	F20101020-05_ITMSms2cid	45.609	1955	1969	44.3	4.8e-09	1	272431	Fatty acid synthase
[158]	456	O88737	23	11.2	3.19	536.8	2	2	LGQLFQGPGR	F20101020-05_ITMSms2cid	23.983	2006	2015	24.8	0.00091	1	418749	Protein bassoon
[216]	457	Q8CGC7	21	20.4	3.04	1093.07	2	15	LGVENC(Carbamidomethyl)YFPIFVSQAALEK	F20101020-05_ITMSms2cid	41.789	1071	1089	33.3	3.6e-07	1	170055	Bifunctional aminoacyl-tRNA synthetase
[19]	458	Q8C8R3	56	20.2	4.53	604.356	2	9.7	LGYISVVDTLK	F20101020-05_ITMSms2cid	32.687	804	814	34.1	1.6e-05	1	426264	Ankyrin-2
[2]	459	Q68FD5	133	76.6	6.45	973.036	2	5.7	LHIIEVGTPPTGNQPFPK	F20101020-05_ITMSms2cid	29.156	228	245	47.3	7.2e-09	1	191558	Clathrin heavy chain 1
[977]	460	Q62277	2	7.3	1.94	782.39	2	7.1	LHQVYFDAPSC(Carbamidomethyl)VK	F20101020-05_ITMSms2cid	23.265	77	89	29.1	1.9e-05	1	34024.9	Synaptophysin
[158]	461	O88737	23	11.2	3.19	448.577	3	-0.5	LHSSPVSSTLTSK	F20101020-05_ITMSms2cid	15.565	1367	1379	16.2	0.023	1	418749	Protein bassoon
[42]	462	Q9Z1B3	46	46.1	4.33	794.944	2	9.3	LIFGDALLMEPLEK	F20101020-05_ITMSms2cid	42.775	430	443	29.8	0.00052	1	138326	1-phosphatidylinositol-4,5-bisphosphate phosphodiesterase beta-1
[1273]	463	Q9Z1R2	1	0.9	0.85	557.338	2	4.7	LINLVGESLR	F20101020-05_ITMSms2cid	30.338	323	332	26.2	0.0024	1	121038	Large proline-rich protein BAT3
[5]	464	P20357	81	50.6	5.44	575.847	2	3.4	LINQPLPDLK	F20101020-05_ITMSms2cid	26.406	1663	1672	27.3	0.0007	1	198983	Microtubule-associated protein 2
[1]	465	P16546	164	66	6.94	733.877	2	-0.7	LIQSHPESAEDLK	F20101020-05_ITMSms2cid	15.962	1299	1311	33.2	5e-05	1	284600	Spectrin alpha chain, brain
[1]	466	P16546	164	66	6.94	862.45	2	3.8	LIQSHPESAEDLKEK	F20101020-05_ITMSms2cid	14.586	1299	1313	38.1	2.6e-06	1	284600	Spectrin alpha chain, brain
[539]	467	O88343	7	8.3	2.13	792.949	2	10	LIVPSEFKPTSPNR	F20101020-05_ITMSms2cid	25.288	753	766	17.6	0.0025	1	121485	Electrogenic sodium bicarbonate cotransporter 1
[291]	468	P70336	12	11.7	3.05	661.338	2	1.9	LKDEEM(Oxidation)SAAAIK	F20101020-05_ITMSms2cid	12.794	1006	1017	19	0.0036	1	160587	Rho-associated protein kinase 2
[7]	469	P19096	75	41.8	5.06	521.604	3	-2.4	LKEDTQVADVTTSR	F20101020-05_ITMSms2cid	16.493	1070	1083	27.4	4.9e-05	1	272431	Fatty acid synthase
[1152]	470	Q71M36	2	4.1	1.09	632.971	3	-0.43	LKEEESFNIQNSM(Oxidation)SPK	F20101020-05_ITMSms2cid	19.564	530	545	27.1	0.00099	1	60419.3	Chondroitin sulfate proteoglycan 5
[47]	471	Q99104	40	28	4.57	564.821	2	-1.8	LKNELNELR	F20101020-05_ITMSms2cid	18.316	1218	1226	21.5	0.0031	1	215597	Myosin-Va
[295]	472	Q920I9	9	8.9	3.83	835.133	3	10	LKPC(Carbamidomethyl)PAGIIDQLSVIPNSNEPLK	F20101020-05_ITMSms2cid	37.219	386	408	21.1	0.0012	1	163406	WD repeat-containing protein 7
[42]	473	Q9Z1B3	46	46.1	4.33	312.836	3	-3	LKPEFM(Oxidation)R	F20101020-05_ITMSms2cid	14.157	650	656	18.3	0.038	1	138326	1-phosphatidylinositol-4,5-bisphosphate phosphodiesterase beta-1
[3]	474	Q62261	118	54.1	6.04	861.425	2	11	LLDPEDISVDHPDEK	F20101020-05_ITMSms2cid	25.501	250	264	33.4	5.1e-06	1	274225	Spectrin beta chain, brain 1
[1]	475	P16546	164	66	6.94	458.772	2	2.3	LLEATELK	F20101020-05_ITMSms2cid	21.088	663	670	25.7	0.0064	1	284600	Spectrin alpha chain, brain
[624]	476	Q8BGZ7	4	6	3.39	503.238	2	1.3	LLEGEEC(Carbamidomethyl)R	F20101020-05_ITMSms2cid	13.167	455	462	29.1	0.0025	9	59741	Keratin, type II cytoskeletal 75
[675]	477	Q8CIE6	4	3.9	2.99	560.323	3	3.5	LLELGPKPEVAQQTR	F20101020-05_ITMSms2cid	23.312	1128	1142	28.5	5.6e-05	1	138447	Coatomer subunit alpha
[938]	478	Q61543	2	1.8	1.88	641.37	2	9.3	LLELQYFISR	F20101020-05_ITMSms2cid	38.699	542	551	31.7	0.00014	1	133735	Golgi apparatus protein 1
[2]	479	Q68FD5	133	76.6	6.45	1054.18	3	9.6	LLEM(Oxidation)NLM(Oxidation)HAPQVADAILGNQMFTHYDR	F20101020-05_ITMSms2cid	37.842	584	610	31.8	1.5e-06	1	191558	Clathrin heavy chain 1
[2]	480	Q68FD5	133	76.6	6.45	1048.85	3	9.3	LLEM(Oxidation)NLMHAPQVADAILGNQMFTHYDR	F20101020-05_ITMSms2cid	40.846	584	610	30.6	2.9e-05	1	191558	Clathrin heavy chain 1
[2]	481	Q68FD5	133	76.6	6.45	782.9	4	21	LLEMNLMHAPQVADAILGNQMFTHYDR	F20101020-05_ITMSms2cid	43.744	584	610	44.4	6.3e-06	1	191558	Clathrin heavy chain 1
[295]	482	Q920I9	9	8.9	3.83	523.287	2	2.9	LLIQGDSSGR	F20101020-05_ITMSms2cid	17.01	343	352	25.3	0.00065	1	163406	WD repeat-containing protein 7
[7]	483	P19096	75	41.8	5.06	1017.61	2	11	LLLPEDPLISGLLNSQALK	F20101020-05_ITMSms2cid	47.322	1202	1220	41.3	2.2e-09	1	272431	Fatty acid synthase
[692]	484	Q6ZPE2	5	4.1	2.44	735.889	2	5.3	LLPGEEC(Carbamidomethyl)VLDGLR	F20101020-05_ITMSms2cid	33.36	889	901	22.1	0.003	1	208694	Myotubularin-related protein 5
[3]	485	Q62261	118	54.1	6.04	548.311	2	-1.1	LLTQHENIK	F20101020-05_ITMSms2cid	13.256	1100	1108	33.4	0.00024	1	274225	Spectrin beta chain, brain 1
[3]	486	Q62261	118	54.1	6.04	879.43	3	11	LLTQHENIKNEIDNYEEDYQK	F20101020-05_ITMSms2cid	26.053	1100	1120	32.2	2e-06	1	274225	Spectrin beta chain, brain 1
[1]	487	P16546	164	66	6.94	487.604	3	2.8	LMVHTVATFNSIK	F20101020-05_ITMSms2cid	26.153	1197	1209	21.7	0.0018	1	284600	Spectrin alpha chain, brain
[42]	488	Q9Z1B3	46	46.1	4.33	798.801	3	9.7	LNEILYPPLKQEQVQVLIEK	F20101020-05_ITMSms2cid	35.285	258	277	42.7	8e-08	1	138326	1-phosphatidylinositol-4,5-bisphosphate phosphodiesterase beta-1
[295]	489	Q920I9	9	8.9	3.83	757.39	3	-4.8	LNIWNIADIAEKQEADEGLK	F20101020-05_ITMSms2cid	39.583	353	372	25.2	0.00039	1	163406	WD repeat-containing protein 7
[216]	490	Q8CGC7	21	20.4	3.04	558.322	2	-4.6	LNLNNTVLSK	F20101020-05_ITMSms2cid	24.117	426	435	18.5	0.046	1	170055	Bifunctional aminoacyl-tRNA synthetase
[216]	491	Q8CGC7	21	20.4	3.04	594.8	2	-1.3	LNQWC(Carbamidomethyl)NVVR	F20101020-05_ITMSms2cid	22.886	1144	1152	21	0.02	1	170055	Bifunctional aminoacyl-tRNA synthetase
[51]	492	Q9JHU4	45	14	4.28	754.368	2	7.8	LNTQEIFDDWAR	F20101020-05_ITMSms2cid	36.283	691	702	30.8	1.6e-05	1	532030	Cytoplasmic dynein 1 heavy chain 1
[140]	493	Q91V14	18	21.9	4.59	1248.32	4	17	LNVPEETAC(Carbamidomethyl)DNEEKPEEEVQLIHDQSAPSC(Carbamidomethyl)PSSSPSPGEEPEGER	F20101020-05_ITMSms2cid	27.08	976	1020	23.8	0.0077	1	126272	Solute carrier family 12 member 5
[181]	494	Q9QYX7	18	6.4	3.3	653.86	2	0.42	LPAQQPGPQTAAK	F20101020-05_ITMSms2cid	12.987	355	367	24.7	7.1e-05	1	547574	Protein piccolo
[158]	495	O88737	23	11.2	3.19	1113.56	3	15	LPHNATTGYEELLSEAGPAEPTDSSGALQGGLR	F20101020-05_ITMSms2cid	33.416	907	939	33.4	3.9e-06	1	418749	Protein bassoon
[53]	496	P13595	32	32.6	5.28	592.31	2	-0.38	LPSGSDHVMLK	F20101020-05_ITMSms2cid	17.945	652	662	32.7	0.00015	1	119428	Neural cell adhesion molecule 1
[1234]	497	Q6X893	1	2.1	1.07	516.964	3	6.5	LPVPASAPIPFFHR	F20101020-05_ITMSms2cid	35.302	161	174	24.9	0.0003	1	73083.8	Choline transporter-like protein 1
[3]	498	Q62261	118	54.1	6.04	468.743	2	0.21	LQAAYAGDK	F20101020-05_ITMSms2cid	11.295	1870	1878	23.9	0.0019	1	274225	Spectrin beta chain, brain 1
[3]	499	Q62261	118	54.1	6.04	762.898	2	4.7	LQALDTGWNELHK	F20101020-05_ITMSms2cid	27.172	1144	1156	31	0.00018	1	274225	Spectrin beta chain, brain 1
[717]	500	Q99L43	2	8.1	4.79	958.525	2	7.9	LQEYNIPGVIQSAIGWK	F20101020-05_ITMSms2cid	43.147	311	327	25.6	0.00044	1	51314.3	Phosphatidate cytidylyltransferase 2
[158]	501	O88737	23	11.2	3.19	869.486	3	11	LQLEQIQQLQQQLQLQLEEQK	F20101020-05_ITMSms2cid	42.223	2458	2478	23	0.0025	1	418749	Protein bassoon
[4]	502	Q61879	82	46.1	6.3	691.699	3	5.4	LQNELDNVSTLLEEAEKK	F20101020-05_ITMSms2cid	37.041	1285	1302	21.2	0.0056	1	228998	Myosin-10
[4]	503	Q61879	82	46.1	6.3	969.498	2	17	LQQELDDLTVDLDHQR	F20101020-05_ITMSms2cid	30.22	1425	1440	37.5	2.4e-08	1	228998	Myosin-10
[726]	504	Q8BL66	4	3.8	2.87	865.437	2	-2.4	LQQQSSQAAQELAAEK	F20101020-05_ITMSms2cid	18.473	996	1011	33.1	7.8e-07	1	160916	Early endosome antigen 1
[82]	505	Q80TJ1	27	29.5	4.71	772.14	4	5.1	LQTDQAEASKPTWGTQGDFSTTHALPAVK	F20101020-05_ITMSms2cid	27.222	429	457	28.6	0.0058	1	153045	Calcium-dependent secretion activator 1
[295]	506	Q920I9	9	8.9	3.83	837.96	2	13	LQTLATNLLASEASDK	F20101020-05_ITMSms2cid	31.098	648	663	44.7	2.6e-06	1	163406	WD repeat-containing protein 7
[1]	507	P16546	164	66	6.94	1010.5	2	0.77	LQVASDENYKDPTNLQGK	F20101020-05_ITMSms2cid	20.386	64	81	39.7	1.2e-07	1	284600	Spectrin alpha chain, brain
[652]	508	Q6ZPJ3	6	8.5	2.28	822.647	4	10	LRPSGDDVELIGEEEDVSVYDIADHPDFR	F20101020-05_ITMSms2cid	35.759	619	647	31.1	0.0017	1	140819	Ubiquitin-conjugating enzyme E2 O
[4]	509	Q61879	82	46.1	6.3	479.289	2	-1.9	LRVELAEK	F20101020-05_ITMSms2cid	17.436	1274	1281	20.9	0.019	1	228998	Myosin-10
[319]	510	Q99P72	13	19.6	3.02	671.611	4	5.4	LSASPQEVGKPYLESFQPNLHITK	F20101020-05_ITMSms2cid	31.809	765	788	21.6	0.018	1	126614	Reticulon-4
[51]	511	Q9JHU4	45	14	4.28	468.256	2	3.2	LSC(Carbamidomethyl)LPAFK	F20101020-05_ITMSms2cid	25.277	3936	3943	22.2	0.011	1	532030	Cytoplasmic dynein 1 heavy chain 1
[1]	512	P16546	164	66	6.94	873.42	2	2.1	LSDDNTIGQEEIQQR	F20101020-05_ITMSms2cid	19.642	1830	1844	32.8	7.4e-05	1	284600	Spectrin alpha chain, brain
[675]	513	Q8CIE6	4	3.9	2.99	755.943	2	18	LSFLYLITGNLEK	F20101020-05_ITMSms2cid	46.026	703	715	34.7	1e-06	1	138447	Coatomer subunit alpha
[119]	514	Q8BPN8	25	13.4	4.04	624.827	2	3	LSGIVSDQTNSK	F20101020-05_ITMSms2cid	15.433	1198	1209	22.5	0.002	1	338212	DmX-like protein 2
[51]	515	Q9JHU4	45	14	4.28	913.55	2	10	LSLSNAISTVLPLTQLR	F20101020-05_ITMSms2cid	46.374	4573	4589	23.9	0.0002	1	532030	Cytoplasmic dynein 1 heavy chain 1
[268]	516	P55066	9	7.9	4.42	493.785	2	0.41	LSSATIAAPR	F20101020-05_ITMSms2cid	17.136	183	192	34.1	0.0007	1	137202	Neurocan core protein
[16]	517	Q9QYR6	65	33.3	4.46	997.17	3	5.1	LSSQYAAVFGAPGHALHPGEPALGEVEER	F20101020-05_ITMSms2cid	31.532	950	978	42.5	4.6e-08	1	300142	Microtubule-associated protein 1A
[117]	518	Q9JMH9	19	14.5	4.72	630.829	2	-3	LSTLSDQVNQR	F20101020-05_ITMSms2cid	17.095	1632	1642	20.5	0.0077	1	232757	Myosin-XVIIIa
[5]	519	P20357	81	50.6	5.44	1142.07	2	10	LSVEIPC(Carbamidomethyl)PPPVSEADLSTDEK	F20101020-05_ITMSms2cid	33.372	1175	1195	28.3	2.1e-05	1	198983	Microtubule-associated protein 2
[117]	520	Q9JMH9	19	14.5	4.72	509.776	2	2.6	LTAELQDTK	F20101020-05_ITMSms2cid	15.504	1431	1439	20.5	0.0033	1	232757	Myosin-XVIIIa
[2]	521	Q68FD5	133	76.6	6.45	778.439	2	12	LTDQLPLIIVC(Carbamidomethyl)DR	F20101020-05_ITMSms2cid	36.653	768	780	28.4	0.00011	1	191558	Clathrin heavy chain 1
[2]	522	Q68FD5	133	76.6	6.45	1079.6	3	21	LTDQLPLIIVC(Carbamidomethyl)DRFDFVHDLVLYLYR	F20101020-05_ITMSms2cid	52.701	768	793	35.4	4.4e-07	1	191558	Clathrin heavy chain 1
[194]	523	P11881	19	9.2	3.53	581.339	2	7.3	LTFEVVNLAR	F20101020-05_ITMSms2cid	33.428	862	871	30.5	0.00043	1	313200	Inositol 1,4,5-trisphosphate receptor type 1
[47]	524	Q99104	40	28	4.57	798.895	2	5.2	LTNLEGVYNSETEK	F20101020-05_ITMSms2cid	23.896	950	963	43.7	3e-07	1	215597	Myosin-Va
[410]	525	Q9CS84	10	7.7	2.95	552.298	2	1.4	LTVNLDC(Carbamidomethyl)IR	F20101020-05_ITMSms2cid	27.836	785	793	28.6	0.00053	1	166170	Neurexin-1-alpha
[66]	526	Q810U3	33	31	4.36	423.759	2	3.3	LTVSWLK	F20101020-05_ITMSms2cid	29.327	553	559	28.4	0.037	1	137976	Neurofascin
[232]	527	Q61361	13	20.6	4	452.729	2	-0.65	LTWEEAR	F20101020-05_ITMSms2cid	19.399	267	273	20.6	0.021	1	96014	Brevican core protein
[66]	528	Q810U3	33	31	4.36	1036.25	4	20	LTWIPGDDNNSPITDYVVQFEEDQFQPGVWHDHSR	F20101020-05_ITMSms2cid	45.399	646	680	26.2	0.002	1	137976	Neurofascin
[51]	529	Q9JHU4	45	14	4.28	521.797	2	-2.9	LVQTPLTDR	F20101020-05_ITMSms2cid	20.403	1877	1885	20.2	0.0083	1	532030	Cytoplasmic dynein 1 heavy chain 1
[3]	530	Q62261	118	54.1	6.04	595.293	2	-2.5	LVSDGNINSDR	F20101020-05_ITMSms2cid	13.572	1235	1245	17.8	0.014	1	274225	Spectrin beta chain, brain 1
[3]	531	Q62261	118	54.1	6.04	1011.53	2	14	LVSQDNFGFDLPAVEAATK	F20101020-05_ITMSms2cid	37.595	444	462	41.4	1e-07	1	274225	Spectrin beta chain, brain 1
[694]	532	P11627	4	4.8	2.77	673.892	2	15	LVVFPTDDISLK	F20101020-05_ITMSms2cid	34.869	45	56	16.4	0.029	1	140970	Neural cell adhesion molecule L1
[119]	533	Q8BPN8	25	13.4	4.04	971.052	2	14	LVYSQPLDLPEAVEVIR	F20101020-05_ITMSms2cid	39.378	977	993	38.2	3e-06	1	338212	DmX-like protein 2
[140]	534	Q91V14	18	21.9	4.59	563.282	2	5.1	LWGLFC(Carbamidomethyl)SSR	F20101020-05_ITMSms2cid	34.427	340	348	26.2	0.0015	1	126272	Solute carrier family 12 member 5
[47]	535	Q99104	40	28	4.57	334.85	3	-1.3	LYNTHLNK	F20101020-05_ITMSms2cid	11.881	527	534	17	0.035	1	215597	Myosin-Va
[44]	536	Q8BYI9	34	34.1	5.49	877.96	2	9.2	LYPATEYEISLNSVR	F20101020-05_ITMSms2cid	31.821	923	937	47.3	6.9e-07	1	149565	Tenascin-R
[900]	537	P35803	2	9.8	2.18	751.99	3	-1.9	M(Acetyl+Oxidation)KPAM(Oxidation)ETAAEENTEQSQER	F20101020-05_ITMSms2cid	13.822	1	19	28.9	5.3e-05	1	36210.1	Neuronal membrane glycoprotein M6-b
[42]	538	Q9Z1B3	46	46.1	4.33	773.09	3	9.6	M(Met-loss+Acetyl)AGAQPGVHALQLKPVC(Carbamidomethyl)VSDSLK	F20101020-05_ITMSms2cid	30.188	1	23	34.4	2e-06	1	138326	1-phosphatidylinositol-4,5-bisphosphate phosphodiesterase beta-1
[295]	539	Q920I9	9	8.9	3.83	768.951	2	3.8	M(Met-loss+Acetyl)AGNSLVLPIVLWGR	F20101020-05_ITMSms2cid	50.582	1	15	22.1	0.0005	1	163406	WD repeat-containing protein 7
[2]	540	Q68FD5	133	76.6	6.45	426.771	2	4.2	M(Met-loss+Acetyl)AQILPIR	F20101020-05_ITMSms2cid	31.87	1	8	22.1	0.004	1	191558	Clathrin heavy chain 1
[3]	541	Q62261	118	54.1	6.04	781.827	2	-0.13	M(Oxidation)LTAQDM(Oxidation)SYDEAR	F20101020-05_ITMSms2cid	15.74	1295	1307	33.2	2.1e-06	1	274225	Spectrin beta chain, brain 1
[5]	542	P20357	81	50.6	5.44	562.761	2	3.2	M(Oxidation)PC(Carbamidomethyl)FPIESK	F20101020-05_ITMSms2cid	21.521	757	765	18.1	0.0028	1	198983	Microtubule-associated protein 2
[3]	543	Q62261	118	54.1	6.04	778.42	3	7	M(Oxidation)PLATSTDHGHNLQTVQLLIK	F20101020-05_ITMSms2cid	28.273	1505	1525	33.2	4.7e-06	1	274225	Spectrin beta chain, brain 1
[4]	544	Q61879	82	46.1	6.3	753.01	3	5.3	M(Oxidation)QAHIQDLEEQLDEEEGAR	F20101020-05_ITMSms2cid	26.887	948	966	43.6	2.8e-07	1	228998	Myosin-10
[275]	545	O08788	15	16.8	3.3	631.795	2	3.1	M(Oxidation)QEQQADLQR	F20101020-05_ITMSms2cid	9.512	265	274	19.6	0.011	1	141693	Dynactin subunit 1
[1]	546	P16546	164	66	6.94	756.373	2	0.39	M(Oxidation)QHNLEQQIQAR	F20101020-05_ITMSms2cid	15.84	2304	2315	34.3	3.4e-06	1	284600	Spectrin alpha chain, brain
[128]	547	Q9Z1G4	21	29.3	3.61	719.843	2	11	M(Oxidation)QTNQTPPTYNK	F20101020-05_ITMSms2cid	11.075	362	373	31.4	9.9e-06	1	96501.8	V-type proton ATPase 116 kDa subunit a isoform 1
[2]	548	Q68FD5	133	76.6	6.45	507.255	3	2.2	M(Oxidation)REHLELFWSR	F20101020-05_ITMSms2cid	27.691	1332	1342	26.2	0.00088	1	191558	Clathrin heavy chain 1
[1188]	549	Q8BWZ3	3	4	0.54	796.911	2	5.9	M(Oxidation)SENGVSSRIDILR	F20101020-05_ITMSms2cid	50.431	715	728	19	0.0063	1	111709	N-alpha-acetyltransferase 25, NatB auxiliary subunit
[6]	550	Q6PIC6	58	51.6	6.28	513.222	2	-2.1	M(Oxidation)SVEEVC(Carbamidomethyl)R	F20101020-05_ITMSms2cid	11.3	36	43	25.6	0.00014	1	111693	Sodium/potassium-transporting ATPase subunit alpha-3
[6]	551	Q6PIC6	58	51.6	6.28	1091.81	3	13	M(Oxidation)TVAHM(Oxidation)WFDNQIHEADTTEDQSGTSFDK	F20101020-05_ITMSms2cid	26.784	376	403	27.5	1.2e-05	1	111693	Sodium/potassium-transporting ATPase subunit alpha-3
[36]	552	Q9R0K7	41	41.7	4.98	813.404	2	1.4	M(Oxidation)TVVQAYVGDVHYK	F20101020-05_ITMSms2cid	24.812	464	477	33.5	4.6e-08	1	132589	Plasma membrane calcium-transporting ATPase 2
[3]	553	Q62261	118	54.1	6.04	734.856	2	4.7	M(Oxidation)WEVLESTTQTK	F20101020-05_ITMSms2cid	25.76	1361	1372	39.6	1.1e-07	1	274225	Spectrin beta chain, brain 1
[252]	554	Q9JIS5	10	14.3	4.67	529.277	2	0.22	MADGAPLAGVR	F20101020-05_ITMSms2cid	19.476	113	123	26.7	0.00012	1	82648	Synaptic vesicle glycoprotein 2A
[5]	555	P20357	81	50.6	5.44	426.22	2	0.44	MFTIDPK	F20101020-05_ITMSms2cid	23.354	660	666	17.1	0.03	1	198983	Microtubule-associated protein 2
[3]	556	Q62261	118	54.1	6.04	662	3	7.5	MHTTFEHDIQALGTQVR	F20101020-05_ITMSms2cid	27.72	1845	1861	25.4	0.00021	1	274225	Spectrin beta chain, brain 1
[3]	557	Q62261	118	54.1	6.04	765.834	2	2.9	MLTAQDMSYDEAR	F20101020-05_ITMSms2cid	22.97	1295	1307	38.3	5.6e-07	1	274225	Spectrin beta chain, brain 1
[1]	558	P16546	164	66	6.94	560.301	2	6.3	MNEVISLWK	F20101020-05_ITMSms2cid	32.48	653	661	31.7	0.0017	1	284600	Spectrin alpha chain, brain
[66]	559	Q810U3	33	31	4.36	459.223	2	-1.5	MPEDQVAK	F20101020-05_ITMSms2cid	10.841	527	534	21.3	0.04	1	137976	Neurofascin
[3]	560	Q62261	118	54.1	6.04	580.067	4	5.4	MPLATSTDHGHNLQTVQLLIK	F20101020-05_ITMSms2cid	30.375	1505	1525	28.7	0.0027	1	274225	Spectrin beta chain, brain 1
[5]	561	P20357	81	50.6	5.44	539.766	4	3.8	MPSKPGEDFEHAALVPDTSK	F20101020-05_ITMSms2cid	23.824	184	203	26.1	0.0079	1	198983	Microtubule-associated protein 2
[4]	562	Q61879	82	46.1	6.3	747.68	3	7.4	MQAHIQDLEEQLDEEEGAR	F20101020-05_ITMSms2cid	28.729	948	966	26.2	5.2e-05	1	228998	Myosin-10
[2]	563	Q68FD5	133	76.6	6.45	501.924	3	3.3	MREHLELFWSR	F20101020-05_ITMSms2cid	29.192	1332	1342	17.6	0.031	1	191558	Clathrin heavy chain 1
[36]	564	Q9R0K7	41	41.7	4.98	596.293	2	0.9	MVTGDNINTAR	F20101020-05_ITMSms2cid	15.068	684	694	35	4e-05	1	132589	Plasma membrane calcium-transporting ATPase 2
[119]	565	Q8BPN8	25	13.4	4.04	425.247	2	5.5	NAFSLLGK	F20101020-05_ITMSms2cid	27.801	1710	1717	18.8	0.024	2	338212	DmX-like protein 2
[36]	566	Q9R0K7	41	41.7	4.98	908.7	4	-1.2	NAPLHSPPSEHYTIIFNTFVMMQLFNEINAR	F20101020-05_ITMSms2cid	51.533	939	969	23	0.021	1	132589	Plasma membrane calcium-transporting ATPase 2
[1105]	567	Q91ZX7	3	1	0.93	516.54	4	-6.2	NAVVQGLEQPHGLVVHPLR	F20101020-05_ITMSms2cid	27.897	1696	1714	25.1	0.0027	1	504747	Prolow-density lipoprotein receptor-related protein 1
[42]	568	Q9Z1B3	46	46.1	4.33	898.419	2	9.5	NDSIPQEDFTPDVYR	F20101020-05_ITMSms2cid	28.189	199	213	33.9	1.4e-06	1	138326	1-phosphatidylinositol-4,5-bisphosphate phosphodiesterase beta-1
[196]	569	O54991	13	12.1	4.49	678.316	3	4.1	NEEQHFYWGGSQPGIQR	F20101020-05_ITMSms2cid	24.732	699	715	40.1	2.2e-06	1	156439	Contactin-associated protein 1
[274]	570	O70133	13	12.5	3.1	831.06	3	5.4	NELTYQM(Oxidation)EQDHNLQSVLQER	F20101020-05_ITMSms2cid	27.672	368	387	26.6	6.4e-05	1	149476	ATP-dependent RNA helicase A
[16]	571	Q9QYR6	65	33.3	4.46	1031.55	2	18	NEPTTPSWLAEIPPWVPK	F20101020-05_ITMSms2cid	43.888	1802	1819	25.3	0.00037	1	300142	Microtubule-associated protein 1A
[36]	572	Q9R0K7	41	41.7	4.98	970.397	2	-2.3	NESSHGGEFGC(Carbamidomethyl)TMEELR	F20101020-05_ITMSms2cid	23.693	16	32	22.9	2.2e-05	1	132589	Plasma membrane calcium-transporting ATPase 2
[140]	573	Q91V14	18	21.9	4.59	445.76	2	3.5	NFIELVR	F20101020-05_ITMSms2cid	28.766	813	819	24.2	0.046	1	126272	Solute carrier family 12 member 5
[557]	574	P23116	6	6.1	2.58	558.793	2	-3.8	NIC(Carbamidomethyl)QQVNIK	F20101020-05_ITMSms2cid	18.374	76	84	26.4	0.01	1	161938	Eukaryotic translation initiation factor 3 subunit A
[4]	575	Q61879	82	46.1	6.3	1218.11	2	15	NILAEQLQAETELFAEAEEMR	F20101020-05_ITMSms2cid	46.586	890	910	41.1	1.1e-07	1	228998	Myosin-10
[36]	576	Q9R0K7	41	41.7	4.98	830.49	3	16	NILGHAVYQLTLIFTLLFVGEK	F20101020-05_ITMSms2cid	53.373	909	930	21.4	0.0008	1	132589	Plasma membrane calcium-transporting ATPase 2
[5]	577	P20357	81	50.6	5.44	531.282	2	-1.7	NKDDLTLSR	F20101020-05_ITMSms2cid	13.597	678	686	26.3	0.0033	1	198983	Microtubule-associated protein 2
[117]	578	Q9JMH9	19	14.5	4.72	636.829	2	-2.8	NKDEEIQQLR	F20101020-05_ITMSms2cid	14.46	1254	1263	22.8	0.0019	1	232757	Myosin-XVIIIa
[47]	579	Q99104	40	28	4.57	675.85	2	2	NKDTVFEEQIK	F20101020-05_ITMSms2cid	19.309	568	578	21.5	0.00035	1	215597	Myosin-Va
[6]	580	Q6PIC6	58	51.6	6.28	962.967	2	4.8	NLEAVETLGSTSTIC(Carbamidomethyl)SDK	F20101020-05_ITMSms2cid	27.548	350	367	42.4	3.4e-07	4	111693	Sodium/potassium-transporting ATPase subunit alpha-3
[65]	581	P43006	21	39	6.62	1189.64	2	25	NLFPENLVQAC(Carbamidomethyl)FQQIQTVTK	F20101020-05_ITMSms2cid	44.152	174	193	36	6.8e-08	1	62030.8	Excitatory amino acid transporter 2
[66]	582	Q810U3	33	31	4.36	577.813	2	2.5	NLILAPGEDGR	F20101020-05_ITMSms2cid	22.959	345	355	28.4	0.0043	1	137976	Neurofascin
[291]	583	P70336	12	11.7	3.05	800.939	2	10	NLLLLANSTEEQQK	F20101020-05_ITMSms2cid	28.871	1326	1339	39.2	1.1e-05	1	160587	Rho-associated protein kinase 2
[4]	584	Q61879	82	46.1	6.3	885.947	2	7.7	NLPIYSENIIEM(Oxidation)YR	F20101020-05_ITMSms2cid	34.409	130	143	33	4.2e-06	1	228998	Myosin-10
[4]	585	Q61879	82	46.1	6.3	877.955	2	14	NLPIYSENIIEMYR	F20101020-05_ITMSms2cid	37.521	130	143	26	0.00034	1	228998	Myosin-10
[668]	586	O54774	4	5.3	3.04	753.886	2	12	NM(Oxidation)ELNVLDSLNTK	F20101020-05_ITMSms2cid	30.343	1009	1021	34.1	5.5e-05	1	135082	AP-3 complex subunit delta-1
[194]	587	P11881	19	9.2	3.53	681.037	3	9.1	NM(Oxidation)GAHAVVLELLQIPYEK	F20101020-05_ITMSms2cid	40.204	1207	1224	27.4	0.00031	1	313200	Inositol 1,4,5-trisphosphate receptor type 1
[2]	588	Q68FD5	133	76.6	6.45	652.836	2	3.4	NNLAGAEELFAR	F20101020-05_ITMSms2cid	29.71	355	366	44	1.4e-06	1	191558	Clathrin heavy chain 1
[36]	589	Q9R0K7	41	41.7	4.98	875.923	2	-3.9	NNSAIDSGINLTTDTSK	F20101020-05_ITMSms2cid	24.129	1164	1180	37.8	6.6e-07	1	132589	Plasma membrane calcium-transporting ATPase 2
[47]	590	Q99104	40	28	4.57	1005.22	3	21	NPDILVGENDLTALSYLHEPAVLHNLR	F20101020-05_ITMSms2cid	40.192	64	90	32.2	2.5e-06	1	215597	Myosin-Va
[216]	591	Q8CGC7	21	20.4	3.04	533.957	3	2.2	NPDVGLKPVWYSPK	F20101020-05_ITMSms2cid	27.661	536	549	25.4	8.8e-05	1	170055	Bifunctional aminoacyl-tRNA synthetase
[6]	592	Q6PIC6	58	51.6	6.28	443.724	2	-0.25	NPGGWVEK	F20101020-05_ITMSms2cid	14.828	1002	1009	21.1	0.0016	1	111693	Sodium/potassium-transporting ATPase subunit alpha-3
[117]	593	Q9JMH9	19	14.5	4.72	848.9	2	5.1	NQLEESEFTC(Carbamidomethyl)AAAVK	F20101020-05_ITMSms2cid	24.65	1686	1700	47.9	9.3e-07	1	232757	Myosin-XVIIIa
[4]	594	Q61879	82	46.1	6.3	859.876	2	-0.73	NSLQEQQEEEEEAR	F20101020-05_ITMSms2cid	14.131	1346	1359	40.8	1.5e-07	1	228998	Myosin-10
[6]	595	Q6PIC6	58	51.6	6.28	527.753	2	0.87	NSVFQQGM(Oxidation)K	F20101020-05_ITMSms2cid	12.6	932	940	29.8	5.6e-06	3	111693	Sodium/potassium-transporting ATPase subunit alpha-3
[4]	596	Q61879	82	46.1	6.3	817.377	2	-0.8	NTDQASMPENTVAQK	F20101020-05_ITMSms2cid	15.421	366	380	26.8	0.00013	1	228998	Myosin-10
[495]	597	Q3UH60	4	4.1	4.6	1159.62	2	13	NTFEVIPVTSSGSPVGDVPFIR	F20101020-05_ITMSms2cid	40.466	770	791	43.6	1.3e-08	1	171128	Disco-interacting protein 2 homolog B
[140]	598	Q91V14	18	21.9	4.59	632.294	2	1.3	NVSM(Oxidation)FPGNPER	F20101020-05_ITMSms2cid	17.877	833	843	29.2	6.6e-07	1	126272	Solute carrier family 12 member 5
[149]	599	O55143	14	17	5.33	474.743	2	-0.42	NYLEQPGK	F20101020-05_ITMSms2cid	14.783	989	996	16.6	0.014	1	114859	Sarcoplasmic/endoplasmic reticulum calcium ATPase 2
[6]	600	Q6PIC6	58	51.6	6.28	897.976	2	12	Q(Gln->pyro-Glu)GAIVAVTGDGVNDSPALK	F20101020-05_ITMSms2cid	31.086	698	716	50.8	1.6e-09	3	111693	Sodium/potassium-transporting ATPase subunit alpha-3
[6]	601	Q6PIC6	58	51.6	6.28	962.02	2	7.6	Q(Gln->pyro-Glu)GAIVAVTGDGVNDSPALKK	F20101020-05_ITMSms2cid	27.613	698	717	39.7	2.3e-09	3	111693	Sodium/potassium-transporting ATPase subunit alpha-3
[19]	602	Q8C8R3	56	20.2	4.53	862.795	3	18	Q(Gln->pyro-Glu)GVTPLHLASQEGHTDMVTLLLDK	F20101020-05_ITMSms2cid	39.888	661	684	19.8	0.0036	1	426264	Ankyrin-2
[48]	603	Q8CHC4	42	35.8	4.56	875	2	1.3	Q(Gln->pyro-Glu)LEALGLAEKPQLVTR	F20101020-05_ITMSms2cid	35.355	405	420	36.5	4.9e-08	1	172619	Synaptojanin-1
[16]	604	Q9QYR6	65	33.3	4.46	1187.13	2	14	Q(Gln->pyro-Glu)LSPESLGTLQFGELSLGKEEK	F20101020-05_ITMSms2cid	41.193	1203	1224	23.6	6.3e-05	1	300142	Microtubule-associated protein 1A
[3]	605	Q62261	118	54.1	6.04	908.475	2	15	Q(Gln->pyro-Glu)NLLSQSHAYQQFLR	F20101020-05_ITMSms2cid	34.378	1162	1176	45.4	1.9e-09	1	274225	Spectrin beta chain, brain 1
[36]	606	Q9R0K7	41	41.7	4.98	812.915	2	2.9	Q(Gln->pyro-Glu)VVAVTGDGTNDGPALK	F20101020-05_ITMSms2cid	26.609	768	784	34.9	3.9e-07	1	132589	Plasma membrane calcium-transporting ATPase 2
[295]	607	Q920I9	9	8.9	3.83	485.278	2	0.53	QAAAPVVSAR	F20101020-05_ITMSms2cid	12.885	949	958	22.5	0.0016	1	163406	WD repeat-containing protein 7
[6]	608	Q6PIC6	58	51.6	6.28	1232.64	2	27	QAADMILLDDNFASIVTGVEEGR	F20101020-05_ITMSms2cid	47.386	734	756	43.5	1.8e-08	4	111693	Sodium/potassium-transporting ATPase subunit alpha-3
[3]	609	Q62261	118	54.1	6.04	1102.56	3	21	QAEAFLNNQEYVLAHTEM(Oxidation)PTTLEGAEAAIK	F20101020-05_ITMSms2cid	34.863	1180	1209	39.9	5.8e-09	1	274225	Spectrin beta chain, brain 1
[3]	610	Q62261	118	54.1	6.04	1097.23	3	18	QAEAFLNNQEYVLAHTEMPTTLEGAEAAIK	F20101020-05_ITMSms2cid	38.669	1180	1209	35.4	3.9e-07	1	274225	Spectrin beta chain, brain 1
[181]	611	Q9QYX7	18	6.4	3.3	794.431	2	4.2	QAPPPSQTLAAQGPPK	F20101020-05_ITMSms2cid	17.535	874	889	21.2	0.00019	1	547574	Protein piccolo
[268]	612	P55066	9	7.9	4.42	498.81	2	4.5	QDLPILVAK	F20101020-05_ITMSms2cid	27.507	88	96	25.2	0.0021	1	137202	Neurocan core protein
[48]	613	Q8CHC4	42	35.8	4.56	1071.59	2	24	QEAIDVLLLGNTLNSDLADK	F20101020-05_ITMSms2cid	42.178	473	492	32.7	2.2e-06	1	172619	Synaptojanin-1
[1]	614	P16546	164	66	6.94	747.694	3	3.8	QEFAQHANAFHQWIQETR	F20101020-05_ITMSms2cid	27.098	2208	2225	25.9	0.00024	1	284600	Spectrin alpha chain, brain
[1]	615	P16546	164	66	6.94	810.384	2	10	QFQDAGHFDAENIK	F20101020-05_ITMSms2cid	21.657	743	756	18.9	0.0054	1	284600	Spectrin alpha chain, brain
[6]	616	Q6PIC6	58	51.6	6.28	970.53	2	4.1	QGAIVAVTGDGVNDSPALKK	F20101020-05_ITMSms2cid	23.118	698	717	35	6.2e-08	3	111693	Sodium/potassium-transporting ATPase subunit alpha-3
[669]	617	P17809	4	9.8	3.21	833.401	3	3.6	QGGASQSDKTPEELFHPLGADSQV	F20101020-05_ITMSms2cid	30.638	469	492	24.1	0.00048	1	53935.1	Solute carrier family 2, facilitated glucose transporter member 1
[47]	618	Q99104	40	28	4.57	710.326	2	1.5	QGGSPM(Oxidation)IEGVDDAK	F20101020-05_ITMSms2cid	16.87	290	303	16.3	0.0054	1	215597	Myosin-Va
[19]	619	Q8C8R3	56	20.2	4.53	655.594	4	3.3	QGVTPLHLASQEGHTDM(Oxidation)VTLLLDK	F20101020-05_ITMSms2cid	31.785	661	684	21.4	0.047	1	426264	Ankyrin-2
[19]	620	Q8C8R3	56	20.2	4.53	868.464	3	10	QGVTPLHLASQEGHTDMVTLLLDK	F20101020-05_ITMSms2cid	36.427	661	684	18.6	0.0061	1	426264	Ankyrin-2
[7]	621	P19096	75	41.8	5.06	955.477	3	16	QHSQDLAFVSM(Oxidation)LNDIAATPTAAM(Oxidation)PFR	F20101020-05_ITMSms2cid	37.607	443	468	31.6	5.8e-06	1	272431	Fatty acid synthase
[7]	622	P19096	75	41.8	5.06	944.81	3	12	QHSQDLAFVSMLNDIAATPTAAMPFR	F20101020-05_ITMSms2cid	46.664	443	468	31.6	3e-06	1	272431	Fatty acid synthase
[194]	623	P11881	19	9.2	3.53	752.736	3	14	QIGYDVLAEDTITALLHNNR	F20101020-05_ITMSms2cid	44.111	584	603	27.5	6.3e-06	1	313200	Inositol 1,4,5-trisphosphate receptor type 1
[291]	624	P70336	12	11.7	3.05	615.314	2	-1.3	QIQQLESNNR	F20101020-05_ITMSms2cid	12.976	591	600	23.6	0.0015	1	160587	Rho-associated protein kinase 2
[640]	625	Q9CPW0	4	3.4	3.14	522.793	2	-1.8	QISAIATQGR	F20101020-05_ITMSms2cid	15.282	94	103	18.4	0.012	1	148198	Contactin-associated protein-like 2
[42]	626	Q9Z1B3	46	46.1	4.33	858.464	2	8.4	QLAALTLEDEEEVKK	F20101020-05_ITMSms2cid	25.161	826	840	25.2	5.9e-05	1	138326	1-phosphatidylinositol-4,5-bisphosphate phosphodiesterase beta-1
[47]	627	Q99104	40	28	4.57	582.274	2	3.1	QLM(Oxidation)QDELDR	F20101020-05_ITMSms2cid	14.9	1170	1178	23.9	0.005	1	215597	Myosin-Va
[51]	628	Q9JHU4	45	14	4.28	722.381	2	-0.77	QLQNISQAAASGGAK	F20101020-05_ITMSms2cid	16.912	4486	4500	37.3	3.6e-07	1	532030	Cytoplasmic dynein 1 heavy chain 1
[119]	629	Q8BPN8	25	13.4	4.04	1188.71	2	16	QLQSPLPLPTTLPLLSASIASTK	F20101020-05_ITMSms2cid	46.709	2189	2211	22.6	7.3e-05	1	338212	DmX-like protein 2
[16]	630	Q9QYR6	65	33.3	4.46	1002.55	2	12	QLSPESLGTLQFGELSLGK	F20101020-05_ITMSms2cid	39.779	1203	1221	23.8	7.4e-05	1	300142	Microtubule-associated protein 1A
[16]	631	Q9QYR6	65	33.3	4.46	797.428	3	10	QLSPESLGTLQFGELSLGKEEK	F20101020-05_ITMSms2cid	36.849	1203	1224	27.4	3.3e-05	1	300142	Microtubule-associated protein 1A
[275]	632	O08788	15	16.8	3.3	432.235	3	2.1	QLTAHLQDVNR	F20101020-05_ITMSms2cid	17.106	522	532	21.9	0.0019	1	141693	Dynactin subunit 1
[3]	633	Q62261	118	54.1	6.04	807.952	2	7.3	QLWGLLIEETEKR	F20101020-05_ITMSms2cid	36.579	1572	1584	27	2.1e-05	1	274225	Spectrin beta chain, brain 1
[410]	634	Q9CS84	10	7.7	2.95	613.305	3	12	QM(Oxidation)AEIQSTAGVKPSC(Carbamidomethyl)SK	F20101020-05_ITMSms2cid	13.811	665	681	19.4	0.035	1	166170	Neurexin-1-alpha
[86]	635	Q61548	23	29.4	5.18	501.231	2	4.8	QM(Oxidation)AFDFAR	F20101020-05_ITMSms2cid	22.731	140	147	19.2	0.0046	1	91852.2	Clathrin coat assembly protein AP180
[86]	636	Q61548	23	29.4	5.18	493.233	2	3.2	QMAFDFAR	F20101020-05_ITMSms2cid	27.371	140	147	21.3	0.00054	1	91852.2	Clathrin coat assembly protein AP180
[44]	637	Q8BYI9	34	34.1	5.49	556.758	2	-2.7	QNGQTDFFR	F20101020-05_ITMSms2cid	20.782	1184	1192	17.1	0.011	1	149565	Tenascin-R
[3]	638	Q62261	118	54.1	6.04	611.65	3	-2.6	QNLLSQSHAYQQFLR	F20101020-05_ITMSms2cid	29.704	1162	1176	25.2	0.00011	1	274225	Spectrin beta chain, brain 1
[2]	639	Q68FD5	133	76.6	6.45	694.377	2	7.3	QNLQIC(Carbamidomethyl)VQVASK	F20101020-05_ITMSms2cid	24.863	677	688	33.8	5.1e-06	1	191558	Clathrin heavy chain 1
[194]	640	P11881	19	9.2	3.53	765.944	2	0.79	QPVFVQLLQGVFR	F20101020-05_ITMSms2cid	49.338	1505	1517	18.1	0.003	1	313200	Inositol 1,4,5-trisphosphate receptor type 1
[36]	641	Q9R0K7	41	41.7	4.98	775.35	2	-3.6	QQDGAAAM(Oxidation)EM(Oxidation)QPLK	F20101020-05_ITMSms2cid	13.213	305	318	37.4	2.8e-07	1	132589	Plasma membrane calcium-transporting ATPase 2
[42]	642	Q9Z1B3	46	46.1	4.33	549.81	2	-2	QQILDEKPK	F20101020-05_ITMSms2cid	13.019	1133	1141	21.2	0.0017	1	138326	1-phosphatidylinositol-4,5-bisphosphate phosphodiesterase beta-1
[990]	643	O09111	3	32.5	1.53	912.403	3	1.6	QREPTM(Oxidation)QWQEDPEPEDENVYAK	F20101020-05_ITMSms2cid	22.085	46	67	24.6	0.002	1	17443.9	NADH dehydrogenase [ubiquinone] 1 beta subcomplex subunit 11, mitochondrial
[44]	644	Q8BYI9	34	34.1	5.49	641.854	2	7.4	QSALISWQPPR	F20101020-05_ITMSms2cid	29.067	1055	1065	35.4	3.6e-05	1	149565	Tenascin-R
[19]	645	Q8C8R3	56	20.2	4.53	680.327	2	-1.6	QSQGTTPDTTPAR	F20101020-05_ITMSms2cid	9.208	3031	3043	20.9	0.0051	1	426264	Ankyrin-2
[1]	646	P16546	164	66	6.94	889.474	2	11	QVEELYQSLLELGEK	F20101020-05_ITMSms2cid	40.64	1068	1082	39.6	2.9e-06	1	284600	Spectrin alpha chain, brain
[158]	647	O88737	23	11.2	3.19	695.361	2	1.9	QVEQAVQTAPYR	F20101020-05_ITMSms2cid	16.961	1781	1792	20.1	0.0017	1	418749	Protein bassoon
[737]	648	Q71LX4	4	2.7	2.46	558.06	4	3.7	QVSAAASVVSQALHDLLQHVR	F20101020-05_ITMSms2cid	47.287	770	790	34.6	2.4e-05	1	253559	Talin-2
[36]	649	Q9R0K7	41	41.7	4.98	821.424	2	-2	QVVAVTGDGTNDGPALK	F20101020-05_ITMSms2cid	20.993	768	784	46.6	9.8e-08	1	132589	Plasma membrane calcium-transporting ATPase 2
[900]	650	P35803	2	9.8	2.18	745.9	2	9.2	QYGIIPWNAFPGK	F20101020-05_ITMSms2cid	37.418	231	243	32.4	3.4e-05	1	36210.1	Neuronal membrane glycoprotein M6-b
[268]	651	P55066	9	7.9	4.42	611.29	3	6.7	RDPQELYDVYC(Carbamidomethyl)FAR	F20101020-05_ITMSms2cid	30.387	242	255	32.7	2.8e-06	1	137202	Neurocan core protein
[2]	652	Q68FD5	133	76.6	6.45	812.657	4	17	REC(Carbamidomethyl)FGAC(Carbamidomethyl)LFTC(Carbamidomethyl)YDLLRPDVVLETAWR	F20101020-05_ITMSms2cid	46.303	1563	1588	41	6.5e-06	1	191558	Clathrin heavy chain 1
[36]	653	Q9R0K7	41	41.7	4.98	538.314	2	4.2	RGQILWFR	F20101020-05_ITMSms2cid	29.045	1080	1087	28.9	0.00035	1	132589	Plasma membrane calcium-transporting ATPase 2
[66]	654	Q810U3	33	31	4.36	610.314	2	-0.37	RGTTVQLEC(Carbamidomethyl)R	F20101020-05_ITMSms2cid	12.97	535	544	21.1	0.014	1	137976	Neurofascin
[158]	655	O88737	23	11.2	3.19	874.442	4	9.6	RLPHNATTGYEELLSEAGPAEPTDSSGALQGGLR	F20101020-05_ITMSms2cid	31.718	906	939	35.9	8.8e-05	1	418749	Protein bassoon
[42]	656	Q9Z1B3	46	46.1	4.33	611.341	3	5	RLPLEILEFVQEAM(Oxidation)K	F20101020-05_ITMSms2cid	42.444	1156	1170	32.4	1.9e-05	1	138326	1-phosphatidylinositol-4,5-bisphosphate phosphodiesterase beta-1
[42]	657	Q9Z1B3	46	46.1	4.33	606.007	3	1.7	RLPLEILEFVQEAMK	F20101020-05_ITMSms2cid	49.44	1156	1170	30	0.00016	1	138326	1-phosphatidylinositol-4,5-bisphosphate phosphodiesterase beta-1
[6]	658	Q6PIC6	58	51.6	6.28	348.186	3	0.86	RNPGGWVEK	F20101020-05_ITMSms2cid	12.606	1001	1009	34.2	8.4e-05	1	111693	Sodium/potassium-transporting ATPase subunit alpha-3
[2]	659	Q68FD5	133	76.6	6.45	787.404	2	0.54	RPISADSAIM(Oxidation)NPASK	F20101020-05_ITMSms2cid	16.633	64	78	37	1.5e-06	1	191558	Clathrin heavy chain 1
[2]	660	Q68FD5	133	76.6	6.45	779.409	2	2.9	RPISADSAIMNPASK	F20101020-05_ITMSms2cid	19.648	64	78	38.6	1.1e-06	1	191558	Clathrin heavy chain 1
[1]	661	P16546	164	66	6.94	1006.47	3	21	RQDLEDSLQAQQYFADANEAESWM(Oxidation)R	F20101020-05_ITMSms2cid	33.573	883	907	50.2	4.4e-11	1	284600	Spectrin alpha chain, brain
[1]	662	P16546	164	66	6.94	1001.14	3	20	RQDLEDSLQAQQYFADANEAESWMR	F20101020-05_ITMSms2cid	37.651	883	907	45.1	7.9e-10	1	284600	Spectrin alpha chain, brain
[766]	663	Q3TXX4	3	10.7	2.41	606.812	4	1.1	RQEGAETLELSADGRPVTTHTR	F20101020-05_ITMSms2cid	18.979	26	47	37.1	0.00015	1	61668.9	Vesicular glutamate transporter 1
[7]	664	P19096	75	41.8	5.06	490.276	3	0.7	RQQEQLVPTLEK	F20101020-05_ITMSms2cid	21.345	1106	1117	24.2	0.0042	1	272431	Fatty acid synthase
[158]	665	O88737	23	11.2	3.19	601.345	3	1.5	RTDPATPVVKPVPEAPK	F20101020-05_ITMSms2cid	17.897	654	670	28.1	4.4e-05	1	418749	Protein bassoon
[42]	666	Q9Z1B3	46	46.1	4.33	838.426	2	0.67	RVETALEAC(Carbamidomethyl)SLPSSR	F20101020-05_ITMSms2cid	20.77	184	198	23.9	0.00015	1	138326	1-phosphatidylinositol-4,5-bisphosphate phosphodiesterase beta-1
[410]	667	Q9CS84	10	7.7	2.95	547.299	2	1.9	SADYVNLALK	F20101020-05_ITMSms2cid	26.194	327	336	27.4	0.0018	1	166170	Neurexin-1-alpha
[3]	668	Q62261	118	54.1	6.04	677.379	2	1.8	SALPAQSAATLPAR	F20101020-05_ITMSms2cid	20.951	2177	2190	41.2	9e-07	1	274225	Spectrin beta chain, brain 1
[158]	669	O88737	23	11.2	3.19	1045.03	2	10	SATTVPSGLGAGEQTQEGLTGK	F20101020-05_ITMSms2cid	23.211	326	347	33.2	3.7e-06	1	418749	Protein bassoon
[119]	670	Q8BPN8	25	13.4	4.04	883.44	2	20	SC(Carbamidomethyl)NPVVFSFYNYLR	F20101020-05_ITMSms2cid	41.494	1831	1844	39	2.3e-08	1	338212	DmX-like protein 2
[216]	671	Q8CGC7	21	20.4	3.04	483.745	2	0.79	SC(Carbamidomethyl)QFVAVR	F20101020-05_ITMSms2cid	18.107	1376	1383	27.7	0.0016	1	170055	Bifunctional aminoacyl-tRNA synthetase
[7]	672	P19096	75	41.8	5.06	565.347	2	3.7	SEAVVAVLLTK	F20101020-05_ITMSms2cid	31.908	225	235	41.2	1.5e-05	1	272431	Fatty acid synthase
[53]	673	P13595	32	32.6	5.28	848.424	2	-2.2	SEPPESEAKPAPTEVK	F20101020-05_ITMSms2cid	13.351	1084	1099	21.6	0.00057	1	119428	Neural cell adhesion molecule 1
[16]	674	Q9QYR6	65	33.3	4.46	884.876	2	8.3	SEPQDFQEDSWGDTK	F20101020-05_ITMSms2cid	22.863	1014	1028	26.1	1.8e-05	1	300142	Microtubule-associated protein 1A
[1015]	675	Q80YR5	1	2.6	2.69	925.455	3	13	SEPVKEEGSELEQPFAQATSSVGPDR	F20101020-05_ITMSms2cid	28.16	221	246	36.4	1.7e-05	1	111839	Scaffold attachment factor B2
[7]	676	P19096	75	41.8	5.06	667.839	2	10	SFYGTALFLC(Carbamidomethyl)R	F20101020-05_ITMSms2cid	35.511	1388	1398	30.6	1.2e-05	1	272431	Fatty acid synthase
[7]	677	P19096	75	41.8	5.06	920.83	3	12	SGEC(Carbamidomethyl)PAALVGGINLLLKPNTSVQFM(Oxidation)K	F20101020-05_ITMSms2cid	40.664	177	202	39.1	4.4e-07	1	272431	Fatty acid synthase
[7]	678	P19096	75	41.8	5.06	915.497	3	11	SGEC(Carbamidomethyl)PAALVGGINLLLKPNTSVQFMK	F20101020-05_ITMSms2cid	42.944	177	202	21.3	0.0024	1	272431	Fatty acid synthase
[66]	679	Q810U3	33	31	4.36	1017.94	2	8.2	SGGRPEEYEGEYQC(Carbamidomethyl)FAR	F20101020-05_ITMSms2cid	21.715	105	121	32.2	1.5e-06	1	137976	Neurofascin
[19]	680	Q8C8R3	56	20.2	4.53	747.904	2	6.4	SGHDQVVELLLER	F20101020-05_ITMSms2cid	31.955	309	321	42.7	8.3e-08	1	426264	Ankyrin-2
[495]	681	Q3UH60	4	4.1	4.6	867.008	2	5.4	SGLLGFVGPGSLVFVVGK	F20101020-05_ITMSms2cid	46.721	792	809	35.8	1.9e-06	1	171128	Disco-interacting protein 2 homolog B
[19]	682	Q8C8R3	56	20.2	4.53	518.265	3	6.6	SGQHHIFSFFAFK	F20101020-05_ITMSms2cid	33.55	1362	1374	31.9	0.00016	1	426264	Ankyrin-2
[410]	683	Q9CS84	10	7.7	2.95	524.294	2	2.1	SGTISVNTLR	F20101020-05_ITMSms2cid	20.345	593	602	25.1	0.009	1	166170	Neurexin-1-alpha
[66]	684	Q810U3	33	31	4.36	504.281	2	3.1	SGTLVIDFR	F20101020-05_ITMSms2cid	29.291	96	104	27.2	0.00067	1	137976	Neurofascin
[5]	685	P20357	81	50.6	5.44	1204.61	2	19	SGTSTPTTPGSTAITPGTPPSYSSR	F20101020-05_ITMSms2cid	22.278	1592	1616	26.3	7e-05	1	198983	Microtubule-associated protein 2
[652]	686	Q6ZPJ3	6	8.5	2.28	819.452	2	24	SGYPDIGFPLFPLSK	F20101020-05_ITMSms2cid	43.75	1245	1259	25.7	8.5e-06	1	140819	Ubiquitin-conjugating enzyme E2 O
[591]	687	P70232	6	7.6	2.42	679.83	4	-7.5	SHASLPSDHHETPPAAPDKNPQNIR	F20101020-05_ITMSms2cid	15.613	695	719	34.8	3.4e-05	1	134930	Neural cell adhesion molecule L1-like protein
[158]	688	O88737	23	11.2	3.19	759.88	4	11	SHGPLLPTIEDSSEEEELREEEELLR	F20101020-05_ITMSms2cid	35.592	1039	1064	35.3	0.00036	1	418749	Protein bassoon
[19]	689	Q8C8R3	56	20.2	4.53	636.327	2	-1.9	SHTLSHASYLR	F20101020-05_ITMSms2cid	12.922	907	917	29.1	2.2e-06	1	426264	Ankyrin-2
[16]	690	Q9QYR6	65	33.3	4.46	809.839	2	6.1	SHWDDGTNDSDLEK	F20101020-05_ITMSms2cid	16.33	2073	2086	18	0.00054	1	300142	Microtubule-associated protein 1A
[291]	691	P70336	12	11.7	3.05	706.336	2	4.1	SIAEEQYSDLEK	F20101020-05_ITMSms2cid	20.926	930	941	33.4	1.1e-05	1	160587	Rho-associated protein kinase 2
[3]	692	Q62261	118	54.1	6.04	942.496	2	14	SIITYVVTYYHYFSK	F20101020-05_ITMSms2cid	44.571	265	279	38.4	3.3e-07	1	274225	Spectrin beta chain, brain 1
[5]	693	P20357	81	50.6	5.44	686.394	2	6.4	SILTEQLETIPK	F20101020-05_ITMSms2cid	31.761	1403	1414	44.2	1.1e-05	1	198983	Microtubule-associated protein 2
[76]	694	P58281	26	38.3	4.6	862.734	3	-16	SISDKQQWDAAIYFMEEALQGR	F20101020-05_ITMSms2cid	49.748	734	755	17.3	0.035	1	111340	Dynamin-like 120 kDa protein, mitochondrial
[829]	695	Q80UG2	4	2.9	1.81	754.915	2	14	SLDESALC(Carbamidomethyl)IFILK	F20101020-05_ITMSms2cid	42.332	348	360	22.2	0.0066	1	212563	Plexin-A4
[196]	696	O54991	13	12.1	4.49	797.409	2	12	SLGASSYYGLFTTAR	F20101020-05_ITMSms2cid	33.556	38	52	41.2	1.1e-07	1	156439	Contactin-associated protein 1
[7]	697	P19096	75	41.8	5.06	952.518	3	6.9	SLGLSLEETPVVFENVSFHQATILPK	F20101020-05_ITMSms2cid	42.73	902	927	25.8	0.00045	1	272431	Fatty acid synthase
[3]	698	Q62261	118	54.1	6.04	510.743	2	0.25	SLLDAC(Carbamidomethyl)EGR	F20101020-05_ITMSms2cid	19.041	1895	1903	25.6	0.0009	1	274225	Spectrin beta chain, brain 1
[51]	699	Q9JHU4	45	14	4.28	557.829	2	3.5	SLLQALNEVK	F20101020-05_ITMSms2cid	31.961	3746	3755	34.5	0.00075	1	532030	Cytoplasmic dynein 1 heavy chain 1
[1026]	700	P11679	1	2.4	2.63	692.354	2	-19	SLNNKFASFIDK	F20101020-05_ITMSms2cid	31.918	103	114	34.1	6e-06	1	54565.8	Keratin, type II cytoskeletal 8
[149]	701	O55143	14	17	5.33	976.985	2	16	SLPSVETLGC(Carbamidomethyl)TSVIC(Carbamidomethyl)SDK	F20101020-05_ITMSms2cid	30.732	335	352	46.3	2.3e-09	3	114859	Sarcoplasmic/endoplasmic reticulum calcium ATPase 2
[540]	702	Q99PV0	7	4.9	2.47	513.777	2	0.31	SLPVEEQPK	F20101020-05_ITMSms2cid	15.265	1851	1859	17.9	0.011	1	273619	Pre-mRNA-processing-splicing factor 8
[5]	703	P20357	81	50.6	5.44	1231.59	2	9.1	SM(Oxidation)SINLPM(Oxidation)SC(Carbamidomethyl)LDSIALGFNFGR	F20101020-05_ITMSms2cid	43.377	700	721	29.4	3.5e-06	1	198983	Microtubule-associated protein 2
[5]	704	P20357	81	50.6	5.44	1223.6	2	11	SM(Oxidation)SINLPMSC(Carbamidomethyl)LDSIALGFNFGR	F20101020-05_ITMSms2cid	47.588	700	721	25.9	5e-06	1	198983	Microtubule-associated protein 2
[5]	705	P20357	81	50.6	5.44	1215.59	2	4.6	SMSINLPMSC(Carbamidomethyl)LDSIALGFNFGR	F20101020-05_ITMSms2cid	50.858	700	721	25.6	7.5e-06	1	198983	Microtubule-associated protein 2
[196]	706	O54991	13	12.1	4.49	522.281	3	3.6	SNSEAQFFLRPLR	F20101020-05_ITMSms2cid	30.531	766	778	21.9	0.0048	1	156439	Contactin-associated protein 1
[44]	707	Q8BYI9	34	34.1	5.49	1063.1	2	20	SPPTSASVSTVIDGPTQILVR	F20101020-05_ITMSms2cid	34.844	493	513	48.2	6.7e-09	1	149565	Tenascin-R
[16]	708	Q9QYR6	65	33.3	4.46	971.82	3	6.7	SPQAQDTLGSLAGGQTGC(Carbamidomethyl)TIQLLPEQDK	F20101020-05_ITMSms2cid	34.33	1062	1089	19.9	0.0045	1	300142	Microtubule-associated protein 1A
[966]	709	Q4ACU6	4	4.9	1.52	622.82	4	0.1	SPTPVHSPDADRPGPLFVDVQTR	F20101020-05_ITMSms2cid	26.525	1203	1225	22.4	0.021	1	192219	SH3 and multiple ankyrin repeat domains protein 3
[158]	710	O88737	23	11.2	3.19	697.29	3	3.5	SQGSFEYQDTQDHDYGGR	F20101020-05_ITMSms2cid	17.766	1233	1250	21.1	0.00064	1	418749	Protein bassoon
[1]	711	P16546	164	66	6.94	662.853	2	1	SQLLGSAHEVQR	F20101020-05_ITMSms2cid	15.82	1226	1237	43.8	2.1e-05	1	284600	Spectrin alpha chain, brain
[18]	712	O08599	45	70.2	6.2	479.292	2	3.3	SQLLILDR	F20101020-05_ITMSms2cid	27.696	228	235	27.7	0.0039	1	67569.3	Syntaxin-binding protein 1
[707]	713	P55088	3	11.1	3.11	825.796	3	12	SQVETEDLILKPGVVHVIDIDR	F20101020-05_ITMSms2cid	34.561	285	306	33	1.4e-06	1	34436.4	Aquaporin-4
[51]	714	Q9JHU4	45	14	4.28	753.39	2	6.7	SSLQSQC(Carbamidomethyl)LNEVLK	F20101020-05_ITMSms2cid	26.319	3704	3716	33.2	8.5e-05	1	532030	Cytoplasmic dynein 1 heavy chain 1
[7]	715	P19096	75	41.8	5.06	1108.56	3	19	STLATSSSQPVWLTAM(Oxidation)DC(Carbamidomethyl)PTSGVVGLVNC(Carbamidomethyl)LR	F20101020-05_ITMSms2cid	42.4	1424	1454	26.2	0.00014	1	272431	Fatty acid synthase
[128]	716	Q9Z1G4	21	29.3	3.61	771.43	2	11	SVFIIFFQGDQLK	F20101020-05_ITMSms2cid	43.142	225	237	41.4	1.1e-05	1	96501.8	V-type proton ATPase 116 kDa subunit a isoform 1
[19]	717	Q8C8R3	56	20.2	4.53	886.5	3	13	SVIEIPTAPVDNVPSAESKPQIPIR	F20101020-05_ITMSms2cid	33.025	3236	3260	24.3	0.00075	1	426264	Ankyrin-2
[232]	718	Q61361	13	20.6	4	641.262	2	0.22	SWEEAESQC(Carbamidomethyl)R	F20101020-05_ITMSms2cid	15.174	684	693	31.5	6.3e-06	1	96014	Brevican core protein
[19]	719	Q8C8R3	56	20.2	4.53	1041.84	3	7.9	SYAEIEQTITLDHSEGFSVLPDELC(Carbamidomethyl)AAK	F20101020-05_ITMSms2cid	39.172	3616	3643	29.4	2.4e-05	1	426264	Ankyrin-2
[42]	720	Q9Z1B3	46	46.1	4.33	685.377	2	8.3	SYIQEVVQYIK	F20101020-05_ITMSms2cid	36.812	1101	1111	39.6	1.9e-06	1	138326	1-phosphatidylinositol-4,5-bisphosphate phosphodiesterase beta-1
[44]	721	Q8BYI9	34	34.1	5.49	1150.52	2	5.5	TATSLDLEWDNSEAEAQEYK	F20101020-05_ITMSms2cid	30.849	606	625	50.2	3.8e-09	1	149565	Tenascin-R
[19]	722	Q8C8R3	56	20.2	4.53	643.837	2	-2	TAVPQGQETLSR	F20101020-05_ITMSms2cid	15.307	3324	3335	15	0.012	1	426264	Ankyrin-2
[540]	723	Q99PV0	7	4.9	2.47	730.056	3	10	TDM(Oxidation)IQALGGVEGILEHTLFK	F20101020-05_ITMSms2cid	46.958	1472	1491	26.1	0.0001	1	273619	Pre-mRNA-processing-splicing factor 8
[42]	724	Q9Z1B3	46	46.1	4.33	947.43	2	4.5	TDPQGFFFYWTDQNK	F20101020-05_ITMSms2cid	40.834	45	59	35.1	1.6e-06	1	138326	1-phosphatidylinositol-4,5-bisphosphate phosphodiesterase beta-1
[42]	725	Q9Z1B3	46	46.1	4.33	796.76	3	11	TEDLIQSVLTEVEAQTIEELK	F20101020-05_ITMSms2cid	52.818	894	914	22.1	0.011	1	138326	1-phosphatidylinositol-4,5-bisphosphate phosphodiesterase beta-1
[540]	726	Q99PV0	7	4.9	2.47	819.74	3	-1.2	TEDPDLPAFYFDPLINPISHR	F20101020-05_ITMSms2cid	43.44	342	362	20.9	0.0036	1	273619	Pre-mRNA-processing-splicing factor 8
[19]	727	Q8C8R3	56	20.2	4.53	919.097	3	5.3	TEGDSPAAALSPQMHQEPVQQDFSGK	F20101020-05_ITMSms2cid	26.011	3682	3707	22.9	8.6e-05	1	426264	Ankyrin-2
[51]	728	Q9JHU4	45	14	4.28	599.271	2	-2.3	TEYLSNADER	F20101020-05_ITMSms2cid	15.043	3548	3557	24.1	7.6e-05	1	532030	Cytoplasmic dynein 1 heavy chain 1
[669]	729	P17809	4	9.8	3.21	571.78	2	3.7	TFDEIASGFR	F20101020-05_ITMSms2cid	28.002	459	468	36.2	6.4e-07	1	53935.1	Solute carrier family 2, facilitated glucose transporter member 1
[760]	730	P32037	4	8.3	2.39	426.22	2	8.2	TFEDIAR	F20101020-05_ITMSms2cid	18.198	457	463	15.6	0.027	1	53479.4	Solute carrier family 2, facilitated glucose transporter member 3
[920]	731	P70414	2	3	2.48	604.822	2	5.2	TFFIEIGEPR	F20101020-05_ITMSms2cid	34.246	618	627	32	4.2e-06	1	108036	Sodium/calcium exchanger 1
[449]	732	P55012	5	6.8	4.37	454.546	3	-3	TFGHNTM(Oxidation)DAVPR	F20101020-05_ITMSms2cid	14.52	205	216	18.5	0.0039	1	130952	Solute carrier family 12 member 2
[7]	733	P19096	75	41.8	5.06	822.44	3	6.4	TGGLAFHSYFMEGIAPTLLQALK	F20101020-05_ITMSms2cid	47.228	677	699	33.6	2e-05	1	272431	Fatty acid synthase
[216]	734	Q8CGC7	21	20.4	3.04	712.031	3	0.45	TGQEYKPGNPSAAAVQTVSTK	F20101020-05_ITMSms2cid	19.028	795	815	33.5	1.2e-06	1	170055	Bifunctional aminoacyl-tRNA synthetase
[149]	735	O55143	14	17	5.33	742.847	2	2.4	TGTLTTNQM(Oxidation)SVC(Carbamidomethyl)R	F20101020-05_ITMSms2cid	13.889	353	365	29.7	2.1e-06	2	114859	Sarcoplasmic/endoplasmic reticulum calcium ATPase 2
[7]	736	P19096	75	41.8	5.06	473.272	2	0.37	TGTVALEVR	F20101020-05_ITMSms2cid	18.926	928	936	29.8	0.0022	1	272431	Fatty acid synthase
[5]	737	P20357	81	50.6	5.44	671.665	3	1.7	TGVIQTSTEQSFSKEDQK	F20101020-05_ITMSms2cid	18.733	466	483	25.9	0.00019	1	198983	Microtubule-associated protein 2
[252]	738	Q9JIS5	10	14.3	4.67	854.75	3	9.7	TIHQEDELIEIQSDTGTWYQR	F20101020-05_ITMSms2cid	32.064	399	419	34	3.6e-06	1	82648	Synaptic vesicle glycoprotein 2A
[48]	739	Q8CHC4	42	35.8	4.56	1141.93	3	14	TIQNNFFDSSKQEAIDVLLLGNTLNSDLADK	F20101020-05_ITMSms2cid	47.181	462	492	21.7	0.0013	1	172619	Synaptojanin-1
[119]	740	Q8BPN8	25	13.4	4.04	475.761	2	0.023	TISVSGSTAK	F20101020-05_ITMSms2cid	11.406	1397	1406	22.5	0.0036	1	338212	DmX-like protein 2
[1]	741	P16546	164	66	6.94	723.36	2	-0.17	TKQDEVNAAWQR	F20101020-05_ITMSms2cid	15.968	228	239	33.9	3.2e-05	1	284600	Spectrin alpha chain, brain
[675]	742	Q8CIE6	4	3.9	2.99	595.847	2	6.7	TLDLPIYVTR	F20101020-05_ITMSms2cid	32.982	563	572	20.2	0.014	1	138447	Coatomer subunit alpha
[3]	743	Q62261	118	54.1	6.04	839.423	2	6.8	TLETPAAQMEGFLNR	F20101020-05_ITMSms2cid	35.242	2191	2205	45.4	5.7e-08	1	274225	Spectrin beta chain, brain 1
[829]	744	Q80UG2	4	2.9	1.81	641.684	3	7.3	TLGVRPDDDLLFTVFSK	F20101020-05_ITMSms2cid	40.391	324	340	31.8	0.00022	1	212563	Plexin-A4
[291]	745	P70336	12	11.7	3.05	701.69	3	-0.46	TLTSDVANLANEKEELNNK	F20101020-05_ITMSms2cid	27.46	977	995	18.3	0.019	1	160587	Rho-associated protein kinase 2
[849]	746	P04104	2	3.6	2.78	633.322	2	-0.54	TNAENEFVTIK	F20101020-05_ITMSms2cid	23.254	286	296	25.7	0.00027	1	65606.5	Keratin, type II cytoskeletal 1
[48]	747	Q8CHC4	42	35.8	4.56	819.437	2	6.6	TNSVQAFLGLEM(Oxidation)LAK	F20101020-05_ITMSms2cid	38.592	390	404	34.1	3.5e-07	1	172619	Synaptojanin-1
[48]	748	Q8CHC4	42	35.8	4.56	423.709	2	0.33	TPAWTDR	F20101020-05_ITMSms2cid	14.746	801	807	23.5	0.023	2	172619	Synaptojanin-1
[19]	749	Q8C8R3	56	20.2	4.53	880.77	3	5	TPEDISTPPEGTKPC(Carbamidomethyl)LQTPVTSER	F20101020-05_ITMSms2cid	23.971	3739	3762	30.9	5.1e-06	1	426264	Ankyrin-2
[48]	750	Q8CHC4	42	35.8	4.56	975.489	2	7.8	TPGPPSSQGSPVDTQPAAQK	F20101020-05_ITMSms2cid	16.598	1075	1094	33.7	6.5e-06	1	172619	Synaptojanin-1
[66]	751	Q810U3	33	31	4.36	1024.99	2	15	TPSFM(Oxidation)YPQGTSSSQM(Oxidation)VLR	F20101020-05_ITMSms2cid	25.681	243	260	29.7	2.8e-06	1	137976	Neurofascin
[19]	752	Q8C8R3	56	20.2	4.53	1213.56	2	7.2	TQDQQEYYVTTPGAEVEDPQK	F20101020-05_ITMSms2cid	23.783	3708	3728	33.5	9.2e-07	1	426264	Ankyrin-2
[16]	753	Q9QYR6	65	33.3	4.46	1431.4	3	29	TQEPAEPQKDELLGFTDQSFSPEDAESLSVLSVVSPDTAK	F20101020-05_ITMSms2cid	42.92	1113	1152	35.6	6.9e-08	1	300142	Microtubule-associated protein 1A
[158]	754	O88737	23	11.2	3.19	614.819	4	4.9	TQGVVGPGPHEEQRPYPQGLPGR	F20101020-05_ITMSms2cid	20.437	1962	1984	22.4	0.043	1	418749	Protein bassoon
[3]	755	Q62261	118	54.1	6.04	1033.48	2	-2.8	TQTAIASEDM(Oxidation)PNTLTEAEK	F20101020-05_ITMSms2cid	20.813	1081	1099	37.5	1.5e-07	1	274225	Spectrin beta chain, brain 1
[66]	756	Q810U3	33	31	4.36	693.33	2	-0.72	TSGAPPESNPSDVK	F20101020-05_ITMSms2cid	12.135	722	735	32.5	1.9e-05	1	137976	Neurofascin
[2]	757	Q68FD5	133	76.6	6.45	971.972	2	11	TSIDAYDNFDNISLAQR	F20101020-05_ITMSms2cid	30.537	1482	1498	50	4.8e-08	1	191558	Clathrin heavy chain 1
[36]	758	Q9R0K7	41	41.7	4.98	534.92	3	-0.95	TSIHNFM(Oxidation)AHPEFR	F20101020-05_ITMSms2cid	19.831	1117	1129	18.2	0.0081	1	132589	Plasma membrane calcium-transporting ATPase 2
[181]	759	Q9QYX7	18	6.4	3.3	478.263	2	-2.5	TSLQQPGPK	F20101020-05_ITMSms2cid	11.114	319	327	16.5	0.0063	1	547574	Protein piccolo
[888]	760	P03921	3	8.2	2.15	772.949	2	-1.1	TSLTLLDLIWLEK	F20101020-05_ITMSms2cid	49.23	548	560	33.2	6.6e-05	1	68441.5	NADH-ubiquinone oxidoreductase chain 5
[48]	761	Q8CHC4	42	35.8	4.56	843.1	3	9.7	TSPC(Carbamidomethyl)QSPTVPEYSAPSLPIRPSR	F20101020-05_ITMSms2cid	28.136	1048	1070	20.4	0.0011	1	172619	Synaptojanin-1
[36]	762	Q9R0K7	41	41.7	4.98	883.974	2	7.3	TSPVEGLPGTAPDLEKR	F20101020-05_ITMSms2cid	24.499	62	78	31.6	2.5e-06	1	132589	Plasma membrane calcium-transporting ATPase 2
[42]	763	Q9Z1B3	46	46.1	4.33	1072.55	2	17	TSQGNAVNPVWEEEPIVFK	F20101020-05_ITMSms2cid	35.679	717	735	35.8	3e-07	1	138326	1-phosphatidylinositol-4,5-bisphosphate phosphodiesterase beta-1
[47]	764	Q99104	40	28	4.57	921.472	2	13	TSSIADEGTYTLDSILR	F20101020-05_ITMSms2cid	38.246	1648	1664	39.8	1.8e-07	1	215597	Myosin-Va
[319]	765	Q99P72	13	19.6	3.02	626.343	2	4.9	TSVVDLLYWR	F20101020-05_ITMSms2cid	40.409	973	982	20.4	0.0048	1	126614	Reticulon-4
[44]	766	Q8BYI9	34	34.1	5.49	1222.13	2	12	TSYTLTDLEPGAEYIISITAER	F20101020-05_ITMSms2cid	44.267	737	758	31.2	4.6e-06	1	149565	Tenascin-R
[5]	767	P20357	81	50.6	5.44	753.39	2	8.8	TTAASGDLAQAPGAFK	F20101020-05_ITMSms2cid	22.308	1511	1526	35.3	5.9e-06	1	198983	Microtubule-associated protein 2
[19]	768	Q8C8R3	56	20.2	4.53	970.528	3	15	TTESGFTPLHIAAHYGNVNVATLLLNR	F20101020-05_ITMSms2cid	40.048	229	255	32.6	9.9e-07	1	426264	Ankyrin-2
[216]	769	Q8CGC7	21	20.4	3.04	885.77	3	3.9	TTEYHDRDEQFYWIIEALGIR	F20101020-05_ITMSms2cid	46.096	396	416	19.6	0.035	1	170055	Bifunctional aminoacyl-tRNA synthetase
[4]	770	Q61879	82	46.1	6.3	887.97	2	8.2	TTLQVDTLNTELAAER	F20101020-05_ITMSms2cid	29.404	1762	1777	48.9	6.8e-08	1	228998	Myosin-10
[51]	771	Q9JHU4	45	14	4.28	444.58	3	-4.8	TVENIKDPLFR	F20101020-05_ITMSms2cid	25.066	4399	4409	22.8	0.0056	1	532030	Cytoplasmic dynein 1 heavy chain 1
[6]	772	Q6PIC6	58	51.6	6.28	1116.51	2	13	TVNDLEDSYGQQWTYEQR	F20101020-05_ITMSms2cid	27.934	884	901	50.2	7.4e-10	1	111693	Sodium/potassium-transporting ATPase subunit alpha-3
[216]	773	Q8CGC7	21	20.4	3.04	464.76	2	-9	VAAQGEVVR	F20101020-05_ITMSms2cid	11.174	830	838	30	0.0065	1	170055	Bifunctional aminoacyl-tRNA synthetase
[7]	774	P19096	75	41.8	5.06	508.804	2	1.7	VAASVDLITK	F20101020-05_ITMSms2cid	22.677	2390	2399	27.4	0.00011	1	272431	Fatty acid synthase
[216]	775	Q8CGC7	21	20.4	3.04	509.262	2	2.1	VAC(Carbamidomethyl)QGEVVR	F20101020-05_ITMSms2cid	11.026	908	916	26.8	0.0073	1	170055	Bifunctional aminoacyl-tRNA synthetase
[812]	776	P31648	2	6.2	4.07	1064.55	2	6.3	VADGQISTEVSEAPVASDKPK	F20101020-05_ITMSms2cid	21.004	8	28	37.9	1e-08	1	67002.1	Sodium- and chloride-dependent GABA transporter 1
[1]	777	P16546	164	66	6.94	1080.19	3	18	VAEDLESEGLM(Oxidation)AEEVQAVQQQEVYGAM(Oxidation)PR	F20101020-05_ITMSms2cid	31.695	1153	1181	24.3	0.00032	1	284600	Spectrin alpha chain, brain
[86]	778	Q61548	23	29.4	5.18	479.764	2	0.98	VAEQVGIDK	F20101020-05_ITMSms2cid	13.947	253	261	27	0.015	1	91852.2	Clathrin coat assembly protein AP180
[86]	779	Q61548	23	29.4	5.18	974.01	4	18	VAEQVGIDKGDIPDLTQAPSSLM(Oxidation)ETLEQHLNTLEGK	F20101020-05_ITMSms2cid	42.217	253	288	36.8	0.00013	1	91852.2	Clathrin coat assembly protein AP180
[86]	780	Q61548	23	29.4	5.18	970.01	4	17	VAEQVGIDKGDIPDLTQAPSSLMETLEQHLNTLEGK	F20101020-05_ITMSms2cid	47.921	253	288	44	1.7e-05	1	91852.2	Clathrin coat assembly protein AP180
[3]	781	Q62261	118	54.1	6.04	757.68	3	12	VAHM(Oxidation)EFC(Carbamidomethyl)YQELC(Carbamidomethyl)QLAAER	F20101020-05_ITMSms2cid	31.501	613	630	35.8	5.1e-06	1	274225	Spectrin beta chain, brain 1
[3]	782	Q62261	118	54.1	6.04	752.348	3	11	VAHMEFC(Carbamidomethyl)YQELC(Carbamidomethyl)QLAAER	F20101020-05_ITMSms2cid	34.579	613	630	24.7	0.00078	1	274225	Spectrin beta chain, brain 1
[181]	783	Q9QYX7	18	6.4	3.3	1035.85	3	6.4	VASLAC(Carbamidomethyl)EGEQQPDTRPEDLPGATPQTLPK	F20101020-05_ITMSms2cid	26.188	1187	1215	37.2	8.4e-07	1	547574	Protein piccolo
[44]	784	Q8BYI9	34	34.1	5.49	763.921	2	1.6	VATHLSTPQGLQFK	F20101020-05_ITMSms2cid	24.529	411	424	39	6.7e-07	1	149565	Tenascin-R
[381]	785	P33173	6	5.7	4.27	1017.5	2	4.1	VAVQAISADEEAPDYGSGVR	F20101020-05_ITMSms2cid	24.535	885	904	43.2	7.5e-08	1	191726	Kinesin-like protein KIF1A
[216]	786	Q8CGC7	21	20.4	3.04	471.773	2	1.3	VAVQGDVVR	F20101020-05_ITMSms2cid	15.217	757	765	28.8	0.0013	1	170055	Bifunctional aminoacyl-tRNA synthetase
[48]	787	Q8CHC4	42	35.8	4.56	686.678	3	-3.9	VC(Carbamidomethyl)AGRPTPDSQSKPSETLK	F20101020-05_ITMSms2cid	13.502	1211	1229	25.7	0.00018	1	172619	Synaptojanin-1
[415]	788	Q9QXL2	7	6.7	3.39	781.841	2	0.38	VC(Carbamidomethyl)PQTDAENATDNK	F20101020-05_ITMSms2cid	12.938	239	252	28.5	0.00011	1	186538	Kinesin-like protein KIF21A
[44]	789	Q8BYI9	34	34.1	5.49	424.27	2	5.4	VDFILLK	F20101020-05_ITMSms2cid	33.206	531	537	27.9	0.0083	1	149565	Tenascin-R
[5]	790	P20357	81	50.6	5.44	755.391	2	6	VDHGAEIITQSPSR	F20101020-05_ITMSms2cid	16.325	1773	1786	38.8	9.8e-08	1	198983	Microtubule-associated protein 2
[119]	791	Q8BPN8	25	13.4	4.04	915.99	2	7.5	VDPIGPLSYTGGVSELAR	F20101020-05_ITMSms2cid	34.626	729	746	32.2	6.3e-08	1	338212	DmX-like protein 2
[149]	792	O55143	14	17	5.33	787.94	2	5.3	VDQSILTGESVSVIK	F20101020-05_ITMSms2cid	29.615	175	189	42.4	6e-06	2	114859	Sarcoplasmic/endoplasmic reticulum calcium ATPase 2
[3]	793	Q62261	118	54.1	6.04	939.78	3	9.2	VDTVNNM(Oxidation)ADELINSGHSDAATIAEWK	F20101020-05_ITMSms2cid	33.037	1755	1780	30.1	7.4e-06	1	274225	Spectrin beta chain, brain 1
[4]	794	Q61879	82	46.1	6.3	762.716	3	10	VEDMAELTC(Carbamidomethyl)LNEASVLHNLK	F20101020-05_ITMSms2cid	35.9	87	106	25.4	0.00091	2	228998	Myosin-10
[4]	795	Q61879	82	46.1	6.3	618.773	2	-1.9	VEGELEEM(Oxidation)ER	F20101020-05_ITMSms2cid	13.508	871	880	33.5	7.6e-05	1	228998	Myosin-10
[4]	796	Q61879	82	46.1	6.3	610.777	2	0.15	VEGELEEMER	F20101020-05_ITMSms2cid	19.946	871	880	15.1	0.011	1	228998	Myosin-10
[5]	797	P20357	81	50.6	5.44	871.47	2	18	VELFGLGITYDQASTK	F20101020-05_ITMSms2cid	37.254	989	1004	42.7	1.3e-07	1	198983	Microtubule-associated protein 2
[252]	798	Q9JIS5	10	14.3	4.67	465.774	2	0.85	VFSVTHIK	F20101020-05_ITMSms2cid	18.64	391	398	29.4	0.00021	1	82648	Synaptic vesicle glycoprotein 2A
[119]	799	Q8BPN8	25	13.4	4.04	692.903	2	8.3	VGC(Carbamidomethyl)PVLALEVLSK	F20101020-05_ITMSms2cid	36.916	1894	1906	33.7	2.6e-05	1	338212	DmX-like protein 2
[149]	800	O55143	14	17	5.33	810.918	2	9	VGEATETALTC(Carbamidomethyl)LVEK	F20101020-05_ITMSms2cid	30.32	437	451	48.1	1.5e-06	2	114859	Sarcoplasmic/endoplasmic reticulum calcium ATPase 2
[2]	801	Q68FD5	133	76.6	6.45	1106.07	2	15	VGEQAQVVIIDM(Oxidation)NDPSNPIR	F20101020-05_ITMSms2cid	28.4	44	63	47	3.6e-09	1	191558	Clathrin heavy chain 1
[2]	802	Q68FD5	133	76.6	6.45	1098.08	2	18	VGEQAQVVIIDMNDPSNPIR	F20101020-05_ITMSms2cid	33.615	44	63	43.3	8.4e-08	1	191558	Clathrin heavy chain 1
[44]	803	Q8BYI9	34	34.1	5.49	1116.06	2	11	VGFGNLEDEFWLGLDNIHR	F20101020-05_ITMSms2cid	44.843	1199	1217	35	1e-07	1	149565	Tenascin-R
[19]	804	Q8C8R3	56	20.2	4.53	512.946	3	1.5	VGLQAQPMHSELVK	F20101020-05_ITMSms2cid	22.027	1161	1174	19.9	0.0038	1	426264	Ankyrin-2
[766]	805	Q3TXX4	3	10.7	2.41	943.9	3	15	VGLVSALPHLVMTIIVPIGGQIADFLR	F20101020-05_ITMSms2cid	53.156	340	366	17.3	0.0037	1	61668.9	Vesicular glutamate transporter 1
[5]	806	P20357	81	50.6	5.44	829.42	2	-4.7	VGSLDNAHHVPGGGNVK	F20101020-05_ITMSms2cid	14.072	1741	1757	27.7	2.2e-06	1	198983	Microtubule-associated protein 2
[158]	807	O88737	23	11.2	3.19	874.14	3	8.5	VGSSLRPSLEAQAVAPSAEWSKPPR	F20101020-05_ITMSms2cid	26.904	740	764	32.5	0.00013	1	418749	Protein bassoon
[3]	808	Q62261	118	54.1	6.04	649.3	3	-4.1	VHLENM(Oxidation)GSHDIVDGNHR	F20101020-05_ITMSms2cid	14.269	128	144	25.9	2.5e-05	2	274225	Spectrin beta chain, brain 1
[66]	809	Q810U3	33	31	4.36	939.497	2	7.9	VIAVNEVGSSHPSLPSER	F20101020-05_ITMSms2cid	23.318	702	719	41.3	1.8e-07	1	137976	Neurofascin
[3]	810	Q62261	118	54.1	6.04	1073.56	2	13	VIESTQDLGNDLAGVM(Oxidation)ALQR	F20101020-05_ITMSms2cid	32.171	977	996	53	1.8e-08	1	274225	Spectrin beta chain, brain 1
[3]	811	Q62261	118	54.1	6.04	1065.56	2	15	VIESTQDLGNDLAGVMALQR	F20101020-05_ITMSms2cid	37.509	977	996	38.3	4.3e-06	1	274225	Spectrin beta chain, brain 1
[119]	812	Q8BPN8	25	13.4	4.04	683.004	3	7.5	VINLSQYGPAC(Carbamidomethyl)FGQEHAR	F20101020-05_ITMSms2cid	29.332	1494	1511	17.6	0.0096	1	338212	DmX-like protein 2
[5]	813	P20357	81	50.6	5.44	533.774	2	-1.3	VKDEFTAEK	F20101020-05_ITMSms2cid	11.487	927	935	24.6	0.0011	1	198983	Microtubule-associated protein 2
[625]	814	P31650	5	9.1	3.04	659.866	2	2	VKGDGTISAITEK	F20101020-05_ITMSms2cid	16.907	611	623	32.4	1e-05	1	69889.6	Sodium- and chloride-dependent GABA transporter 3
[117]	815	Q9JMH9	19	14.5	4.72	557.311	2	-0.8	VLAISPEEQK	F20101020-05_ITMSms2cid	18.836	651	660	22.1	0.0046	1	232757	Myosin-XVIIIa
[48]	816	Q8CHC4	42	35.8	4.56	644.89	2	8.2	VLDAYGLLGVLR	F20101020-05_ITMSms2cid	41.641	56	67	45	9.1e-07	1	172619	Synaptojanin-1
[7]	817	P19096	75	41.8	5.06	498.331	2	5	VLEALLPLK	F20101020-05_ITMSms2cid	33.902	2376	2384	34.3	6.7e-05	1	272431	Fatty acid synthase
[216]	818	Q8CGC7	21	20.4	3.04	730.913	2	5.3	VLEDIQLNLFTR	F20101020-05_ITMSms2cid	37.948	1404	1415	31.6	2.6e-05	1	170055	Bifunctional aminoacyl-tRNA synthetase
[6]	819	Q6PIC6	58	51.6	6.28	1014.01	2	15	VLGFC(Carbamidomethyl)HYYLPEEQFPK	F20101020-05_ITMSms2cid	33.736	542	557	41	7.9e-07	1	111693	Sodium/potassium-transporting ATPase subunit alpha-3
[3]	820	Q62261	118	54.1	6.04	568.324	2	4.6	VLLLSQDYGK	F20101020-05_ITMSms2cid	25.857	549	558	35.6	7.1e-06	1	274225	Spectrin beta chain, brain 1
[7]	821	P19096	75	41.8	5.06	671.966	5	9.6	VLLSLEHGVWAPNLHFHNPNPEIPALLDGR	F20101020-05_ITMSms2cid	39.644	344	373	26.3	0.0012	1	272431	Fatty acid synthase
[47]	822	Q99104	40	28	4.57	861.951	2	15	VLNLYTPVNEFEER	F20101020-05_ITMSms2cid	34.463	1780	1793	33.4	5.7e-06	1	215597	Myosin-Va
[51]	823	Q9JHU4	45	14	4.28	884.12	3	7.6	VLRPQVTAVAQQNQGEAPEPQDM(Oxidation)K	F20101020-05_ITMSms2cid	20.065	481	504	35.9	2.5e-08	1	532030	Cytoplasmic dynein 1 heavy chain 1
[675]	824	Q8CIE6	4	3.9	2.99	581.824	2	4.4	VLTIDPTEFK	F20101020-05_ITMSms2cid	29.896	589	598	24.8	0.00085	1	138447	Coatomer subunit alpha
[16]	825	Q9QYR6	65	33.3	4.46	422.251	2	1.3	VLVLEDR	F20101020-05_ITMSms2cid	19.925	1479	1485	20	0.045	1	300142	Microtubule-associated protein 1A
[415]	826	Q9QXL2	7	6.7	3.39	1265.16	2	22	VNAQFLELYNEEVLDLFDTTR	F20101020-05_ITMSms2cid	49.682	144	164	27.1	3.3e-06	1	186538	Kinesin-like protein KIF21A
[51]	827	Q9JHU4	45	14	4.28	687.413	2	11	VNFLPEIITLSK	F20101020-05_ITMSms2cid	40.736	735	746	24.4	0.0011	1	532030	Cytoplasmic dynein 1 heavy chain 1
[19]	828	Q8C8R3	56	20.2	4.53	486.792	2	3.8	VNVADILTK	F20101020-05_ITMSms2cid	28.232	708	716	29.1	0.00013	1	426264	Ankyrin-2
[656]	829	Q61838	5	7.2	2.61	544.788	2	6.1	VPDTITEWK	F20101020-05_ITMSms2cid	24.361	770	778	19.2	0.032	1	165882	Alpha-2-macroglobulin
[319]	830	Q99P72	13	19.6	3.02	863.83	3	2.7	VPLLLPNVSALESQIEMGNIVKPK	F20101020-05_ITMSms2cid	44.583	918	941	24.6	5.1e-05	1	126614	Reticulon-4
[51]	831	Q9JHU4	45	14	4.28	590.315	2	-11	VPQIEVETHK	F20101020-05_ITMSms2cid	17.152	2550	2559	16.7	0.0024	1	532030	Cytoplasmic dynein 1 heavy chain 1
[51]	832	Q9JHU4	45	14	4.28	405.766	2	5.6	VPVNLLR	F20101020-05_ITMSms2cid	23.174	4132	4138	21	0.0026	1	532030	Cytoplasmic dynein 1 heavy chain 1
[3]	833	Q62261	118	54.1	6.04	456.785	2	0.87	VQAVVAVAR	F20101020-05_ITMSms2cid	16.849	478	486	32.1	0.00071	1	274225	Spectrin beta chain, brain 1
[652]	834	Q6ZPJ3	6	8.5	2.28	743.028	3	6	VQSC(Carbamidomethyl)PDPAVYGVVQSGDHVGR	F20101020-05_ITMSms2cid	24.065	590	610	18.9	0.009	1	140819	Ubiquitin-conjugating enzyme E2 O
[5]	835	P20357	81	50.6	5.44	865.379	2	-0.85	VSDFGQM(Oxidation)ASGMNVDAGK	F20101020-05_ITMSms2cid	21.207	1056	1072	33.1	7.9e-07	1	198983	Microtubule-associated protein 2
[5]	836	P20357	81	50.6	5.44	857.385	2	3.2	VSDFGQMASGMNVDAGK	F20101020-05_ITMSms2cid	26.812	1056	1072	23.5	0.0003	1	198983	Microtubule-associated protein 2
[2]	837	Q68FD5	133	76.6	6.45	858.943	2	5.4	VSQPIEGHAASFAQFK	F20101020-05_ITMSms2cid	24.396	190	205	42.1	6.1e-09	1	191558	Clathrin heavy chain 1
[196]	838	O54991	13	12.1	4.49	480.799	2	3.4	VSYPLLIR	F20101020-05_ITMSms2cid	29.668	471	478	27.7	0.003	1	156439	Contactin-associated protein 1
[7]	839	P19096	75	41.8	5.06	452.915	3	1.9	VTAIYIDPATHR	F20101020-05_ITMSms2cid	21.893	1053	1064	24.7	0.00017	1	272431	Fatty acid synthase
[591]	840	P70232	6	7.6	2.42	472.761	2	-1.5	VTAVNEVGR	F20101020-05_ITMSms2cid	12.825	686	694	28.2	0.00096	1	134930	Neural cell adhesion molecule L1-like protein
[295]	841	Q920I9	9	8.9	3.83	515.276	3	5.1	VTC(Carbamidomethyl)LLYPHQVSAR	F20101020-05_ITMSms2cid	22.405	467	479	21.6	0.0038	1	163406	WD repeat-containing protein 7
[216]	842	Q8CGC7	21	20.4	3.04	681.377	2	8.7	VTEAVEC(Carbamidomethyl)LLSLK	F20101020-05_ITMSms2cid	35.15	850	861	33.3	8.7e-05	1	170055	Bifunctional aminoacyl-tRNA synthetase
[47]	843	Q99104	40	28	4.57	488.252	2	-3.1	VTELEQEK	F20101020-05_ITMSms2cid	10.455	1162	1169	29.7	0.005	1	215597	Myosin-Va
[51]	844	Q9JHU4	45	14	4.28	592.331	2	6	VTFVNFTVTR	F20101020-05_ITMSms2cid	30.859	3694	3703	34.4	7.5e-06	1	532030	Cytoplasmic dynein 1 heavy chain 1
[668]	845	O54774	4	5.3	3.04	656.05	3	12	VTTLPGHIQAVYVQNVVK	F20101020-05_ITMSms2cid	29.755	511	528	21.1	0.0013	1	135082	AP-3 complex subunit delta-1
[381]	846	P33173	6	5.7	4.27	972.824	3	8.2	VTVLQASSISAEYADIFC(Carbamidomethyl)QFNFIHR	F20101020-05_ITMSms2cid	47.24	1003	1027	24.4	0.00017	1	191726	Kinesin-like protein KIF1A
[47]	847	Q99104	40	28	4.57	553.776	2	-1.9	VVFQAEEER	F20101020-05_ITMSms2cid	17.43	249	257	31.3	0.00017	1	215597	Myosin-Va
[2]	848	Q68FD5	133	76.6	6.45	677.347	2	2.5	VVGAM(Oxidation)QLYSVDR	F20101020-05_ITMSms2cid	22.492	177	188	35.7	1.5e-05	1	191558	Clathrin heavy chain 1
[2]	849	Q68FD5	133	76.6	6.45	669.352	2	6.7	VVGAMQLYSVDR	F20101020-05_ITMSms2cid	26.736	177	188	38.3	5.5e-07	1	191558	Clathrin heavy chain 1
[42]	850	Q9Z1B3	46	46.1	4.33	564.337	2	4.6	VVLPSLAC(Carbamidomethyl)LR	F20101020-05_ITMSms2cid	33.471	737	746	27	2.5e-05	1	138326	1-phosphatidylinositol-4,5-bisphosphate phosphodiesterase beta-1
[194]	851	P11881	19	9.2	3.53	573.624	3	2.3	VVQHFVHC(Carbamidomethyl)IETHGR	F20101020-05_ITMSms2cid	17.286	1291	1304	25.8	7.4e-05	2	313200	Inositol 1,4,5-trisphosphate receptor type 1
[652]	852	Q6ZPJ3	6	8.5	2.28	588.823	2	-0.85	VVQSM(Oxidation)TQLVR	F20101020-05_ITMSms2cid	15.515	1105	1114	27	0.00044	1	140819	Ubiquitin-conjugating enzyme E2 O
[16]	853	Q9QYR6	65	33.3	4.46	533.306	3	4.5	VVSNTIEPLTLFHK	F20101020-05_ITMSms2cid	32.777	179	192	26.5	4.1e-05	1	300142	Microtubule-associated protein 1A
[4]	854	Q61879	82	46.1	6.3	762.932	2	9	VVSSVLQFGNISFK	F20101020-05_ITMSms2cid	37.395	349	362	45.5	1.6e-06	1	228998	Myosin-10
[19]	855	Q8C8R3	56	20.2	4.53	876.964	2	5	VVTEEVTTTTTTITEK	F20101020-05_ITMSms2cid	22.642	815	830	39.3	1.5e-07	1	426264	Ankyrin-2
[194]	856	P11881	19	9.2	3.53	475.907	3	2.2	VVTHEDC(Carbamidomethyl)IPEVK	F20101020-05_ITMSms2cid	18.144	1408	1419	22.6	0.0014	1	313200	Inositol 1,4,5-trisphosphate receptor type 1
[47]	857	Q99104	40	28	4.57	699.366	2	11	VWIPDPEEVWK	F20101020-05_ITMSms2cid	37.695	13	23	22.2	0.0027	1	215597	Myosin-Va
[1162]	858	Q80U28	2	1.4	1.17	591.834	2	8.1	VYLYEGLLGR	F20101020-05_ITMSms2cid	33.378	1278	1287	26.7	0.00047	1	175181	MAP kinase-activating death domain protein
[2]	859	Q68FD5	133	76.6	6.45	1064.21	3	20	WISLNTVALVTDNAVYHWSM(Oxidation)EGESQPVK	F20101020-05_ITMSms2cid	45.707	113	140	34.4	5.4e-06	1	191558	Clathrin heavy chain 1
[2]	860	Q68FD5	133	76.6	6.45	1058.87	3	12	WISLNTVALVTDNAVYHWSMEGESQPVK	F20101020-05_ITMSms2cid	46.855	113	140	33	2.5e-06	1	191558	Clathrin heavy chain 1
[3]	861	Q62261	118	54.1	6.04	625.97	3	4.4	WLHGLESQIQSDDYGK	F20101020-05_ITMSms2cid	26.694	1395	1410	28.8	0.00029	1	274225	Spectrin beta chain, brain 1
[539]	862	O88343	7	8.3	2.13	531.05	4	8.8	WSKPHVATLSLHSLFELR	F20101020-05_ITMSms2cid	35.455	145	162	32.6	5e-05	1	121485	Electrogenic sodium bicarbonate cotransporter 1
[275]	863	O08788	15	16.8	3.3	565.321	2	7.9	WVGVILDEAK	F20101020-05_ITMSms2cid	30.3	57	66	25.4	0.00073	1	141693	Dynactin subunit 1
[268]	864	P55066	9	7.9	4.42	765.357	2	1.2	YALTFAEAQEAC(Carbamidomethyl)R	F20101020-05_ITMSms2cid	26.363	170	182	45.8	1.5e-07	1	137202	Neurocan core protein
[48]	865	Q8CHC4	42	35.8	4.56	806.34	2	2	YDLFSEDYDTSEK	F20101020-05_ITMSms2cid	28.565	786	798	34.5	5.2e-07	1	172619	Synaptojanin-1
[1]	866	P16546	164	66	6.94	653.846	2	1.9	YEALKEPMVAR	F20101020-05_ITMSms2cid	19.88	766	776	22.2	0.0018	1	284600	Spectrin alpha chain, brain
[4]	867	Q61879	82	46.1	6.3	629.858	2	3.9	YEILTPNAIPK	F20101020-05_ITMSms2cid	28.577	728	738	25.8	7.6e-05	2	228998	Myosin-10
[2]	868	Q68FD5	133	76.6	6.45	924.484	2	9.2	YESLELC(Carbamidomethyl)RPVLQQGR	F20101020-05_ITMSms2cid	25.909	430	444	30.4	5e-06	1	191558	Clathrin heavy chain 1
[5]	869	P20357	81	50.6	5.44	479.748	2	1.4	YFETSALK	F20101020-05_ITMSms2cid	20.432	570	577	23.6	0.003	1	198983	Microtubule-associated protein 2
[5]	870	P20357	81	50.6	5.44	795.875	2	-3	YFETSALKEDMTR	F20101020-05_ITMSms2cid	24.217	570	582	27.1	3.7e-06	1	198983	Microtubule-associated protein 2
[19]	871	Q8C8R3	56	20.2	4.53	426.727	2	-0.042	YGSLDVAK	F20101020-05_ITMSms2cid	16.12	573	580	21.5	0.00079	1	426264	Ankyrin-2
[2]	872	Q68FD5	133	76.6	6.45	1199.56	2	13	YGYIHLYDLETGTC(Carbamidomethyl)IYM(Oxidation)NR	F20101020-05_ITMSms2cid	33.854	279	297	43	1.5e-09	1	191558	Clathrin heavy chain 1
[2]	873	Q68FD5	133	76.6	6.45	794.71	3	11	YGYIHLYDLETGTC(Carbamidomethyl)IYMNR	F20101020-05_ITMSms2cid	35.691	279	297	34	8.3e-06	1	191558	Clathrin heavy chain 1
[950]	874	Q9JM63	1	3.4	3.53	772.91	2	9.2	YIADFSLFDQVVK	F20101020-05_ITMSms2cid	40.765	323	335	37.8	2.5e-07	1	42432.4	ATP-sensitive inward rectifier potassium channel 10
[117]	875	Q9JMH9	19	14.5	4.72	886.94	4	8.6	YKEDNIELAFDDLEPVADDSVAAVDQASHLVR	F20101020-05_ITMSms2cid	45.411	833	864	31.1	0.0021	1	232757	Myosin-XVIIIa
[158]	876	O88737	23	11.2	3.19	693.38	2	-0.33	YNLPNQVTPLAR	F20101020-05_ITMSms2cid	26.325	1807	1818	26.5	0.00025	1	418749	Protein bassoon
[47]	877	Q99104	40	28	4.57	718.869	2	9.7	YNVSQLEEWLR	F20101020-05_ITMSms2cid	37.942	1719	1729	37.5	1.1e-05	1	215597	Myosin-Va
[216]	878	Q8CGC7	21	20.4	3.04	967.47	3	1.1	YNVYPTYDFAC(Carbamidomethyl)PIVDSIEGVTHALR	F20101020-05_ITMSms2cid	49.498	371	395	19.1	0.0026	1	170055	Bifunctional aminoacyl-tRNA synthetase
[232]	879	Q61361	13	20.6	4	444.241	2	1.1	YPIQNPR	F20101020-05_ITMSms2cid	14.078	214	220	23.5	0.0012	1	96014	Brevican core protein
[42]	880	Q9Z1B3	46	46.1	4.33	1035.02	2	16	YPLESGVPLPSPM(Oxidation)DLM(Oxidation)YK	F20101020-05_ITMSms2cid	35.144	444	461	19.4	0.0011	1	138326	1-phosphatidylinositol-4,5-bisphosphate phosphodiesterase beta-1
[194]	881	P11881	19	9.2	3.53	512.785	2	4.6	YQLNLFAR	F20101020-05_ITMSms2cid	31.069	735	742	20.6	0.02	2	313200	Inositol 1,4,5-trisphosphate receptor type 1
[6]	882	Q6PIC6	58	51.6	6.28	915.918	2	2.4	YQLSIHETEDPNDNR	F20101020-05_ITMSms2cid	20.03	478	492	49.4	3.3e-08	1	111693	Sodium/potassium-transporting ATPase subunit alpha-3
[47]	883	Q99104	40	28	4.57	642.328	2	8.3	YQNLLNEFSR	F20101020-05_ITMSms2cid	30.768	1078	1087	28.6	5.1e-05	1	215597	Myosin-Va
[410]	884	Q9CS84	10	7.7	2.95	754.322	2	3.5	YVC(Carbamidomethyl)DC(Carbamidomethyl)SGTGYLGR	F20101020-05_ITMSms2cid	19.702	705	717	32.6	8.1e-07	1	166170	Neurexin-1-alpha
[4]	885	Q61879	82	46.1	6.3	558.239	3	-0.42	ADM(Oxidation)EDLM(Oxidation)SSKDDVGK	F20101020-13_ITMSms2cid	12.659	1511	1525	20.9	0.00095	1	228998	Myosin-10
[5]	886	P20357	81	50.6	5.44	706.7	3	6.7	ADQGLDFAATKAEPSQLDIK	F20101020-13_ITMSms2cid	28.635	1036	1055	19.6	0.014	1	198983	Microtubule-associated protein 2
[3]	887	Q62261	118	54.1	6.04	529.22	2	6.8	AFEDEM(Oxidation)SGR	F20101020-13_ITMSms2cid	9.69	682	690	28.9	8.8e-06	1	274225	Spectrin beta chain, brain 1
[381]	888	P33173	6	5.7	4.27	667.72	3	6.7	AFVYLSNLLYPVPLVHR	F20101020-13_ITMSms2cid	43.441	853	869	33.1	4.2e-07	1	191726	Kinesin-like protein KIF1A
[793]	889	Q8R191	3	16.2	2.18	604.81	2	5.9	AGAAFDPVSFAR	F20101020-13_ITMSms2cid	29.531	11	22	32.2	6.8e-05	1	24561.2	Synaptogyrin-3
[53]	890	P13595	32	32.6	5.28	584.801	2	-0.99	AGEQDASIHLK	F20101020-13_ITMSms2cid	14.579	294	304	32.1	0.00026	1	119428	Neural cell adhesion molecule 1
[7]	891	P19096	75	41.8	5.06	409.743	2	2.8	AGLYGLPK	F20101020-13_ITMSms2cid	22.668	42	49	25.4	0.0034	1	272431	Fatty acid synthase
[4]	892	Q61879	82	46.1	6.3	612.324	2	2.8	AGVLAHLEEER	F20101020-13_ITMSms2cid	21.992	772	782	28.1	0.00012	2	228998	Myosin-10
[2]	893	Q68FD5	133	76.6	6.45	872.434	2	8.9	AHM(Oxidation)GM(Oxidation)FTELAILYSK	F20101020-13_ITMSms2cid	31.996	1312	1326	33.7	3.6e-07	1	191558	Clathrin heavy chain 1
[51]	894	Q9JHU4	45	14	4.28	719.75	3	42	AHQANQLYPFAISLIESVR	F20101020-13_ITMSms2cid	43.748	766	784	22.8	0.0015	1	532030	Cytoplasmic dynein 1 heavy chain 1
[119]	895	Q8BPN8	25	13.4	4.04	763.36	4	5.7	AHSTVETERLDQEEM(Oxidation)VDKPDIGSYER	F20101020-13_ITMSms2cid	22.055	2096	2121	24.8	0.0039	1	338212	DmX-like protein 2
[2]	896	Q68FD5	133	76.6	6.45	489.892	3	3.2	AHTM(Oxidation)TDDVTFWK	F20101020-13_ITMSms2cid	23.998	101	112	23.3	0.0027	1	191558	Clathrin heavy chain 1
[194]	897	P11881	19	9.2	3.53	985.569	2	17	AIAIPVDLDSQVNNLFLK	F20101020-13_ITMSms2cid	43.113	1547	1564	35.1	6.7e-08	1	313200	Inositol 1,4,5-trisphosphate receptor type 1
[539]	898	O88343	7	8.3	2.13	647.324	3	6.2	AIATLM(Oxidation)SDEVFHDIAYK	F20101020-13_ITMSms2cid	31.835	343	359	24.8	0.00016	1	121485	Electrogenic sodium bicarbonate cotransporter 1
[119]	899	Q8BPN8	25	13.4	4.04	440.785	2	1.4	AILSHLVK	F20101020-13_ITMSms2cid	20.721	1365	1372	21	0.0039	2	338212	DmX-like protein 2
[216]	900	Q8CGC7	21	20.4	3.04	848.437	2	6.2	AIQGATSHHLGQNFSK	F20101020-13_ITMSms2cid	15.139	1235	1250	18.4	0.0042	1	170055	Bifunctional aminoacyl-tRNA synthetase
[181]	901	Q9QYX7	18	6.4	3.3	673.657	3	2.4	AISGQLGDM(Oxidation)DKM(Oxidation)PPASSGPK	F20101020-13_ITMSms2cid	15.921	1022	1041	18.5	0.0087	1	547574	Protein piccolo
[66]	902	Q810U3	33	31	4.36	499.258	2	-1.8	AKFENFNK	F20101020-13_ITMSms2cid	13.215	292	299	20.2	0.012	1	137976	Neurofascin
[119]	903	Q8BPN8	25	13.4	4.04	809.434	3	9.1	ALDTLLEQTPKEDDEQQVIIK	F20101020-13_ITMSms2cid	31.079	1810	1830	28.2	0.00027	1	338212	DmX-like protein 2
[4]	904	Q61879	82	46.1	6.3	555.28	3	4.1	ALEEALEAKEEFER	F20101020-13_ITMSms2cid	25.644	1491	1504	27.5	0.00014	1	228998	Myosin-10
[2]	905	Q68FD5	133	76.6	6.45	540.952	3	2.1	ALEHFTDLYDIKR	F20101020-13_ITMSms2cid	27.002	626	638	39.1	4.2e-07	1	191558	Clathrin heavy chain 1
[4]	906	Q61879	82	46.1	6.3	624.802	2	6.1	ALEQQVEEM(Oxidation)R	F20101020-13_ITMSms2cid	15.714	1536	1545	34.3	3.6e-05	1	228998	Myosin-10
[7]	907	P19096	75	41.8	5.06	408.745	2	-0.27	ALIAEATK	F20101020-13_ITMSms2cid	15.112	1947	1954	24	0.02	1	272431	Fatty acid synthase
[1]	908	P16546	164	66	6.94	1077.57	2	13	ALINADELANDVAGAEALLDR	F20101020-13_ITMSms2cid	46.726	382	402	35.3	7.4e-06	1	284600	Spectrin alpha chain, brain
[3]	909	Q62261	118	54.1	6.04	655.819	2	-2.7	ALVADSHPESER	F20101020-13_ITMSms2cid	12.076	1657	1668	30	1.2e-05	1	274225	Spectrin beta chain, brain 1
[119]	910	Q8BPN8	25	13.4	4.04	646.816	2	4.2	AM(Oxidation)LEPENTPFK	F20101020-13_ITMSms2cid	22.31	2588	2598	20.8	0.0029	1	338212	DmX-like protein 2
[415]	911	Q9QXL2	7	6.7	3.39	575.281	2	-2.2	AM(Oxidation)QETVDALR	F20101020-13_ITMSms2cid	16.438	441	450	23.6	0.00034	1	186538	Kinesin-like protein KIF21A
[5]	912	P20357	81	50.6	5.44	623.339	2	1.3	ANDKLDTVLEK	F20101020-13_ITMSms2cid	19.179	958	968	31.4	0.00011	1	198983	Microtubule-associated protein 2
[128]	913	Q9Z1G4	21	29.3	3.61	1007	2	9.4	ANIPIM(Oxidation)DTGENPEVPFPR	F20101020-13_ITMSms2cid	30.299	75	92	28.1	2.4e-05	1	96501.8	V-type proton ATPase 116 kDa subunit a isoform 1
[1078]	914	Q80YX1	2	1	1.14	553.283	2	-4.3	APTAQVESFR	F20101020-13_ITMSms2cid	18.408	1641	1650	24.8	0.0002	1	231809	Tenascin
[66]	915	Q810U3	33	31	4.36	1140.6	2	10	AQAQPIQLTDLFPGM(Oxidation)TYTLR	F20101020-13_ITMSms2cid	40.501	1057	1076	39	1.6e-08	1	137976	Neurofascin
[7]	916	P19096	75	41.8	5.06	468.233	2	0.43	AQVEDAFR	F20101020-13_ITMSms2cid	17.527	1827	1834	23.5	0.004	1	272431	Fatty acid synthase
[19]	917	Q8C8R3	56	20.2	4.53	503.271	3	0.39	AREEQTPLHIASR	F20101020-13_ITMSms2cid	15.72	494	506	15.5	0.046	1	426264	Ankyrin-2
[2]	918	Q68FD5	133	76.6	6.45	614.004	3	5.9	ARESYVETELIFALAK	F20101020-13_ITMSms2cid	38.073	1164	1179	33.8	7.4e-05	1	191558	Clathrin heavy chain 1
[194]	919	P11881	19	9.2	3.53	679.338	2	5.6	ASFQTLIQM(Oxidation)M(Oxidation)R	F20101020-13_ITMSms2cid	26.847	1349	1359	24.4	0.00014	1	313200	Inositol 1,4,5-trisphosphate receptor type 1
[44]	920	Q8BYI9	34	34.1	5.49	508.25	2	-3	ASGPIDHYR	F20101020-13_ITMSms2cid	11.479	709	717	30.2	6.2e-05	1	149565	Tenascin-R
[591]	921	P70232	6	7.6	2.42	540.927	3	-5.8	ASHDFHVTVEEPPR	F20101020-13_ITMSms2cid	19.439	319	332	16.4	0.013	1	134930	Neural cell adhesion molecule L1-like protein
[4]	922	Q61879	82	46.1	6.3	417.882	3	-0.59	ASRDEIFAQSK	F20101020-13_ITMSms2cid	15.067	1666	1676	23.5	0.00053	1	228998	Myosin-10
[158]	923	O88737	23	11.2	3.19	868.451	2	-1.6	ATSVPGPTQATAPPEVGR	F20101020-13_ITMSms2cid	20.574	282	299	23.8	3.3e-05	1	418749	Protein bassoon
[7]	924	P19096	75	41.8	5.06	475.301	2	1.6	AVAHILGIR	F20101020-13_ITMSms2cid	22.106	2124	2132	27.4	0.00032	1	272431	Fatty acid synthase
[2]	925	Q68FD5	133	76.6	6.45	414.716	2	0.6	AVNYFSK	F20101020-13_ITMSms2cid	16.763	1435	1441	25.5	0.0027	1	191558	Clathrin heavy chain 1
[16]	926	Q9QYR6	65	33.3	4.46	1066.54	2	6.3	AVVFETGEAGAASGAGSLPGEVR	F20101020-13_ITMSms2cid	28.663	1090	1112	41.4	5.5e-07	1	300142	Microtubule-associated protein 1A
[847]	927	Q6P5E4	5	6	1.63	946.14	3	17	AYNYVAQEVDGYHAFQTLTQIYNK	F20101020-13_ITMSms2cid	39.208	554	577	25.4	3.3e-05	1	176434	UDP-glucose:glycoprotein glucosyltransferase 1
[2]	928	Q68FD5	133	76.6	6.45	701.846	2	5.1	C(Carbamidomethyl)NEPAVWSQLAK	F20101020-13_ITMSms2cid	27.773	1102	1113	39.4	4.7e-05	1	191558	Clathrin heavy chain 1
[4]	929	Q61879	82	46.1	6.3	1187.6	2	22	DAAGLESQLQDTQELLQEETR	F20101020-13_ITMSms2cid	38.539	1309	1329	46.1	1.1e-07	1	228998	Myosin-10
[1]	930	P16546	164	66	6.94	746.845	2	2.1	DADETKEWIEEK	F20101020-13_ITMSms2cid	20.938	1241	1252	21	0.0011	1	284600	Spectrin alpha chain, brain
[47]	931	Q99104	40	28	4.57	694.67	3	2	DDKNTM(Oxidation)TDSTILLEDVQK	F20101020-13_ITMSms2cid	27.103	1284	1301	23.6	0.0059	1	215597	Myosin-Va
[1]	932	P16546	164	66	6.94	1134.59	3	23	DFDFWLSEVEALLASEDYGKDLASVNNLLK	F20101020-13_ITMSms2cid	52.844	1669	1698	16.3	0.033	1	284600	Spectrin alpha chain, brain
[19]	933	Q8C8R3	56	20.2	4.53	664.839	2	4.9	DFPQYFAVVSR	F20101020-13_ITMSms2cid	34.099	1113	1123	32.9	0.00021	1	426264	Ankyrin-2
[3]	934	Q62261	118	54.1	6.04	411.542	3	1.1	DGM(Oxidation)AFNALIHK	F20101020-13_ITMSms2cid	23.424	204	214	23.5	0.00025	1	274225	Spectrin beta chain, brain 1
[7]	935	P19096	75	41.8	5.06	597.64	3	-0.96	DHKDNLEFFLTNLGK	F20101020-13_ITMSms2cid	36.438	788	802	22	0.0044	1	272431	Fatty acid synthase
[7]	936	P19096	75	41.8	5.06	432.729	2	0.45	DIM(Oxidation)LATGK	F20101020-13_ITMSms2cid	16.326	1568	1575	19.3	0.043	1	272431	Fatty acid synthase
[16]	937	Q9QYR6	65	33.3	4.46	543.812	2	1.4	DKVLVLEDR	F20101020-13_ITMSms2cid	19.749	1477	1485	30.8	8.8e-05	1	300142	Microtubule-associated protein 1A
[1]	938	P16546	164	66	6.94	551.312	2	1.2	DLAALEDKVK	F20101020-13_ITMSms2cid	23.642	303	312	29.4	0.00073	1	284600	Spectrin alpha chain, brain
[1]	939	P16546	164	66	6.94	929.5	2	15	DLAALGDKVNSLGETAQR	F20101020-13_ITMSms2cid	28.162	1281	1298	38.7	3.6e-07	1	284600	Spectrin alpha chain, brain
[5]	940	P20357	81	50.6	5.44	658.875	2	8.3	DLATDLSLIEVK	F20101020-13_ITMSms2cid	38.83	909	920	41.6	4e-05	1	198983	Microtubule-associated protein 2
[3]	941	Q62261	118	54.1	6.04	691.328	2	7.7	DLDDFQSWLSR	F20101020-13_ITMSms2cid	38.19	1070	1080	40	1.1e-05	1	274225	Spectrin beta chain, brain 1
[66]	942	Q810U3	33	31	4.36	587.804	2	5.5	DLELTDLAER	F20101020-13_ITMSms2cid	29.628	633	642	39.6	0.00011	1	137976	Neurofascin
[3]	943	Q62261	118	54.1	6.04	726.853	2	8.8	DLM(Oxidation)LWM(Oxidation)EDVIR	F20101020-13_ITMSms2cid	35.256	1922	1932	31.9	8.7e-05	1	274225	Spectrin beta chain, brain 1
[1]	944	P16546	164	66	6.94	610.818	2	17	DLM(Oxidation)SWINGIR	F20101020-13_ITMSms2cid	36.237	1350	1359	33.3	6.4e-05	1	284600	Spectrin alpha chain, brain
[128]	945	Q9Z1G4	21	29.3	3.61	658.838	2	6.5	DLNPDVNVFQR	F20101020-13_ITMSms2cid	28.415	39	49	21.2	0.0055	1	96501.8	V-type proton ATPase 116 kDa subunit a isoform 1
[1]	946	P16546	164	66	6.94	1131.02	2	7.2	DLNSQADSLM(Oxidation)TSSAFDTSQVK	F20101020-13_ITMSms2cid	27.416	1716	1736	40.3	4.4e-09	1	284600	Spectrin alpha chain, brain
[5]	947	P20357	81	50.6	5.44	969.15	3	11	DLQGM(Oxidation)EGEKLPPVPFAQTFGTNLEDR	F20101020-13_ITMSms2cid	37.17	210	235	40.7	3.9e-07	1	198983	Microtubule-associated protein 2
[4]	948	Q61879	82	46.1	6.3	1021.19	3	16	DLSEELEALKTELEDTLDTTAAQQELR	F20101020-13_ITMSms2cid	52.621	1143	1169	30.9	1.7e-05	1	228998	Myosin-10
[1]	949	P16546	164	66	6.94	586.823	2	9.7	DLTNVQNLQK	F20101020-13_ITMSms2cid	19.71	709	718	31.9	0.00018	1	284600	Spectrin alpha chain, brain
[140]	950	Q91V14	18	21.9	4.59	426.901	3	3.9	DLTTFLYHLR	F20101020-13_ITMSms2cid	38.409	897	906	18.1	0.02	1	126272	Solute carrier family 12 member 5
[16]	951	Q9QYR6	65	33.3	4.46	697.354	2	11	DLYLEDQGLAEK	F20101020-13_ITMSms2cid	26.603	1419	1430	29.7	5.6e-05	1	300142	Microtubule-associated protein 1A
[128]	952	Q9Z1G4	21	29.3	3.61	689.67	3	0.19	DM(Oxidation)IDLEANFEKIENELK	F20101020-13_ITMSms2cid	40.56	93	109	20.1	0.0085	1	96501.8	V-type proton ATPase 116 kDa subunit a isoform 1
[44]	953	Q8BYI9	34	34.1	5.49	905.476	3	22	DRTSYTLTDLEPGAEYIISITAER	F20101020-13_ITMSms2cid	42.794	735	758	16.8	0.045	1	149565	Tenascin-R
[44]	954	Q8BYI9	34	34.1	5.49	1045.52	2	22	DSLTVSWSSPVAPFDYYR	F20101020-13_ITMSms2cid	39.817	878	895	32	1.8e-06	1	149565	Tenascin-R
[2]	955	Q68FD5	133	76.6	6.45	1061.05	2	29	DTELAEELLQWFLQEEK	F20101020-13_ITMSms2cid	52.744	1546	1562	43.6	2.3e-07	1	191558	Clathrin heavy chain 1
[2]	956	Q68FD5	133	76.6	6.45	759.73	3	16	DTELAEELLQWFLQEEKR	F20101020-13_ITMSms2cid	52.44	1546	1563	28.8	0.00012	1	191558	Clathrin heavy chain 1
[255]	957	P04370	10	25.2	4.3	523.78	2	5.2	DTGILDSIGR	F20101020-13_ITMSms2cid	27.525	166	175	36.1	9e-05	1	27167.8	Myelin basic protein
[7]	958	P19096	75	41.8	5.06	834.924	2	3.5	DTSFEQHVLLHTGGK	F20101020-13_ITMSms2cid	22.825	1718	1732	15.1	0.034	1	272431	Fatty acid synthase
[3]	959	Q62261	118	54.1	6.04	937.22	4	7.4	DVAEEITNYRPTIDTLHEQASALPQAHAESPDVK	F20101020-13_ITMSms2cid	32.15	788	821	40.6	2.7e-06	1	274225	Spectrin beta chain, brain 1
[528]	960	P27546	9	16.8	2.01	1071.5	2	1.6	DVAPPM(Oxidation)EEEIVPGNDTTSPK	F20101020-13_ITMSms2cid	23.71	328	347	19.9	0.0008	1	117430	Microtubule-associated protein 4
[4]	961	Q61879	82	46.1	6.3	459.238	2	-0.61	DVEALSQR	F20101020-13_ITMSms2cid	14.356	1400	1407	25.4	0.0086	1	228998	Myosin-10
[1]	962	P16546	164	66	6.94	646.296	2	4.1	DVEDEETWIR	F20101020-13_ITMSms2cid	26.231	792	801	31.5	0.00015	1	284600	Spectrin alpha chain, brain
[237]	963	P56564	7	15.5	5.66	878.37	2	-4.8	DVEM(Oxidation)GNSVIEENEM(Oxidation)K	F20101020-13_ITMSms2cid	17.599	506	520	37.6	1.5e-08	1	59623	Excitatory amino acid transporter 1
[44]	964	Q8BYI9	34	34.1	5.49	859.94	2	20	DVSDTVAFVEWTPPR	F20101020-13_ITMSms2cid	36.219	514	528	30.7	1.4e-05	1	149565	Tenascin-R
[181]	965	Q9QYX7	18	6.4	3.3	622.808	2	-2.7	DVTQPQAEGTAK	F20101020-13_ITMSms2cid	10.387	1223	1234	26.9	0.00051	1	547574	Protein piccolo
[5]	966	P20357	81	50.6	5.44	699.819	2	4.5	DWFIEM(Oxidation)PTESK	F20101020-13_ITMSms2cid	29.863	262	272	28.6	2.2e-05	1	198983	Microtubule-associated protein 2
[1]	967	P16546	164	66	6.94	409.721	2	-2.1	EAGSVSLR	F20101020-13_ITMSms2cid	11.992	1058	1065	20.7	0.043	1	284600	Spectrin alpha chain, brain
[36]	968	Q9R0K7	41	41.7	4.98	933.981	2	11	EASDIILTDDNFSSIVK	F20101020-13_ITMSms2cid	35.507	802	818	44.2	4.1e-07	1	132589	Plasma membrane calcium-transporting ATPase 2
[19]	969	Q8C8R3	56	20.2	4.53	807.901	2	-1	EAVSTAVEEPPTTQR	F20101020-13_ITMSms2cid	17.892	3173	3187	26.3	0.00047	1	426264	Ankyrin-2
[16]	970	Q9QYR6	65	33.3	4.46	715.34	4	0.89	EDAEEQTVKPGPEEAM(Oxidation)SEEGKVPLSR	F20101020-13_ITMSms2cid	20.429	1036	1061	20.8	0.043	1	300142	Microtubule-associated protein 1A
[760]	971	P32037	4	8.3	2.39	666.325	2	-0.32	EEDQATEILQR	F20101020-13_ITMSms2cid	21.262	218	228	20.5	0.011	1	53479.4	Solute carrier family 2, facilitated glucose transporter member 3
[449]	972	P55012	5	6.8	4.37	740.868	2	5.3	EGAQYLM(Oxidation)QAAGLGR	F20101020-13_ITMSms2cid	25.07	858	871	32.1	3.8e-05	1	130952	Solute carrier family 12 member 2
[16]	973	Q9QYR6	65	33.3	4.46	785.334	2	-3.7	EGEGGAGAPDSSSFSSK	F20101020-13_ITMSms2cid	14.629	1888	1904	35.8	5e-07	1	300142	Microtubule-associated protein 1A
[1329]	974	P26039	2	2	0.36	840.7	4	15	EGISQEALHTQM(Oxidation)LTAVQEISHLIEPLASAAR	F20101020-13_ITMSms2cid	46.364	1691	1721	22.1	0.029	1	269836	Talin-1
[7]	975	P19096	75	41.8	5.06	563.292	2	3.2	EHDLVLPM(Oxidation)R	F20101020-13_ITMSms2cid	18.865	2163	2171	23.1	0.00012	1	272431	Fatty acid synthase
[2]	976	Q68FD5	133	76.6	6.45	608.813	2	5.7	EHLELFWSR	F20101020-13_ITMSms2cid	30.806	1334	1342	27.1	1.2e-06	1	191558	Clathrin heavy chain 1
[3]	977	Q62261	118	54.1	6.04	944.476	2	7.9	EIEELQSQAQALSQEGK	F20101020-13_ITMSms2cid	25.837	1435	1451	47.8	1.3e-07	1	274225	Spectrin beta chain, brain 1
[920]	978	P70414	2	3	2.48	758.744	3	8.9	EIEQLIELANYQVLSQQQK	F20101020-13_ITMSms2cid	40.266	338	356	24.4	0.0015	1	108036	Sodium/calcium exchanger 1
[128]	979	Q9Z1G4	21	29.3	3.61	658.352	2	0.053	EINTNQEALKR	F20101020-13_ITMSms2cid	13.066	110	120	24.4	0.00043	1	96501.8	V-type proton ATPase 116 kDa subunit a isoform 1
[36]	980	Q9R0K7	41	41.7	4.98	585.81	2	11	EIPDPSSINAK	F20101020-13_ITMSms2cid	19.783	478	488	22.9	0.0011	1	132589	Plasma membrane calcium-transporting ATPase 2
[5]	981	P20357	81	50.6	5.44	546.784	2	2.7	EIQGLFEEK	F20101020-13_ITMSms2cid	25.53	530	538	23.9	0.0011	1	198983	Microtubule-associated protein 2
[117]	982	Q9JMH9	19	14.5	4.72	504.268	3	4	EKDM(Oxidation)LLAEAFSLK	F20101020-13_ITMSms2cid	33.173	1483	1495	23.4	0.0027	1	232757	Myosin-XVIIIa
[5]	983	P20357	81	50.6	5.44	405.221	3	3.8	EKDVLEDIPR	F20101020-13_ITMSms2cid	24.009	292	301	18.7	0.023	1	198983	Microtubule-associated protein 2
[2]	984	Q68FD5	133	76.6	6.45	823.417	3	-3.8	EKVGEQAQVVIIDM(Oxidation)NDPSNPIR	F20101020-13_ITMSms2cid	26.767	42	63	33.4	5.8e-06	1	191558	Clathrin heavy chain 1
[4]	985	Q61879	82	46.1	6.3	760.347	2	-0.76	ELDDATEANEGLSR	F20101020-13_ITMSms2cid	18.148	1906	1919	28.5	3.3e-05	1	228998	Myosin-10
[3]	986	Q62261	118	54.1	6.04	758.874	2	0.97	ELEAENYHDIKR	F20101020-13_ITMSms2cid	15.263	487	498	22.3	0.0053	1	274225	Spectrin beta chain, brain 1
[232]	987	Q61361	13	20.6	4	531.253	2	-1.1	ELETPSEEK	F20101020-13_ITMSms2cid	12.025	582	590	21.5	0.0019	1	96014	Brevican core protein
[268]	988	P55066	9	7.9	4.42	697.366	2	9.4	ELGGEVFYVGPAR	F20101020-13_ITMSms2cid	29.639	256	268	36.9	1.4e-06	1	137202	Neurocan core protein
[540]	989	Q99PV0	7	4.9	2.47	752.396	3	9.8	ELGGLGM(Oxidation)LSM(Oxidation)GHVLIPQSDLR	F20101020-13_ITMSms2cid	33.477	1321	1341	28.1	0.00049	1	273619	Pre-mRNA-processing-splicing factor 8
[44]	990	Q8BYI9	34	34.1	5.49	730.383	2	11	ELIVDAEDTWIR	F20101020-13_ITMSms2cid	34.399	1084	1095	45.1	4.3e-06	1	149565	Tenascin-R
[4]	991	Q61879	82	46.1	6.3	1004	2	14	ELQAQIAELQEDFESEK	F20101020-13_ITMSms2cid	37.223	1115	1131	30.1	3.4e-05	1	228998	Myosin-10
[7]	992	P19096	75	41.8	5.06	466.908	3	3.4	ELSFAAVSFYHK	F20101020-13_ITMSms2cid	31.447	2408	2419	17.4	0.018	1	272431	Fatty acid synthase
[1159]	993	P03911	1	4.4	1.64	756.44	3	13	ELTLM(Oxidation)ALHM(Oxidation)IPLILLTTSPK	F20101020-13_ITMSms2cid	45.324	433	452	28.1	6.5e-05	1	51882.4	NADH-ubiquinone oxidoreductase chain 4
[51]	994	Q9JHU4	45	14	4.28	1133.08	2	4.3	ENFIPTIVNFSAEEISDAIR	F20101020-13_ITMSms2cid	51.279	3343	3362	16.3	0.026	1	532030	Cytoplasmic dynein 1 heavy chain 1
[140]	995	Q91V14	18	21.9	4.59	620.818	2	6.2	ENLWSSYLTK	F20101020-13_ITMSms2cid	31.746	379	388	23.2	0.0021	1	126272	Solute carrier family 12 member 5
[2]	996	Q68FD5	133	76.6	6.45	522.225	2	0.44	ENPYYDSR	F20101020-13_ITMSms2cid	12.508	896	903	24.9	0.00085	1	191558	Clathrin heavy chain 1
[726]	997	Q8BL66	4	3.8	2.87	664.846	2	-5.9	EQALQSLQQQR	F20101020-13_ITMSms2cid	17.904	747	757	22.3	0.0033	1	160916	Early endosome antigen 1
[1]	998	P16546	164	66	6.94	642.782	2	2.7	EQLM(Oxidation)ASDDFGR	F20101020-13_ITMSms2cid	18.859	275	285	32	4.4e-06	1	284600	Spectrin alpha chain, brain
[7]	999	P19096	75	41.8	5.06	495.934	3	4.2	EQTAHAFVNVLTR	F20101020-13_ITMSms2cid	25.678	1519	1531	28.5	0.00032	1	272431	Fatty acid synthase
[3]	1000	Q62261	118	54.1	6.04	779.413	2	11	EQWANLEQLSAIR	F20101020-13_ITMSms2cid	34.244	724	736	41.2	2.2e-05	1	274225	Spectrin beta chain, brain 1
[140]	1001	Q91V14	18	21.9	4.59	727.836	2	0.12	ESSPFINSTDTEK	F20101020-13_ITMSms2cid	19.271	47	59	26.7	7.6e-06	1	126272	Solute carrier family 12 member 5
[528]	1002	P27546	9	16.8	2.01	738.358	2	2.5	ETAPPTETNLGM(Oxidation)AK	F20101020-13_ITMSms2cid	16.127	459	472	28.2	7.4e-06	1	117430	Microtubule-associated protein 4
[16]	1003	Q9QYR6	65	33.3	4.46	490.251	2	0.094	ETSLDISSK	F20101020-13_ITMSms2cid	15.58	1194	1202	26.1	0.00025	1	300142	Microtubule-associated protein 1A
[66]	1004	Q810U3	33	31	4.36	560.804	2	1.8	EVAGDTIIFR	F20101020-13_ITMSms2cid	26.996	387	396	34.7	0.00046	1	137976	Neurofascin
[51]	1005	Q9JHU4	45	14	4.28	589.813	2	2.8	EYQTQLIQR	F20101020-13_ITMSms2cid	18.934	601	609	28.3	0.0026	1	532030	Cytoplasmic dynein 1 heavy chain 1
[3]	1006	Q62261	118	54.1	6.04	651.64	3	-6	FATDGEGYKPC(Carbamidomethyl)DPQVIR	F20101020-13_ITMSms2cid	22.315	594	610	28.9	7e-06	1	274225	Spectrin beta chain, brain 1
[44]	1007	Q8BYI9	34	34.1	5.49	412.201	2	1.3	FAVEDSR	F20101020-13_ITMSms2cid	13.588	1244	1250	21.5	0.0021	1	149565	Tenascin-R
[7]	1008	P19096	75	41.8	5.06	626.315	2	5.9	FDASFFGVHPK	F20101020-13_ITMSms2cid	29.542	60	70	31	4.4e-06	1	272431	Fatty acid synthase
[7]	1009	P19096	75	41.8	5.06	611.655	3	7.2	FDLSNNHPLGM(Oxidation)AIFLK	F20101020-13_ITMSms2cid	33.88	1765	1780	18.4	0.013	1	272431	Fatty acid synthase
[3]	1010	Q62261	118	54.1	6.04	834.374	2	4.6	FESLEPEM(Oxidation)NNQASR	F20101020-13_ITMSms2cid	18.603	891	904	30.3	5.3e-05	1	274225	Spectrin beta chain, brain 1
[53]	1011	P13595	32	32.6	5.28	628.314	2	5.2	FFLC(Carbamidomethyl)QVAGDAK	F20101020-13_ITMSms2cid	29.036	38	48	40.1	5.5e-07	1	119428	Neural cell adhesion molecule 1
[66]	1012	Q810U3	33	31	4.36	433.23	2	-0.6	FGTALSNR	F20101020-13_ITMSms2cid	15.167	124	131	21.9	0.0011	1	137976	Neurofascin
[1279]	1013	Q8BUD0	1	6.6	0.81	869.819	3	42	FLASNKPQEM(Oxidation)ANASLTLETPLTSK	F20101020-13_ITMSms2cid	42.223	309	332	23.3	0.00054	1	41105.3	G-protein coupled receptor 4
[539]	1014	O88343	7	8.3	2.13	524.336	2	4.8	FLFILLGPK	F20101020-13_ITMSms2cid	42.484	323	331	21.6	0.00034	1	121485	Electrogenic sodium bicarbonate cotransporter 1
[669]	1015	P17809	4	9.8	3.21	388.246	2	2.1	FLLINR	F20101020-13_ITMSms2cid	26.819	213	218	17.9	0.045	1	53935.1	Solute carrier family 2, facilitated glucose transporter member 1
[119]	1016	Q8BPN8	25	13.4	4.04	775.912	2	6.4	FLLQESQQETTVK	F20101020-13_ITMSms2cid	24.097	2176	2188	36.7	2.2e-05	1	338212	DmX-like protein 2
[128]	1017	Q9Z1G4	21	29.3	3.61	646.846	2	5.2	FLPFSFEHIR	F20101020-13_ITMSms2cid	33.994	824	833	15	0.037	1	96501.8	V-type proton ATPase 116 kDa subunit a isoform 1
[1]	1018	P16546	164	66	6.94	392.704	2	1.9	FLSDFR	F20101020-13_ITMSms2cid	23.009	1344	1349	17.1	0.0044	1	284600	Spectrin alpha chain, brain
[47]	1019	Q99104	40	28	4.57	515.751	2	6.7	FPFTFDEK	F20101020-13_ITMSms2cid	31.337	668	675	23	0.0008	1	215597	Myosin-Va
[2]	1020	Q68FD5	133	76.6	6.45	963.5	4	14	FQEHLQLQNLGINPANIGFSTLTM(Oxidation)ESDKFIC(Carbamidomethyl)IR	F20101020-13_ITMSms2cid	44.417	9	41	42.7	8.6e-05	1	191558	Clathrin heavy chain 1
[1]	1021	P16546	164	66	6.94	436.726	2	3.2	FQFFQR	F20101020-13_ITMSms2cid	27.273	46	51	18.5	0.046	1	284600	Spectrin alpha chain, brain
[3]	1022	Q62261	118	54.1	6.04	641.653	3	5	FQIQDISVETEDNKEK	F20101020-13_ITMSms2cid	26.147	157	172	20.2	0.041	1	274225	Spectrin beta chain, brain 1
[2]	1023	Q68FD5	133	76.6	6.45	1063.25	3	18	FQSVPAQPGQTSPLLQYFGILLDQGQLNK	F20101020-13_ITMSms2cid	52.535	401	429	32.2	2.2e-05	1	191558	Clathrin heavy chain 1
[80]	1024	P11798	23	53.3	5.16	816.9	2	8.9	FTEEYQLFEELGK	F20101020-13_ITMSms2cid	36.615	9	21	41.3	3.3e-08	1	54115.2	Calcium/calmodulin-dependent protein kinase type II subunit alpha
[216]	1025	Q8CGC7	21	20.4	3.04	452.24	2	1.6	FYTLFGR	F20101020-13_ITMSms2cid	31.027	1504	1510	17.7	0.0064	1	170055	Bifunctional aminoacyl-tRNA synthetase
[818]	1026	Q60771	2	22.2	3.77	759.846	2	-1.1	FYYSSGSSSPTHAK	F20101020-13_ITMSms2cid	14.305	190	203	37.4	4.6e-08	1	22114.6	Claudin-11
[7]	1027	P19096	75	41.8	5.06	847.78	3	12	GGNVGINSFGFGGSNVHVILQPNTR	F20101020-13_ITMSms2cid	34.256	385	409	30.4	8e-06	1	272431	Fatty acid synthase
[44]	1028	Q8BYI9	34	34.1	5.49	718.853	2	8	GHEFSIPFVEM(Oxidation)K	F20101020-13_ITMSms2cid	30.709	1328	1339	34.7	1.5e-06	1	149565	Tenascin-R
[180]	1029	Q8VEM8	14	50.4	4.68	598.84	2	4.6	GIFNGFSITLK	F20101020-13_ITMSms2cid	38.509	97	107	26.5	8e-05	1	39632.7	Phosphate carrier protein, mitochondrial
[36]	1030	Q9R0K7	41	41.7	4.98	628.813	2	-3.4	GIIDSTHTEQR	F20101020-13_ITMSms2cid	13.31	757	767	36.5	3.6e-05	1	132589	Plasma membrane calcium-transporting ATPase 2
[140]	1031	Q91V14	18	21.9	4.59	387.726	2	-1.7	GLSLSAAR	F20101020-13_ITMSms2cid	17.532	670	677	25.4	0.009	3	126272	Solute carrier family 12 member 5
[5]	1032	P20357	81	50.6	5.44	821.94	2	12	GLSSVPEVAEVEPTTK	F20101020-13_ITMSms2cid	26.186	1020	1035	38.2	2.8e-06	1	198983	Microtubule-associated protein 2
[140]	1033	Q91V14	18	21.9	4.59	784.76	3	15	GLTIVGSVLEGTFLDNHPQAQR	F20101020-13_ITMSms2cid	41.289	726	747	30.2	1.9e-05	1	126272	Solute carrier family 12 member 5
[7]	1034	P19096	75	41.8	5.06	448.72	2	-0.12	GM(Oxidation)GLSLM(Oxidation)R	F20101020-13_ITMSms2cid	16.736	505	512	24.2	0.0054	1	272431	Fatty acid synthase
[540]	1035	Q99PV0	7	4.9	2.47	727.07	3	5.1	GM(Oxidation)LDPLEVHLLDFPNIVIK	F20101020-13_ITMSms2cid	45.27	1867	1885	20.9	0.00063	1	273619	Pre-mRNA-processing-splicing factor 8
[7]	1036	P19096	75	41.8	5.06	917.39	2	-5.1	GNAGQTNYGFANSTM(Oxidation)ER	F20101020-13_ITMSms2cid	18.038	2020	2036	37.8	2e-08	1	272431	Fatty acid synthase
[295]	1037	Q920I9	9	8.9	3.83	644.34	2	2.3	GPITAVSFAPDGR	F20101020-13_ITMSms2cid	26.749	1394	1406	33.7	5.2e-06	1	163406	WD repeat-containing protein 7
[893]	1038	P03888	2	6.3	2.89	1002.52	2	3.4	GPNIVGPYGILQPFADAM(Oxidation)K	F20101020-13_ITMSms2cid	39.994	36	54	32.4	4.7e-07	1	36059.6	NADH-ubiquinone oxidoreductase chain 1
[13]	1039	O08553	42	80.9	7.46	542.822	2	0.59	GSPLVVISQGK	F20101020-13_ITMSms2cid	23.814	441	451	27.7	1.5e-05	1	62278.1	Dihydropyrimidinase-related protein 2
[181]	1040	Q9QYX7	18	6.4	3.3	775.89	4	-0.79	GSPTPSGTRPTTGQATPQSQQPPKPPEQSR	F20101020-13_ITMSms2cid	15.332	782	811	31.3	0.00062	1	547574	Protein piccolo
[180]	1041	Q8VEM8	14	50.4	4.68	473.253	2	1.5	GVAPLWM(Oxidation)R	F20101020-13_ITMSms2cid	23.837	214	221	26.5	0.0015	1	39632.7	Phosphate carrier protein, mitochondrial
[1329]	1042	P26039	2	2	0.36	697.736	3	18	GVGAAATAVTQALNELLQHVK	F20101020-13_ITMSms2cid	52.318	766	786	20.1	0.0041	1	269836	Talin-1
[1]	1043	P16546	164	66	6.94	660.335	2	0.87	GVIDM(Oxidation)GNSLIER	F20101020-13_ITMSms2cid	24.204	1608	1619	36.2	0.00016	1	284600	Spectrin alpha chain, brain
[232]	1044	Q61361	13	20.6	4	427.252	2	3.6	GVVFLYR	F20101020-13_ITMSms2cid	27.15	155	161	21.7	0.0046	1	96014	Brevican core protein
[4]	1045	Q61879	82	46.1	6.3	724.01	3	6.8	HAEQERDELADEIANSASGK	F20101020-13_ITMSms2cid	22.859	1705	1724	35.9	5e-07	1	228998	Myosin-10
[1]	1046	P16546	164	66	6.94	629.09	4	6.5	HALLEADVAAHQDRIDGITIQAR	F20101020-13_ITMSms2cid	27.906	720	742	37.5	7.7e-06	1	284600	Spectrin alpha chain, brain
[4]	1047	Q61879	82	46.1	6.3	651.68	3	11	HATALEELSEQLEQAKR	F20101020-13_ITMSms2cid	31.389	1201	1217	22.9	0.00031	1	228998	Myosin-10
[7]	1048	P19096	75	41.8	5.06	581.787	2	-0.026	HDLVM(Oxidation)NVYR	F20101020-13_ITMSms2cid	17.678	1492	1500	24.9	8.6e-05	1	272431	Fatty acid synthase
[4]	1049	Q61879	82	46.1	6.3	639.639	3	2.6	HEM(Oxidation)PPHIYAISESAYR	F20101020-13_ITMSms2cid	22.188	148	163	29.3	2.2e-05	1	228998	Myosin-10
[4]	1050	Q61879	82	46.1	6.3	458.56	3	-11	HGFEAASIKEER	F20101020-13_ITMSms2cid	14.533	43	54	30.2	3.2e-05	1	228998	Myosin-10
[3]	1051	Q62261	118	54.1	6.04	803.011	5	9.9	HKDVAEEITNYRPTIDTLHEQASALPQAHAESPDVK	F20101020-13_ITMSms2cid	28.92	786	821	27.1	0.0021	1	274225	Spectrin beta chain, brain 1
[86]	1052	Q61548	23	29.4	5.18	1021.51	3	11	HLDYLIQATNETNVNIPQM(Oxidation)ADTLFER	F20101020-13_ITMSms2cid	37.382	41	66	39.1	7.5e-07	1	91852.2	Clathrin coat assembly protein AP180
[3]	1053	Q62261	118	54.1	6.04	632.871	2	7.2	HLLGVEDLLQK	F20101020-13_ITMSms2cid	31.58	559	569	35	3.3e-05	1	274225	Spectrin beta chain, brain 1
[3]	1054	Q62261	118	54.1	6.04	374.962	4	1.5	HRPDLIDFDKLK	F20101020-13_ITMSms2cid	25.316	215	226	30.8	0.00038	2	274225	Spectrin beta chain, brain 1
[16]	1055	Q9QYR6	65	33.3	4.46	565.514	4	0.68	HSPGEITGPGGHFM(Oxidation)TSDSSLTK	F20101020-13_ITMSms2cid	20.353	1288	1309	22.4	0.036	1	300142	Microtubule-associated protein 1A
[44]	1056	Q8BYI9	34	34.1	5.49	485.904	3	3.6	HSQGINWYHWK	F20101020-13_ITMSms2cid	24.346	1317	1327	23	0.0012	1	149565	Tenascin-R
[2]	1057	Q68FD5	133	76.6	6.45	759.88	2	2.9	HSSLAGC(Carbamidomethyl)QIINYR	F20101020-13_ITMSms2cid	22.166	145	157	45.1	2.8e-08	1	191558	Clathrin heavy chain 1
[454]	1058	Q8BG39	6	7.2	3.57	699.346	2	7.4	HVLFEDTFFDK	F20101020-13_ITMSms2cid	33.115	466	476	35.3	3e-07	1	77458.1	Synaptic vesicle glycoprotein 2B
[51]	1059	Q9JHU4	45	14	4.28	898.477	3	16	HVPVVYVDYPGPASLTQIYGTFNR	F20101020-13_ITMSms2cid	39.717	2728	2751	31.8	2.3e-07	1	532030	Cytoplasmic dynein 1 heavy chain 1
[965]	1060	Q922J6	2	13.1	1.83	717.323	3	2.2	HVQSM(Oxidation)YEEAYSDYLKDR	F20101020-13_ITMSms2cid	23.659	119	135	26	1.5e-05	1	24181.8	Tetraspanin-2
[51]	1061	Q9JHU4	45	14	4.28	516.006	4	2	HYLDFINHYANLFHEK	F20101020-13_ITMSms2cid	36.301	3173	3188	29.2	0.0036	1	532030	Cytoplasmic dynein 1 heavy chain 1
[4]	1062	Q61879	82	46.1	6.3	811.868	2	4.4	IAEC(Carbamidomethyl)SSQLAEEEEK	F20101020-13_ITMSms2cid	16.815	1008	1021	37.6	7.1e-06	1	228998	Myosin-10
[51]	1063	Q9JHU4	45	14	4.28	1036.52	2	20	IAFIM(Oxidation)DESNVLDSGFLER	F20101020-13_ITMSms2cid	39.723	2988	3005	23.1	9.2e-05	1	532030	Cytoplasmic dynein 1 heavy chain 1
[4]	1064	Q61879	82	46.1	6.3	850.071	3	11	IAQLEEELEEEQSNM(Oxidation)ELLNDR	F20101020-13_ITMSms2cid	32.753	1738	1758	21.4	0.0043	1	228998	Myosin-10
[128]	1065	Q9Z1G4	21	29.3	3.61	614.96	3	0.21	IDDLQM(Oxidation)VLNQTEDHR	F20101020-13_ITMSms2cid	29.087	272	286	28.7	0.00013	1	96501.8	V-type proton ATPase 116 kDa subunit a isoform 1
[48]	1066	Q8CHC4	42	35.8	4.56	528.783	2	0.53	IDLPNEEVK	F20101020-13_ITMSms2cid	21.342	735	743	26.5	0.012	1	172619	Synaptojanin-1
[591]	1067	P70232	6	7.6	2.42	569.281	2	1.4	IENISYQDR	F20101020-13_ITMSms2cid	16.681	297	305	24.1	0.0032	1	134930	Neural cell adhesion molecule L1-like protein
[19]	1068	Q8C8R3	56	20.2	4.53	903.976	2	5.9	IENPNSLQDQSHALLK	F20101020-13_ITMSms2cid	23.483	3556	3571	30.4	1.8e-05	1	426264	Ankyrin-2
[149]	1069	O55143	14	17	5.33	704.853	2	2.9	IGIFGQDEDVTSK	F20101020-13_ITMSms2cid	27.115	638	650	34.2	1.6e-06	1	114859	Sarcoplasmic/endoplasmic reticulum calcium ATPase 2
[4]	1070	Q61879	82	46.1	6.3	757.891	2	2.9	IGQLEEQLEQEAK	F20101020-13_ITMSms2cid	25.893	1823	1835	40.3	5.2e-06	1	228998	Myosin-10
[6]	1071	Q6PIC6	58	51.6	6.28	385.691	2	-1.5	IM(Oxidation)ESFK	F20101020-13_ITMSms2cid	12.91	147	152	19.9	0.025	3	111693	Sodium/potassium-transporting ATPase subunit alpha-3
[3]	1072	Q62261	118	54.1	6.04	479.769	2	-0.31	INAVVETGR	F20101020-13_ITMSms2cid	14.731	1225	1233	28.6	0.00053	1	274225	Spectrin beta chain, brain 1
[7]	1073	P19096	75	41.8	5.06	993.541	3	11	IPALLNTQPM(Oxidation)LQLEYTATDRHPQALK	F20101020-13_ITMSms2cid	32.879	1251	1276	19.9	0.0016	1	272431	Fatty acid synthase
[2]	1074	Q68FD5	133	76.6	6.45	827.8	3	16	ISGETIFVTAPHEATAGIIGVNRK	F20101020-13_ITMSms2cid	31.505	298	321	21.8	0.0024	1	191558	Clathrin heavy chain 1
[5]	1075	P20357	81	50.6	5.44	671.057	3	6.9	IVQVVTAEAVAVLKGEQEK	F20101020-13_ITMSms2cid	33.857	94	112	24.1	0.00035	1	198983	Microtubule-associated protein 2
[3]	1076	Q62261	118	54.1	6.04	1039.51	2	5.4	IVSSNDVGHDEYSTQSLVK	F20101020-13_ITMSms2cid	21.739	766	784	38.2	2.2e-07	1	274225	Spectrin beta chain, brain 1
[847]	1077	Q6P5E4	5	6	1.63	877.44	3	12	IYSHDGTDSPPDANDVVVILNNFK	F20101020-13_ITMSms2cid	39.461	1178	1201	22.9	0.00033	1	176434	UDP-glucose:glycoprotein glucosyltransferase 1
[128]	1078	Q9Z1G4	21	29.3	3.61	714.37	3	12	KANIPIM(Oxidation)DTGENPEVPFPR	F20101020-13_ITMSms2cid	27.779	74	92	38.1	4.3e-06	1	96501.8	V-type proton ATPase 116 kDa subunit a isoform 1
[5]	1079	P20357	81	50.6	5.44	684.7	3	13	KDEWGLAAPISPGPLTPM(Oxidation)R	F20101020-13_ITMSms2cid	32.314	273	291	39.9	1.3e-06	1	198983	Microtubule-associated protein 2
[2]	1080	Q68FD5	133	76.6	6.45	1002.03	2	15	KDPELWGSVLLESNPYR	F20101020-13_ITMSms2cid	36.337	951	967	33.3	1.4e-06	1	191558	Clathrin heavy chain 1
[47]	1081	Q99104	40	28	4.57	500.314	2	0.42	KEEVLILR	F20101020-13_ITMSms2cid	21.231	1263	1270	21.8	0.021	2	215597	Myosin-Va
[4]	1082	Q61879	82	46.1	6.3	407.557	3	3.3	KFDQLLAEEK	F20101020-13_ITMSms2cid	21.475	1452	1461	26.7	0.031	4	228998	Myosin-10
[19]	1083	Q8C8R3	56	20.2	4.53	584.845	2	-1.5	KGFTPLHVAAK	F20101020-13_ITMSms2cid	17.244	562	572	25.7	0.00061	2	426264	Ankyrin-2
[893]	1084	P03888	2	6.3	2.89	711.389	3	14	KGPNIVGPYGILQPFADAM(Oxidation)K	F20101020-13_ITMSms2cid	36.925	35	54	25	0.0018	1	36059.6	NADH-ubiquinone oxidoreductase chain 1
[1]	1085	P16546	164	66	6.94	397.95	4	0.72	KHEAFETDFTVHK	F20101020-13_ITMSms2cid	18.665	1911	1923	29.6	0.00018	1	284600	Spectrin alpha chain, brain
[16]	1086	Q9QYR6	65	33.3	4.46	597.54	4	3.6	KHSPGEITGPGGHFM(Oxidation)TSDSSLTK	F20101020-13_ITMSms2cid	18.768	1287	1309	24.1	0.031	1	300142	Microtubule-associated protein 1A
[47]	1087	Q99104	40	28	4.57	555.327	3	1.2	KLATATETYIKPISK	F20101020-13_ITMSms2cid	20.202	379	393	20.2	0.0011	1	215597	Myosin-Va
[1]	1088	P16546	164	66	6.94	348.881	3	-0.28	KLLEATELK	F20101020-13_ITMSms2cid	19.184	662	670	24.4	0.0018	1	284600	Spectrin alpha chain, brain
[624]	1089	Q8BGZ7	4	6	3.39	567.28	2	-8.1	KLLEGEEC(Carbamidomethyl)R	F20101020-13_ITMSms2cid	12.098	454	462	18.2	0.0065	9	59741	Keratin, type II cytoskeletal 75
[51]	1090	Q9JHU4	45	14	4.28	821.462	3	13	KLVPLLLEDGGDAPAALEAALEEK	F20101020-13_ITMSms2cid	42.9	34	57	35.3	5.2e-07	1	532030	Cytoplasmic dynein 1 heavy chain 1
[4]	1091	Q61879	82	46.1	6.3	910.953	2	2.5	KM(Oxidation)EEEVLLLEDQNSK	F20101020-13_ITMSms2cid	24.215	982	996	23.1	0.00091	1	228998	Myosin-10
[19]	1092	Q8C8R3	56	20.2	4.53	814.426	3	12	KNQM(Oxidation)QIASTLLNYGAETNTVTK	F20101020-13_ITMSms2cid	29.03	639	660	32	3.2e-07	1	426264	Ankyrin-2
[237]	1093	P56564	7	15.5	5.66	662.581	4	4	KPYQLIAQDNEPEKPVADSETKM(Oxidation)	F20101020-13_ITMSms2cid	20.253	521	543	45.4	7.6e-07	1	59623	Excitatory amino acid transporter 1
[3]	1094	Q62261	118	54.1	6.04	616.924	3	-2.8	KQEDFM(Oxidation)TTM(Oxidation)DANEEK	F20101020-13_ITMSms2cid	12.229	1210	1224	33.3	2e-06	1	274225	Spectrin beta chain, brain 1
[149]	1095	O55143	14	17	5.33	512.608	3	-0.6	KSEIGIAM(Oxidation)GSGTAVAK	F20101020-13_ITMSms2cid	16.692	712	727	34.1	7.1e-06	1	114859	Sarcoplasmic/endoplasmic reticulum calcium ATPase 2
[2]	1096	Q68FD5	133	76.6	6.45	804.46	2	11	KVGYTPDWIFLLR	F20101020-13_ITMSms2cid	40.877	507	519	35.6	1.1e-05	1	191558	Clathrin heavy chain 1
[47]	1097	Q99104	40	28	4.57	436.254	3	3.2	KVPLDM(Oxidation)SLFLK	F20101020-13_ITMSms2cid	29.341	1147	1157	33.4	3.2e-05	1	215597	Myosin-Va
[2]	1098	Q68FD5	133	76.6	6.45	615.66	3	0.048	KVSQPIEGHAASFAQFK	F20101020-13_ITMSms2cid	22.374	189	205	40.4	9.4e-08	1	191558	Clathrin heavy chain 1
[1]	1099	P16546	164	66	6.94	815.96	2	10	LAALADQWQFLVQK	F20101020-13_ITMSms2cid	38.379	1633	1646	43.1	1.8e-08	1	284600	Spectrin alpha chain, brain
[3]	1100	Q62261	118	54.1	6.04	733.353	2	7.1	LAEISDVWEEM(Oxidation)K	F20101020-13_ITMSms2cid	29.048	1037	1048	33.6	4.8e-06	1	274225	Spectrin beta chain, brain 1
[847]	1101	Q6P5E4	5	6	1.63	651.07	3	9.3	LAPLLLVLTQLINM(Oxidation)NLR	F20101020-13_ITMSms2cid	53.185	1003	1019	24.8	1.4e-05	1	176434	UDP-glucose:glycoprotein glucosyltransferase 1
[2]	1102	Q68FD5	133	76.6	6.45	787.134	4	1.9	LAQM(Oxidation)C(Carbamidomethyl)GLHIVVHADELEELINYYQDR	F20101020-13_ITMSms2cid	41.243	1268	1293	28.5	0.0095	1	191558	Clathrin heavy chain 1
[65]	1103	P43006	21	39	6.62	813.112	3	9.1	LASPIHPDVVM(Oxidation)LIAFPGDILM(Oxidation)R	F20101020-13_ITMSms2cid	44.68	66	87	29.2	7.2e-05	1	62030.8	Excitatory amino acid transporter 2
[16]	1104	Q9QYR6	65	33.3	4.46	604.324	2	1.8	LDM(Oxidation)YVLNPVK	F20101020-13_ITMSms2cid	25.132	198	207	25	0.00054	1	300142	Microtubule-associated protein 1A
[16]	1105	Q9QYR6	65	33.3	4.46	513.271	3	3.3	LDM(Oxidation)YVLNPVKDSK	F20101020-13_ITMSms2cid	22.768	198	210	19.1	0.0045	1	300142	Microtubule-associated protein 1A
[4]	1106	Q61879	82	46.1	6.3	659.882	2	6.9	LDPHLVLDQLR	F20101020-13_ITMSms2cid	31.894	690	700	27.2	5.5e-05	2	228998	Myosin-10
[410]	1107	Q9CS84	10	7.7	2.95	557.965	3	6.9	LEFHNIETGIITER	F20101020-13_ITMSms2cid	29.697	849	862	34	7.7e-05	1	166170	Neurexin-1-alpha
[119]	1108	Q8BPN8	25	13.4	4.04	976.16	3	10	LEQM(Oxidation)FLVALADTVATTSTELDENRDK	F20101020-13_ITMSms2cid	47.635	1528	1553	22	0.0017	1	338212	DmX-like protein 2
[66]	1109	Q810U3	33	31	4.36	479.272	2	0.58	LEVKDPTR	F20101020-13_ITMSms2cid	12.915	516	523	18.9	0.021	1	137976	Neurofascin
[4]	1110	Q61879	82	46.1	6.3	548.26	2	-4.2	LEVNM(Oxidation)QAM(Oxidation)K	F20101020-13_ITMSms2cid	10.808	1565	1573	26.6	0.00059	1	228998	Myosin-10
[1]	1111	P16546	164	66	6.94	495.772	2	0.42	LFGAAEVQR	F20101020-13_ITMSms2cid	20.552	251	259	38.7	0.00048	1	284600	Spectrin alpha chain, brain
[181]	1112	Q9QYX7	18	6.4	3.3	1161.94	3	11	LFGFGASIFSQASNLISTAGQQAPHPQTGPAAPSK	F20101020-13_ITMSms2cid	45.596	839	873	16.7	0.014	1	547574	Protein piccolo
[47]	1113	Q99104	40	28	4.57	523.536	4	3.4	LFNWIVDHVNQALHSAVK	F20101020-13_ITMSms2cid	43.071	411	428	30.5	0.00091	1	215597	Myosin-Va
[117]	1114	Q9JMH9	19	14.5	4.72	757.44	3	8.3	LFTTVRPLIQVQLSEEQIR	F20101020-13_ITMSms2cid	36.146	1235	1253	32.4	1.5e-05	1	232757	Myosin-XVIIIa
[1]	1115	P16546	164	66	6.94	520.759	2	-1.9	LGDSHDLQR	F20101020-13_ITMSms2cid	10.102	1335	1343	24.8	0.00049	1	284600	Spectrin alpha chain, brain
[47]	1116	Q99104	40	28	4.57	709.37	2	6.5	LGILDLLDEEC(Carbamidomethyl)K	F20101020-13_ITMSms2cid	41.967	503	514	31.9	8e-07	2	215597	Myosin-Va
[16]	1117	Q9QYR6	65	33.3	4.46	580.328	2	1.5	LGIQAEPLYR	F20101020-13_ITMSms2cid	25.832	169	178	29.4	5e-05	1	300142	Microtubule-associated protein 1A
[449]	1118	P55012	5	6.8	4.37	778.36	2	-6.9	LHEDDKEQDIADK	F20101020-13_ITMSms2cid	10.949	1106	1118	17.4	0.0024	1	130952	Solute carrier family 12 member 2
[1067]	1119	Q80X90	1	0.4	2.36	613.893	2	6.3	LIALLEVLSQK	F20101020-13_ITMSms2cid	42.825	50	60	32.2	9.9e-06	3	277755	Filamin-B
[394]	1120	P60202	7	22.7	4.1	500.773	2	2.9	LIETYFSK	F20101020-13_ITMSms2cid	25.11	46	53	28.1	0.0068	1	30077.5	Myelin proteolipid protein
[3]	1121	Q62261	118	54.1	6.04	621.36	2	10	LILEVHQFSR	F20101020-13_ITMSms2cid	26.049	2015	2024	34.7	7.1e-05	1	274225	Spectrin beta chain, brain 1
[45]	1122	P61922	38	81.4	5.8	470.816	2	-6.3	LILIARNK	F20101020-13_ITMSms2cid	34	453	460	20.6	0.021	1	56452.4	4-aminobutyrate aminotransferase, mitochondrial
[1]	1123	P16546	164	66	6.94	550.796	2	0.19	LLEAQSHFR	F20101020-13_ITMSms2cid	17.021	2079	2087	29.8	0.0012	1	284600	Spectrin alpha chain, brain
[51]	1124	Q9JHU4	45	14	4.28	503.291	2	2.8	LLNTFLER	F20101020-13_ITMSms2cid	28.606	4262	4269	24.5	0.0017	1	532030	Cytoplasmic dynein 1 heavy chain 1
[381]	1125	P33173	6	5.7	4.27	598.356	2	-0.48	LLVPDIQEIR	F20101020-13_ITMSms2cid	32.771	1567	1576	21.1	0.00045	1	191726	Kinesin-like protein KIF1A
[2]	1126	Q68FD5	133	76.6	6.45	648.841	2	4.6	LLYNNVSNFGR	F20101020-13_ITMSms2cid	26.082	1216	1226	36.8	9.9e-07	1	191558	Clathrin heavy chain 1
[140]	1127	Q91V14	18	21.9	4.59	464.777	2	1.4	LNEVIVNK	F20101020-13_ITMSms2cid	16.624	1078	1085	25.4	0.00086	2	126272	Solute carrier family 12 member 5
[19]	1128	Q8C8R3	56	20.2	4.53	358.74	2	3.3	LPLFVK	F20101020-13_ITMSms2cid	26.951	1378	1383	18.9	0.0096	1	426264	Ankyrin-2
[53]	1129	P13595	32	32.6	5.28	600.308	2	-0.63	LPSGSDHVM(Oxidation)LK	F20101020-13_ITMSms2cid	16.014	652	662	31.9	2.5e-05	1	119428	Neural cell adhesion molecule 1
[196]	1130	O54991	13	12.1	4.49	463.248	2	-0.54	LQFAAGYR	F20101020-13_ITMSms2cid	21.331	432	439	17	0.035	1	156439	Contactin-associated protein 1
[47]	1131	Q99104	40	28	4.57	523.772	2	0.66	LQLSEEEAK	F20101020-13_ITMSms2cid	16.111	971	979	19.8	0.02	1	215597	Myosin-Va
[4]	1132	Q61879	82	46.1	6.3	973.005	2	13	LQNELDNVSTLLEEAEK	F20101020-13_ITMSms2cid	39.36	1285	1301	24.6	2.9e-05	1	228998	Myosin-10
[7]	1133	P19096	75	41.8	5.06	431.267	3	1.3	LQVVDRPLPVR	F20101020-13_ITMSms2cid	22.611	374	384	21.4	0.0012	1	272431	Fatty acid synthase
[1314]	1134	Q5DTL9	2	2.5	0.37	930.557	2	6.4	LSPAVLLQGLAEVPIPSR	F20101020-13_ITMSms2cid	45.49	352	369	15	0.014	1	125818	Sodium-driven chloride bicarbonate exchanger
[726]	1135	Q8BL66	4	3.8	2.87	889.479	2	8.3	LTM(Oxidation)QVTTLNENLGTVK	F20101020-13_ITMSms2cid	25.437	1239	1254	22.7	0.00034	1	160916	Early endosome antigen 1
[1082]	1136	O35633	1	2.1	2.22	567.31	2	-2.3	LTNVATSVSNK	F20101020-13_ITMSms2cid	14.775	9	19	30.5	8.2e-06	1	57381.7	Vesicular inhibitory amino acid transporter
[36]	1137	Q9R0K7	41	41.7	4.98	965.46	3	4	LTQKEEIPEEELNEDVEEIDHAER	F20101020-13_ITMSms2cid	31.188	1053	1076	33.1	3.4e-06	1	132589	Plasma membrane calcium-transporting ATPase 2
[557]	1138	P23116	6	6.1	2.58	867.978	2	3.2	LTSLVPFVDAFQLER	F20101020-13_ITMSms2cid	44.728	455	469	18.6	0.0052	1	161938	Eukaryotic translation initiation factor 3 subunit A
[3]	1139	Q62261	118	54.1	6.04	350.857	3	-0.75	LVDTGDKFR	F20101020-13_ITMSms2cid	14.725	1907	1915	17.6	0.0059	1	274225	Spectrin beta chain, brain 1
[65]	1140	P43006	21	39	6.62	589.26	2	-2.3	M(Met-loss+Acetyl)ASTEGANNM(Oxidation)PK	F20101020-13_ITMSms2cid	8.245	1	12	29.5	1.2e-05	1	62030.8	Excitatory amino acid transporter 2
[70]	1141	P48962	25	68.5	5.84	741.077	3	14	M(Met-loss+Acetyl)GDQALSFLKDFLAGGIAAAVSK	F20101020-13_ITMSms2cid	52.964	1	23	34.5	4.4e-06	1	32904.6	ADP/ATP translocase 1
[737]	1142	Q71LX4	4	2.7	2.46	643.675	3	5.2	M(Oxidation)AAAESQLKPLPGETLEK	F20101020-13_ITMSms2cid	22.527	1072	1089	22	0.0021	1	253559	Talin-2
[61]	1143	P08553	33	40.6	4.41	641.335	2	9.5	M(Oxidation)ALDIEIAAYR	F20101020-13_ITMSms2cid	30.152	390	400	36.3	4.9e-07	4	95916.9	Neurofilament medium polypeptide
[19]	1144	Q8C8R3	56	20.2	4.53	685.35	3	6.4	M(Oxidation)DIVHLLETNTEPLQER	F20101020-13_ITMSms2cid	33.84	3596	3612	33.8	3e-05	1	426264	Ankyrin-2
[4]	1145	Q61879	82	46.1	6.3	846.913	2	11	M(Oxidation)EEEVLLLEDQNSK	F20101020-13_ITMSms2cid	27.179	983	996	27.4	0.00015	1	228998	Myosin-10
[5]	1146	P20357	81	50.6	5.44	434.218	2	1.2	M(Oxidation)FTIDPK	F20101020-13_ITMSms2cid	19.755	660	666	20.8	0.0025	1	198983	Microtubule-associated protein 2
[3]	1147	Q62261	118	54.1	6.04	667.329	3	3.1	M(Oxidation)HTTFEHDIQALGTQVR	F20101020-13_ITMSms2cid	26.435	1845	1861	32.2	1.4e-05	1	274225	Spectrin beta chain, brain 1
[1177]	1148	Q6PDG5	1	1.2	1.47	575.639	3	0.91	M(Oxidation)KEEVPTALVEAHVR	F20101020-13_ITMSms2cid	22.814	703	717	27.8	0.00016	1	132605	SWI/SNF complex subunit SMARCC2
[319]	1149	Q99P72	13	19.6	3.02	984.14	3	4.8	M(Oxidation)KESETFSDSSPIEIIDEFPTFVSAK	F20101020-13_ITMSms2cid	44.956	829	854	21.5	0.0022	1	126614	Reticulon-4
[36]	1150	Q9R0K7	41	41.7	4.98	449.192	2	0.26	M(Oxidation)PDESFR	F20101020-13_ITMSms2cid	11.729	570	576	15.5	0.012	1	132589	Plasma membrane calcium-transporting ATPase 2
[291]	1151	P70336	12	11.7	3.05	603.807	2	-7.4	M(Oxidation)QTQQVNTLK	F20101020-13_ITMSms2cid	11.217	812	821	18.5	0.0075	1	160587	Rho-associated protein kinase 2
[36]	1152	Q9R0K7	41	41.7	4.98	998.536	3	15	M(Oxidation)VVTAVGVNSQTGIIFTLLGAGGEEEEKK	F20101020-13_ITMSms2cid	42.694	271	299	27.7	1.2e-05	1	132589	Plasma membrane calcium-transporting ATPase 2
[394]	1153	P60202	7	22.7	4.1	748.38	2	8.4	M(Oxidation)YGVLPWNAFPGK	F20101020-13_ITMSms2cid	35.966	206	218	37.9	8.6e-09	1	30077.5	Myelin proteolipid protein
[528]	1154	P27546	9	16.8	2.01	1013.51	3	6.4	NADLHSGTELIVDNSM(Oxidation)APASDLALPLETK	F20101020-13_ITMSms2cid	35.571	529	557	28.2	9.1e-06	1	117430	Microtubule-associated protein 4
[36]	1155	Q9R0K7	41	41.7	4.98	916.71	4	13	NAPLHSPPSEHYTIIFNTFVM(Oxidation)M(Oxidation)QLFNEINAR	F20101020-13_ITMSms2cid	42.753	939	969	30.4	0.0011	1	132589	Plasma membrane calcium-transporting ATPase 2
[65]	1156	P43006	21	39	6.62	853.937	2	4	NDEVSSLDAFLDLIR	F20101020-13_ITMSms2cid	47.991	159	173	48.5	2.5e-06	1	62030.8	Excitatory amino acid transporter 2
[319]	1157	Q99P72	13	19.6	3.02	467.722	2	-1.3	NENASFPR	F20101020-13_ITMSms2cid	13.638	422	429	20.1	0.015	1	126614	Reticulon-4
[36]	1158	Q9R0K7	41	41.7	4.98	652.6	3	-0.65	NESSHGGEFGC(Carbamidomethyl)TM(Oxidation)EELR	F20101020-13_ITMSms2cid	18.108	16	32	38.3	1.1e-07	1	132589	Plasma membrane calcium-transporting ATPase 2
[128]	1159	Q9Z1G4	21	29.3	3.61	553.81	2	3.5	NFLELTELK	F20101020-13_ITMSms2cid	34.315	121	129	27.6	0.007	1	96501.8	V-type proton ATPase 116 kDa subunit a isoform 1
[410]	1160	Q9CS84	10	7.7	2.95	559.318	2	4.1	NIIADPVTFK	F20101020-13_ITMSms2cid	28.553	908	917	23.5	0.00068	1	166170	Neurexin-1-alpha
[4]	1161	Q61879	82	46.1	6.3	1226.1	2	13	NILAEQLQAETELFAEAEEM(Oxidation)R	F20101020-13_ITMSms2cid	43.801	890	910	25.7	8.3e-05	1	228998	Myosin-10
[119]	1162	Q8BPN8	25	13.4	4.04	989.135	3	7.7	NLDSSPETSSSM(Oxidation)SSVPHSSSIANLQTASK	F20101020-13_ITMSms2cid	22.356	942	970	32.8	1.4e-05	1	338212	DmX-like protein 2
[291]	1163	P70336	12	11.7	3.05	663.009	3	7.5	NLENDVNSLKDQLEDLK	F20101020-13_ITMSms2cid	37.617	528	544	17.7	0.012	1	160587	Rho-associated protein kinase 2
[196]	1164	O54991	13	12.1	4.49	928.001	2	16	NLFIQVDYFPLTEQK	F20101020-13_ITMSms2cid	41.544	1155	1169	36.1	1.3e-05	1	156439	Contactin-associated protein 1
[47]	1165	Q99104	40	28	4.57	548.349	2	2.3	NLILELKPR	F20101020-13_ITMSms2cid	27.019	1488	1496	28.2	0.0004	1	215597	Myosin-Va
[2]	1166	Q68FD5	133	76.6	6.45	413.781	2	4.4	NLILVVR	F20101020-13_ITMSms2cid	27.692	831	837	23.3	0.0024	1	191558	Clathrin heavy chain 1
[2]	1167	Q68FD5	133	76.6	6.45	566.012	3	6.3	NLQNLLILTAIKADR	F20101020-13_ITMSms2cid	38.397	1023	1037	23.9	0.0008	1	191558	Clathrin heavy chain 1
[539]	1168	O88343	7	8.3	2.13	744.72	3	4.5	NLTSSSLNDISDKPEKDQLK	F20101020-13_ITMSms2cid	21.964	252	271	20.6	0.0026	1	121485	Electrogenic sodium bicarbonate cotransporter 1
[4]	1169	Q61879	82	46.1	6.3	719.34	3	0.82	NM(Oxidation)DPLNDNVATLLHQSSDR	F20101020-13_ITMSms2cid	30.522	595	613	19.6	0.017	1	228998	Myosin-10
[812]	1170	P31648	2	6.2	4.07	624.96	3	-1.9	NM(Oxidation)HQM(Oxidation)TDGLDKPGQIR	F20101020-13_ITMSms2cid	13.826	196	211	17.5	0.0089	1	67002.1	Sodium- and chloride-dependent GABA transporter 1
[2]	1171	Q68FD5	133	76.6	6.45	456.904	3	-0.73	NNRPSEGPLQTR	F20101020-13_ITMSms2cid	11.986	572	583	36.9	4.8e-06	1	191558	Clathrin heavy chain 1
[53]	1172	P13595	32	32.6	5.28	625.821	2	-2.7	NPPEAATAPASPK	F20101020-13_ITMSms2cid	12.711	995	1007	23.8	0.00011	1	119428	Neural cell adhesion molecule 1
[1]	1173	P16546	164	66	6.94	776.72	3	5.5	NQALNTDNYGHDLASVQALQR	F20101020-13_ITMSms2cid	27.381	1253	1273	42.5	3.3e-07	1	284600	Spectrin alpha chain, brain
[4]	1174	Q61879	82	46.1	6.3	493.767	2	-0.62	NQILQNEK	F20101020-13_ITMSms2cid	11.321	938	945	23.1	0.023	1	228998	Myosin-10
[495]	1175	Q3UH60	4	4.1	4.6	785.398	2	1.8	NQTPAPTAAQTSAPSK	F20101020-13_ITMSms2cid	12.569	68	83	28.4	2.3e-05	1	171128	Disco-interacting protein 2 homolog B
[47]	1176	Q99104	40	28	4.57	742.723	3	9.4	NSLHLLM(Oxidation)ETLNATTPHYVR	F20101020-13_ITMSms2cid	32.861	641	659	21.1	0.0023	1	215597	Myosin-Va
[4]	1177	Q61879	82	46.1	6.3	825.375	2	0.11	NTDQASM(Oxidation)PENTVAQK	F20101020-13_ITMSms2cid	11.544	366	380	29.2	9.8e-06	1	228998	Myosin-10
[117]	1178	Q9JMH9	19	14.5	4.72	896.421	2	-0.34	NTGESASQLLDAETAER	F20101020-13_ITMSms2cid	24.98	1299	1315	42.3	8.3e-08	1	232757	Myosin-XVIIIa
[749]	1179	Q61735	2	8.9	3.95	764.355	2	2.2	NVEAQSTEEM(Oxidation)FVK	F20101020-13_ITMSms2cid	20.47	45	57	36	1.9e-05	1	33097.8	Leukocyte surface antigen CD47
[1]	1180	P16546	164	66	6.94	962.72	4	-2.1	NVEDIELWLYEVEGHLASDDYGKDLTNVQNLQK	F20101020-13_ITMSms2cid	48.377	686	718	26.4	0.0025	1	284600	Spectrin alpha chain, brain
[7]	1181	P19096	75	41.8	5.06	816.408	3	4	NVTFHGILLDALFEEANDSWR	F20101020-13_ITMSms2cid	47.516	1781	1801	34.2	1.2e-05	1	272431	Fatty acid synthase
[140]	1182	Q91V14	18	21.9	4.59	465.288	3	4.2	NWRPQLLVLVR	F20101020-13_ITMSms2cid	34.665	692	702	31.1	1.8e-05	1	126272	Solute carrier family 12 member 5
[51]	1183	Q9JHU4	45	14	4.28	940.418	2	0.52	NYM(Oxidation)SNPSYNYEIVNR	F20101020-13_ITMSms2cid	23.188	3368	3382	25.2	2.6e-05	1	532030	Cytoplasmic dynein 1 heavy chain 1
[6]	1184	Q6PIC6	58	51.6	6.28	1232.09	2	3.1	Q(Gln->pyro-Glu)AADM(Oxidation)ILLDDNFASIVTGVEEGR	F20101020-13_ITMSms2cid	50.119	734	756	30	1.3e-05	4	111693	Sodium/potassium-transporting ATPase subunit alpha-3
[4]	1185	Q61879	82	46.1	6.3	842.923	2	6.8	Q(Gln->pyro-Glu)EEELQAKDEELLK	F20101020-13_ITMSms2cid	26.656	850	863	29.7	4.8e-05	1	228998	Myosin-10
[1]	1186	P16546	164	66	6.94	801.871	2	10	Q(Gln->pyro-Glu)FQDAGHFDAENIK	F20101020-13_ITMSms2cid	27.843	743	756	35.1	2.6e-05	1	284600	Spectrin alpha chain, brain
[455]	1187	Q9QXS1	7	3	2.98	792.752	3	-4	Q(Gln->pyro-Glu)KVPAQQLQEAGILSQEELQR	F20101020-13_ITMSms2cid	30.857	2795	2815	21.9	0.0056	1	534220	Plectin
[4]	1188	Q61879	82	46.1	6.3	863.471	2	10	Q(Gln->pyro-Glu)LLQANPILESFGNAK	F20101020-13_ITMSms2cid	44.256	217	232	17.8	0.0011	1	228998	Myosin-10
[2]	1189	Q68FD5	133	76.6	6.45	605.374	2	4.2	Q(Gln->pyro-Glu)LPLVKPYLR	F20101020-13_ITMSms2cid	34.366	1444	1453	16.6	0.0035	1	191558	Clathrin heavy chain 1
[1]	1190	P16546	164	66	6.94	959.01	2	8.5	Q(Gln->pyro-Glu)VEELYQSLLELGEKR	F20101020-13_ITMSms2cid	48.251	1068	1083	20	0.00095	1	284600	Spectrin alpha chain, brain
[128]	1191	Q9Z1G4	21	29.3	3.61	718.69	3	9.5	QAEIENPLEDPVTGDYVHK	F20101020-13_ITMSms2cid	28.722	206	224	28.7	1.5e-05	1	96501.8	V-type proton ATPase 116 kDa subunit a isoform 1
[7]	1192	P19096	75	41.8	5.06	504.779	4	3.6	QAPAPTAHAALPHLLHASGR	F20101020-13_ITMSms2cid	22.061	410	429	24.2	0.0018	1	272431	Fatty acid synthase
[1]	1193	P16546	164	66	6.94	1210.13	2	12	QEAFLLNEDLGDSLDSVEALLK	F20101020-13_ITMSms2cid	52.143	486	507	34.4	2.5e-06	1	284600	Spectrin alpha chain, brain
[119]	1194	Q8BPN8	25	13.4	4.04	631.842	2	2.5	QEVLQETFIR	F20101020-13_ITMSms2cid	27.796	2617	2626	19.6	0.0028	1	338212	DmX-like protein 2
[5]	1195	P20357	81	50.6	5.44	742.852	4	8.1	QFDSPM(Oxidation)PSPFHGGSFTLPLDTM(Oxidation)KNER	F20101020-13_ITMSms2cid	32.359	306	331	32.6	7.3e-05	1	198983	Microtubule-associated protein 2
[672]	1196	P35802	5	12.9	2.63	610.833	2	6.2	QFGIVTIGEEK	F20101020-13_ITMSms2cid	28.324	179	189	25.5	0.0016	1	31149.8	Neuronal membrane glycoprotein M6-a
[117]	1197	Q9JMH9	19	14.5	4.72	644.806	2	1.7	QGPEESGLGEGTK	F20101020-13_ITMSms2cid	12.921	731	743	15.8	0.0057	1	232757	Myosin-XVIIIa
[4]	1198	Q61879	82	46.1	6.3	652.8	2	-2.3	QLEEAEEEATR	F20101020-13_ITMSms2cid	14.815	1885	1895	23.9	7.8e-05	1	228998	Myosin-10
[4]	1199	Q61879	82	46.1	6.3	871.98	2	5.3	QLLQANPILESFGNAK	F20101020-13_ITMSms2cid	37.071	217	232	34.1	7.4e-07	1	228998	Myosin-10
[2]	1200	Q68FD5	133	76.6	6.45	409.594	3	3.5	QLPLVKPYLR	F20101020-13_ITMSms2cid	26.527	1444	1453	16.8	0.0039	1	191558	Clathrin heavy chain 1
[3]	1201	Q62261	118	54.1	6.04	719.321	2	-7.9	QQM(Oxidation)LENQM(Oxidation)EVR	F20101020-13_ITMSms2cid	12.468	1422	1432	19.8	0.00073	1	274225	Spectrin beta chain, brain 1
[1]	1202	P16546	164	66	6.94	667.795	2	-5.5	QQVAPM(Oxidation)DDETGK	F20101020-13_ITMSms2cid	9.151	958	969	26.5	6.7e-06	1	284600	Spectrin alpha chain, brain
[4]	1203	Q61879	82	46.1	6.3	514.962	3	4.3	QRYEILTPNAIPK	F20101020-13_ITMSms2cid	26.242	726	738	20.3	0.0022	2	228998	Myosin-10
[44]	1204	Q8BYI9	34	34.1	5.49	552.774	2	-5.2	QSIPATM(Oxidation)NAR	F20101020-13_ITMSms2cid	11.185	674	683	19.2	0.017	1	149565	Tenascin-R
[5]	1205	P20357	81	50.6	5.44	1126.6	2	17	QSTEPSIVM(Oxidation)PSIGLSAEPPAPK	F20101020-13_ITMSms2cid	30.113	237	258	30.3	2.7e-06	1	198983	Microtubule-associated protein 2
[36]	1206	Q9R0K7	41	41.7	4.98	673.698	3	4.8	QVGNKTEC(Carbamidomethyl)GLLGFVLDLR	F20101020-13_ITMSms2cid	43.614	519	536	30	0.00041	1	132589	Plasma membrane calcium-transporting ATPase 2
[4]	1207	Q61879	82	46.1	6.3	707.9	2	2.6	QVLALQSQLADTK	F20101020-13_ITMSms2cid	26.106	1365	1377	39.1	1e-06	1	228998	Myosin-10
[760]	1208	P32037	4	8.3	2.39	552.827	2	5.2	QVTVLELFR	F20101020-13_ITMSms2cid	37.828	254	262	27.8	0.00049	1	53479.4	Solute carrier family 2, facilitated glucose transporter member 3
[1]	1209	P16546	164	66	6.94	622	3	13	RAQLADSFHLQQFFR	F20101020-13_ITMSms2cid	34.169	566	580	31.4	1.4e-05	1	284600	Spectrin alpha chain, brain
[5]	1210	P20357	81	50.6	5.44	491.62	3	9.2	RDLATDLSLIEVK	F20101020-13_ITMSms2cid	32.391	908	920	34.8	9.6e-05	1	198983	Microtubule-associated protein 2
[2]	1211	Q68FD5	133	76.6	6.45	496.245	3	-0.81	RDPHLAC(Carbamidomethyl)VAYER	F20101020-13_ITMSms2cid	16.211	912	923	30.6	1.3e-05	1	191558	Clathrin heavy chain 1
[6]	1212	Q6PIC6	58	51.6	6.28	477.921	3	3	RDVAGDASESALLK	F20101020-13_ITMSms2cid	19.537	435	448	32.2	0.0005	1	111693	Sodium/potassium-transporting ATPase subunit alpha-3
[117]	1213	Q9JMH9	19	14.5	4.72	611.623	3	1.4	RFDSELSQAHEETQR	F20101020-13_ITMSms2cid	16.78	1458	1472	27.7	5.3e-05	1	232757	Myosin-XVIIIa
[2]	1214	Q68FD5	133	76.6	6.45	1115.27	3	4.7	RFQSVPAQPGQTSPLLQYFGILLDQGQLNK	F20101020-13_ITMSms2cid	49.303	400	429	35.5	2.8e-06	1	191558	Clathrin heavy chain 1
[2]	1215	Q68FD5	133	76.6	6.45	327.869	3	3.9	RIAAYLFK	F20101020-13_ITMSms2cid	24.166	1509	1516	23.7	0.00042	1	191558	Clathrin heavy chain 1
[3]	1216	Q62261	118	54.1	6.04	793.903	4	9.3	RLEEASLLHQFQADADDIDAWM(Oxidation)LDILK	F20101020-13_ITMSms2cid	46.826	739	765	25.9	0.04	1	274225	Spectrin beta chain, brain 1
[5]	1217	P20357	81	50.6	5.44	854.75	3	4.2	RPRPHDEELEIEM(Oxidation)AAEAQAEPK	F20101020-13_ITMSms2cid	23.134	1328	1349	19.4	0.0018	1	198983	Microtubule-associated protein 2
[119]	1218	Q8BPN8	25	13.4	4.04	649.642	3	-0.025	RQSESIAAPPVASEDM(Oxidation)DK	F20101020-13_ITMSms2cid	17.543	2392	2409	23.5	0.00095	1	338212	DmX-like protein 2
[13]	1219	O08553	42	80.9	7.46	508.281	2	0.83	SAAEVIAQAR	F20101020-13_ITMSms2cid	17.183	259	268	39	0.00029	1	62278.1	Dihydropyrimidinase-related protein 2
[3]	1220	Q62261	118	54.1	6.04	871.466	2	7.5	SAASGIPYHSEVPVSLK	F20101020-13_ITMSms2cid	25.799	2241	2257	28	0.00011	1	274225	Spectrin beta chain, brain 1
[7]	1221	P19096	75	41.8	5.06	571.825	2	0.31	SDEAVKPLGVK	F20101020-13_ITMSms2cid	15.162	523	533	30.1	2.8e-05	1	272431	Fatty acid synthase
[410]	1222	Q9CS84	10	7.7	2.95	511.781	2	3	SDLYIGGVAK	F20101020-13_ITMSms2cid	22.117	1031	1040	30.8	0.0002	1	166170	Neurexin-1-alpha
[149]	1223	O55143	14	17	5.33	704.361	2	0.37	SEIGIAM(Oxidation)GSGTAVAK	F20101020-13_ITMSms2cid	19.124	713	727	37	1.1e-06	1	114859	Sarcoplasmic/endoplasmic reticulum calcium ATPase 2
[19]	1224	Q8C8R3	56	20.2	4.53	808.45	3	8.8	SGLTSLHLAAQEDKVNVADILTK	F20101020-13_ITMSms2cid	34.041	694	716	34.7	4.2e-07	1	426264	Ankyrin-2
[1313]	1225	P51432	2	3.6	0.29	1142.61	3	3.8	SIFGDALLIDPLDKYPLSAGIPLPSPQDLM(Oxidation)GR	F20101020-13_ITMSms2cid	51.118	431	462	21.1	0.0047	1	139493	1-phosphatidylinositol-4,5-bisphosphate phosphodiesterase beta-3
[181]	1226	Q9QYX7	18	6.4	3.3	921.501	3	2.8	SISQTVTGRPLQAPPTSAAQAPAQGLSK	F20101020-13_ITMSms2cid	24.475	472	499	30.9	1e-05	1	547574	Protein piccolo
[1105]	1227	Q91ZX7	3	1	0.93	560.978	3	5.9	SLDPFKPFIIFSNR	F20101020-13_ITMSms2cid	41.19	1264	1277	25.1	0.0008	1	504747	Prolow-density lipoprotein receptor-related protein 1
[4]	1228	Q61879	82	46.1	6.3	1023.03	2	6.4	SLEAEILQLQEELASSER	F20101020-13_ITMSms2cid	45.156	1684	1701	48.2	4.8e-08	1	228998	Myosin-10
[53]	1229	P13595	32	32.6	5.28	610.291	2	1.1	SLGEESWHFK	F20101020-13_ITMSms2cid	23.733	540	549	29.4	0.0011	1	119428	Neural cell adhesion molecule 1
[47]	1230	Q99104	40	28	4.57	588.847	2	3.5	SLLTSTINSIK	F20101020-13_ITMSms2cid	32.365	1529	1539	32.9	6.4e-05	1	215597	Myosin-Va
[966]	1231	Q4ACU6	4	4.9	1.52	764.656	4	4.5	SM(Oxidation)IILQDSAPEVGDVPRPAPAATPPERPK	F20101020-13_ITMSms2cid	27.076	965	993	24.7	0.002	1	192219	SH3 and multiple ankyrin repeat domains protein 3
[3]	1232	Q62261	118	54.1	6.04	828.43	3	13	SNAHYNLQNAFNLAEQHLGLTK	F20101020-13_ITMSms2cid	36.878	228	249	40.6	5.7e-08	1	274225	Spectrin beta chain, brain 1
[7]	1233	P19096	75	41.8	5.06	566.283	3	0.91	SNM(Oxidation)GHPEPASGLAALTK	F20101020-13_ITMSms2cid	22.239	327	343	36.8	2e-07	1	272431	Fatty acid synthase
[6]	1234	Q6PIC6	58	51.6	6.28	771.337	2	1.4	SPDC(Carbamidomethyl)THDNPLETR	F20101020-13_ITMSms2cid	15.709	218	230	38.3	2.4e-07	1	111693	Sodium/potassium-transporting ATPase subunit alpha-3
[16]	1235	Q9QYR6	65	33.3	4.46	674.004	3	7.4	SPWASDFKDFQEPLPQK	F20101020-13_ITMSms2cid	31.706	1720	1736	16.9	0.0093	1	300142	Microtubule-associated protein 1A
[216]	1236	Q8CGC7	21	20.4	3.04	780.865	2	-1.7	SQGSGLSSGGAGEGQGPK	F20101020-13_ITMSms2cid	11.098	992	1009	31.7	1.6e-06	1	170055	Bifunctional aminoacyl-tRNA synthetase
[707]	1237	P55088	3	11.1	3.11	730.4	4	11	SQVETEDLILKPGVVHVIDIDRGEEK	F20101020-13_ITMSms2cid	32.661	285	310	36.4	0.0001	1	34436.4	Aquaporin-4
[36]	1238	Q9R0K7	41	41.7	4.98	747.878	2	2.8	SSLYEGLEKPESR	F20101020-13_ITMSms2cid	20.298	1104	1116	29.2	4.2e-05	1	132589	Plasma membrane calcium-transporting ATPase 2
[216]	1239	Q8CGC7	21	20.4	3.04	758.862	2	3	SSSNTVESTSLYNK	F20101020-13_ITMSms2cid	16.821	816	829	28.1	3.7e-05	1	170055	Bifunctional aminoacyl-tRNA synthetase
[5]	1240	P20357	81	50.6	5.44	861.374	2	-5.1	STELGSDYYELSDSR	F20101020-13_ITMSms2cid	25.632	583	597	44.6	3.2e-08	1	198983	Microtubule-associated protein 2
[888]	1241	P03921	3	8.2	2.15	632.311	3	0.19	STSTLHTNM(Oxidation)TTLTTNQK	F20101020-13_ITMSms2cid	14.59	565	581	18.3	0.013	1	68441.5	NADH-ubiquinone oxidoreductase chain 5
[5]	1242	P20357	81	50.6	5.44	567.31	2	7	STVSIEEAVAK	F20101020-13_ITMSms2cid	21.114	444	454	40.3	9.2e-06	1	198983	Microtubule-associated protein 2
[36]	1243	Q9R0K7	41	41.7	4.98	716.674	3	1.1	SVDKDPM(Oxidation)LLSGTHVM(Oxidation)EGSGR	F20101020-13_ITMSms2cid	18.904	251	270	30.1	1.5e-05	1	132589	Plasma membrane calcium-transporting ATPase 2
[236]	1244	Q8K0T0	13	27.2	3.7	436.764	2	0.84	SVLQAVQK	F20101020-13_ITMSms2cid	15.011	647	654	28.1	0.0092	2	83573.1	Reticulon-1
[51]	1245	Q9JHU4	45	14	4.28	487.287	2	-0.15	SVLVSAGNVK	F20101020-13_ITMSms2cid	17.694	2093	2102	25	0.0018	1	532030	Cytoplasmic dynein 1 heavy chain 1
[7]	1246	P19096	75	41.8	5.06	862.483	2	12	SYIITGGLGGFGLELAR	F20101020-13_ITMSms2cid	41.139	1879	1895	39	7.6e-07	1	272431	Fatty acid synthase
[252]	1247	Q9JIS5	10	14.3	4.67	920.38	3	8.6	SYSRFEEEDDDDDFPAPADGYYR	F20101020-13_ITMSms2cid	27.785	45	67	21.4	0.00049	1	82648	Synaptic vesicle glycoprotein 2A
[3]	1248	Q62261	118	54.1	6.04	659.997	3	9.9	TAGYPNVNIHNFTTSWR	F20101020-13_ITMSms2cid	31.597	187	203	16.5	0.027	1	274225	Spectrin beta chain, brain 1
[1]	1249	P16546	164	66	6.94	467.275	3	3.9	TALLELWELRR	F20101020-13_ITMSms2cid	36.083	450	460	16.2	0.027	1	284600	Spectrin alpha chain, brain
[70]	1250	P48962	25	68.5	5.84	428.748	2	0.036	TAVAPIER	F20101020-13_ITMSms2cid	13.953	24	31	20.5	0.0045	3	32904.6	ADP/ATP translocase 1
[16]	1251	Q9QYR6	65	33.3	4.46	1010.17	3	9.4	TEATQGLDYVPSAGTISPTSSLEEDKGFK	F20101020-13_ITMSms2cid	31.271	879	907	29.1	6.2e-06	1	300142	Microtubule-associated protein 1A
[36]	1252	Q9R0K7	41	41.7	4.98	746.901	2	7.6	TEC(Carbamidomethyl)GLLGFVLDLR	F20101020-13_ITMSms2cid	47.421	524	536	41.2	8.2e-06	1	132589	Plasma membrane calcium-transporting ATPase 2
[216]	1253	Q8CGC7	21	20.4	3.04	856.449	3	11	TELAEPIAIRPTSETVM(Oxidation)YPAYAK	F20101020-13_ITMSms2cid	29.95	1110	1132	26.1	3.3e-05	1	170055	Bifunctional aminoacyl-tRNA synthetase
[4]	1254	Q61879	82	46.1	6.3	491.015	4	6.2	TFHIFYQLLSGAGEHLK	F20101020-13_ITMSms2cid	38.502	280	296	36	0.00063	1	228998	Myosin-10
[7]	1255	P19096	75	41.8	5.06	827.77	3	4.4	TGGLAFHSYFM(Oxidation)EGIAPTLLQALK	F20101020-13_ITMSms2cid	43.648	677	699	27.9	0.00068	1	272431	Fatty acid synthase
[7]	1256	P19096	75	41.8	5.06	653.11	4	15	TGGLAFHSYFM(Oxidation)EGIAPTLLQALKK	F20101020-13_ITMSms2cid	40.934	677	700	34	3.7e-05	1	272431	Fatty acid synthase
[51]	1257	Q9JHU4	45	14	4.28	632.85	4	2.5	TKPVTGNLRPEEALQALTIYEGK	F20101020-13_ITMSms2cid	34.326	1262	1284	29.4	0.00048	1	532030	Cytoplasmic dynein 1 heavy chain 1
[3]	1258	Q62261	118	54.1	6.04	792.42	3	9.2	TKVIESTQDLGNDLAGVM(Oxidation)ALQR	F20101020-13_ITMSms2cid	30.92	975	996	16.1	0.045	1	274225	Spectrin beta chain, brain 1
[119]	1259	Q8BPN8	25	13.4	4.04	605.803	2	3.6	TLATGYEVDGGK	F20101020-13_ITMSms2cid	17.796	2052	2063	26.1	0.00019	1	338212	DmX-like protein 2
[7]	1260	P19096	75	41.8	5.06	736.397	2	7.9	TLEAVQDLLEQGR	F20101020-13_ITMSms2cid	34.516	430	442	43.3	1.7e-05	1	272431	Fatty acid synthase
[19]	1261	Q8C8R3	56	20.2	4.53	775.88	2	5.3	TLEQQENFSEVAR	F20101020-13_ITMSms2cid	21.654	1324	1336	38.4	4.2e-06	1	426264	Ankyrin-2
[3]	1262	Q62261	118	54.1	6.04	847.418	2	4.1	TLETPAAQM(Oxidation)EGFLNR	F20101020-13_ITMSms2cid	25.524	2191	2205	40.7	4e-08	1	274225	Spectrin beta chain, brain 1
[7]	1263	P19096	75	41.8	5.06	817.125	3	13	TLLEGSGLESIINIIHSSLAEPR	F20101020-13_ITMSms2cid	52.529	2476	2498	30.1	4.1e-06	1	272431	Fatty acid synthase
[53]	1264	P13595	32	32.6	5.28	436.741	2	1.8	TPDIDLAK	F20101020-13_ITMSms2cid	19.375	1030	1037	23.8	0.04	1	119428	Neural cell adhesion molecule 1
[181]	1265	Q9QYX7	18	6.4	3.3	648.336	3	-1.1	TPPAVATDQKLEESEVTK	F20101020-13_ITMSms2cid	19.657	1090	1107	30.2	6.8e-07	1	547574	Protein piccolo
[196]	1266	O54991	13	12.1	4.49	535.929	3	-0.68	TPRPM(Oxidation)TAELAEAM(Oxidation)R	F20101020-13_ITMSms2cid	16.16	1228	1241	24	0.0012	1	156439	Contactin-associated protein 1
[3]	1267	Q62261	118	54.1	6.04	687.376	2	2	TQILAASYELHK	F20101020-13_ITMSms2cid	23.117	1798	1809	31.3	2.7e-05	1	274225	Spectrin beta chain, brain 1
[4]	1268	Q61879	82	46.1	6.3	981.477	2	14	TQLEELEDELQATEDAK	F20101020-13_ITMSms2cid	35.402	1546	1562	32.9	1.9e-05	2	228998	Myosin-10
[53]	1269	P13595	32	32.6	5.28	605.332	2	-1.1	TQPVREPSAPK	F20101020-13_ITMSms2cid	11.661	596	606	24.9	0.00088	1	119428	Neural cell adhesion molecule 1
[16]	1270	Q9QYR6	65	33.3	4.46	695.855	2	5	TRHDEYLEVTK	F20101020-13_ITMSms2cid	14.937	2186	2196	25.7	0.0002	1	300142	Microtubule-associated protein 1A
[2]	1271	Q68FD5	133	76.6	6.45	599.303	2	-4	TRVM(Oxidation)EYINR	F20101020-13_ITMSms2cid	14.477	1038	1046	17.8	0.049	1	191558	Clathrin heavy chain 1
[36]	1272	Q9R0K7	41	41.7	4.98	805.93	2	16	TSPVEGLPGTAPDLEK	F20101020-13_ITMSms2cid	26.396	62	77	22.3	0.0031	1	132589	Plasma membrane calcium-transporting ATPase 2
[65]	1273	P43006	21	39	6.62	1025.55	2	17	TSVNVVGDSFGAGIVYHLSK	F20101020-13_ITMSms2cid	34.556	478	497	38.1	1.1e-08	1	62030.8	Excitatory amino acid transporter 2
[44]	1274	Q8BYI9	34	34.1	5.49	1185.13	2	26	TTLTDLVPGTEYGVGISAVM(Oxidation)NSK	F20101020-13_ITMSms2cid	35.871	651	673	27.1	2e-05	1	149565	Tenascin-R
[4]	1275	Q61879	82	46.1	6.3	404.732	2	-0.26	TVGQLYK	F20101020-13_ITMSms2cid	14.409	652	658	26.6	0.006	4	228998	Myosin-10
[7]	1276	P19096	75	41.8	5.06	750.893	2	-1.2	VAEVLAGEGHLYSR	F20101020-13_ITMSms2cid	22.469	1237	1250	33.3	2.7e-06	1	272431	Fatty acid synthase
[19]	1277	Q8C8R3	56	20.2	4.53	449.804	2	3.3	VALLLLEK	F20101020-13_ITMSms2cid	32.088	611	618	30.8	0.0011	2	426264	Ankyrin-2
[6]	1278	Q6PIC6	58	51.6	6.28	810.379	2	-0.25	VDNSSLTGESEPQTR	F20101020-13_ITMSms2cid	15.212	203	217	42.1	8.6e-06	4	111693	Sodium/potassium-transporting ATPase subunit alpha-3
[140]	1279	Q91V14	18	21.9	4.59	754.748	3	9.1	VDQDQNVVHPQLLSLTSQLK	F20101020-13_ITMSms2cid	32.873	703	722	34	3.4e-06	1	126272	Solute carrier family 12 member 5
[7]	1280	P19096	75	41.8	5.06	519.776	2	-1	VFTTVGSAEK	F20101020-13_ITMSms2cid	15.87	1688	1697	21.4	0.00018	1	272431	Fatty acid synthase
[7]	1281	P19096	75	41.8	5.06	597.827	2	-0.66	VFTTVGSAEKR	F20101020-13_ITMSms2cid	14.117	1688	1698	16.5	0.013	1	272431	Fatty acid synthase
[24]	1282	P68369	37	87.4	6.27	913.003	2	7.3	VGINYQPPTVVPGGDLAK	F20101020-13_ITMSms2cid	29.982	353	370	35.3	2.1e-06	6	50136.1	Tubulin alpha-1A chain
[19]	1283	Q8C8R3	56	20.2	4.53	776.91	2	-1.6	VGLQAQPM(Oxidation)HSELVK	F20101020-13_ITMSms2cid	18.293	1161	1174	21.6	0.00073	1	426264	Ankyrin-2
[2]	1284	Q68FD5	133	76.6	6.45	740.416	2	17	VGYTPDWIFLLR	F20101020-13_ITMSms2cid	44.915	508	519	38.7	9.9e-06	1	191558	Clathrin heavy chain 1
[7]	1285	P19096	75	41.8	5.06	833.8	3	14	VHLTGINVNPNALFPPVEFPAPR	F20101020-13_ITMSms2cid	41.237	803	825	29.5	2.6e-05	1	272431	Fatty acid synthase
[36]	1286	Q9R0K7	41	41.7	4.98	638.805	2	0.55	VIEPM(Oxidation)AC(Carbamidomethyl)DGLR	F20101020-13_ITMSms2cid	19.322	615	625	20.7	0.0055	1	132589	Plasma membrane calcium-transporting ATPase 2
[2]	1287	Q68FD5	133	76.6	6.45	754.386	2	5.6	VIQC(Carbamidomethyl)FAETGQVQK	F20101020-13_ITMSms2cid	20.152	488	500	38.6	3.5e-06	1	191558	Clathrin heavy chain 1
[4]	1288	Q61879	82	46.1	6.3	484.937	3	1.1	VIQYLAHVASSHK	F20101020-13_ITMSms2cid	19.99	191	203	21.3	0.0014	2	228998	Myosin-10
[117]	1289	Q9JMH9	19	14.5	4.72	845.41	3	9	VKDQEEELDEQAGSIQM(Oxidation)LEQAK	F20101020-13_ITMSms2cid	26.597	1547	1568	29.5	2.4e-05	1	232757	Myosin-XVIIIa
[4]	1290	Q61879	82	46.1	6.3	527.343	2	1.4	VKPLLQVTR	F20101020-13_ITMSms2cid	19.795	841	849	21.2	0.00012	3	228998	Myosin-10
[737]	1291	Q71LX4	4	2.7	2.46	752.895	2	2.1	VLAQATSDLVNAM(Oxidation)R	F20101020-13_ITMSms2cid	23.593	832	845	22.1	0.00022	1	253559	Talin-2
[47]	1292	Q99104	40	28	4.57	780.411	2	3.6	VLASNPIM(Oxidation)ESIGNAK	F20101020-13_ITMSms2cid	24.764	196	210	35.2	2.9e-06	1	215597	Myosin-Va
[4]	1293	Q61879	82	46.1	6.3	360.21	3	1.4	VLAYDKLEK	F20101020-13_ITMSms2cid	18.044	1412	1420	19.9	0.0037	1	228998	Myosin-10
[3]	1294	Q62261	118	54.1	6.04	566.298	2	-0.59	VLDNAIETEK	F20101020-13_ITMSms2cid	17.376	293	302	31.4	1.5e-05	1	274225	Spectrin beta chain, brain 1
[557]	1295	P23116	6	6.1	2.58	761.97	2	8.4	VLLATLSIPITPER	F20101020-13_ITMSms2cid	38.085	322	335	26.3	2.2e-05	1	161938	Eukaryotic translation initiation factor 3 subunit A
[47]	1296	Q99104	40	28	4.57	609.672	3	0.37	VLLLHLEEGKDLEYR	F20101020-13_ITMSms2cid	29.548	37	51	28.8	4.6e-05	1	215597	Myosin-Va
[119]	1297	Q8BPN8	25	13.4	4.04	584.315	3	2.4	VLSSHLM(Oxidation)HSSLPGLTR	F20101020-13_ITMSms2cid	22.463	1512	1527	32.3	1.1e-05	1	338212	DmX-like protein 2
[2]	1298	Q68FD5	133	76.6	6.45	1331.69	3	30	VM(Oxidation)EYINRLDNYDAPDIANIAISNELFEEAFAIFR	F20101020-13_ITMSms2cid	52.817	1040	1073	19.5	0.0013	1	191558	Clathrin heavy chain 1
[591]	1299	P70232	6	7.6	2.42	750.383	2	8.9	VM(Oxidation)TPTVYAPYDVK	F20101020-13_ITMSms2cid	25.535	772	784	21.7	0.0003	1	134930	Neural cell adhesion molecule L1-like protein
[1]	1300	P16546	164	66	6.94	537.776	2	-8.1	VNSLGETAQR	F20101020-13_ITMSms2cid	11.212	1289	1298	27.1	0.00057	1	284600	Spectrin alpha chain, brain
[656]	1301	Q61838	5	7.2	2.61	782.763	3	12	VNTNYRPGLPFSGQVLLVDEK	F20101020-13_ITMSms2cid	34.825	354	374	27.8	0.00012	1	165882	Alpha-2-macroglobulin
[16]	1302	Q9QYR6	65	33.3	4.46	628.316	2	-3.2	VPEVTESHTTR	F20101020-13_ITMSms2cid	11.262	1905	1915	37.5	4.4e-07	1	300142	Microtubule-associated protein 1A
[51]	1303	Q9JHU4	45	14	4.28	427.28	2	1.8	VPLAIVNK	F20101020-13_ITMSms2cid	21.023	758	765	29.8	9.5e-06	1	532030	Cytoplasmic dynein 1 heavy chain 1
[149]	1304	O55143	14	17	5.33	422.734	2	0.5	VPM(Oxidation)TPGVK	F20101020-13_ITMSms2cid	12.553	534	541	21.8	0.0088	1	114859	Sarcoplasmic/endoplasmic reticulum calcium ATPase 2
[16]	1305	Q9QYR6	65	33.3	4.46	754.883	2	-0.66	VPSAPGQESPVPDTK	F20101020-13_ITMSms2cid	17.437	1781	1795	33.6	2.1e-05	1	300142	Microtubule-associated protein 1A
[7]	1306	P19096	75	41.8	5.06	630.332	2	-2.6	VQEVQQVSTNK	F20101020-13_ITMSms2cid	11.667	479	489	37.4	1.3e-05	1	272431	Fatty acid synthase
[196]	1307	O54991	13	12.1	4.49	825.863	2	-1.9	VQGELSESNC(Carbamidomethyl)GAM(Oxidation)PR	F20101020-13_ITMSms2cid	14.128	1242	1256	29	1.3e-05	1	156439	Contactin-associated protein 1
[51]	1308	Q9JHU4	45	14	4.28	692.891	2	4.1	VQVALEELQDLK	F20101020-13_ITMSms2cid	32.495	1317	1328	40.7	3e-05	1	532030	Cytoplasmic dynein 1 heavy chain 1
[218]	1309	Q8BMS1	11	21.6	4.94	374.235	2	35	VSAKQSK	F20101020-13_ITMSms2cid	16.466	256	262	19.3	0.047	1	82670.6	Trifunctional enzyme subunit alpha, mitochondrial
[7]	1310	P19096	75	41.8	5.06	624.329	2	1.9	VSDLLLSTDER	F20101020-13_ITMSms2cid	25.115	534	544	26.7	0.00066	1	272431	Fatty acid synthase
[5]	1311	P20357	81	50.6	5.44	830.94	4	18	VSEGPRPFAPVFFQSDDKVSLQDPSALATSK	F20101020-13_ITMSms2cid	35.489	332	362	43.1	8.8e-06	1	198983	Microtubule-associated protein 2
[268]	1312	P55066	9	7.9	4.42	451.758	2	-0.78	VSLPAYPR	F20101020-13_ITMSms2cid	22.628	110	117	27.8	0.0022	1	137202	Neurocan core protein
[158]	1313	O88737	23	11.2	3.19	657.605	4	7.8	VSPQPPLSTKPSTAEPRPPAGEAQGK	F20101020-13_ITMSms2cid	18.979	300	325	20.4	0.044	1	418749	Protein bassoon
[7]	1314	P19096	75	41.8	5.06	421.227	3	1.6	VSVHIIEGDHR	F20101020-13_ITMSms2cid	16.67	2465	2475	28.1	6.9e-05	1	272431	Fatty acid synthase
[47]	1315	Q99104	40	28	4.57	404.241	2	4.2	VSVSFIR	F20101020-13_ITMSms2cid	24.25	1794	1800	23.7	0.0031	1	215597	Myosin-Va
[44]	1316	Q8BYI9	34	34.1	5.49	388.215	3	-0.93	VSYRPTQVGR	F20101020-13_ITMSms2cid	13.344	896	905	22.6	0.0013	1	149565	Tenascin-R
[51]	1317	Q9JHU4	45	14	4.28	860.44	3	12	VTDFGDKVEDPTFLNQLQSGVNR	F20101020-13_ITMSms2cid	33.8	227	249	26.9	0.00013	1	532030	Cytoplasmic dynein 1 heavy chain 1
[48]	1318	Q8CHC4	42	35.8	4.56	463.753	2	1.6	VTFAPTYK	F20101020-13_ITMSms2cid	20.214	778	785	20	0.0044	1	172619	Synaptojanin-1
[669]	1319	P17809	4	9.8	3.21	495.806	2	6.5	VTILELFR	F20101020-13_ITMSms2cid	40.261	257	264	31.5	0.00058	1	53935.1	Solute carrier family 2, facilitated glucose transporter member 1
[1240]	1320	Q8BI08	1	6.3	1.04	576.346	2	4.7	VTLPAGPDILR	F20101020-13_ITMSms2cid	30.574	22	32	25.2	0.00044	1	19094.6	Protein MAL2
[5]	1321	P20357	81	50.6	5.44	602.296	2	-0.21	VTSEPEAVSER	F20101020-13_ITMSms2cid	12.705	518	528	34.6	6.2e-05	1	198983	Microtubule-associated protein 2
[2]	1322	Q68FD5	133	76.6	6.45	741.393	2	-0.1	VVGAM(Oxidation)QLYSVDRK	F20101020-13_ITMSms2cid	19.841	177	189	25.9	7.8e-05	1	191558	Clathrin heavy chain 1
[117]	1323	Q9JMH9	19	14.5	4.72	859.45	3	16	VVSLEAELQDISSQESKDEASLAK	F20101020-13_ITMSms2cid	37.605	1512	1535	23.3	0.00029	1	232757	Myosin-XVIIIa
[415]	1324	Q9QXL2	7	6.7	3.39	879.48	3	15	VWNLVTGQEIM(Oxidation)SLGVHPNNVVSVK	F20101020-13_ITMSms2cid	36.456	1369	1392	22.2	0.0022	1	186538	Kinesin-like protein KIF21A
[1271]	1325	Q80Z38	1	1.2	0.86	616.01	3	-3.6	VYGTIKPAFNQNPVVAK	F20101020-13_ITMSms2cid	24.469	541	557	23.2	0.00038	1	158980	SH3 and multiple ankyrin repeat domains protein 2
[51]	1326	Q9JHU4	45	14	4.28	518.784	2	3.9	WFTSQVIR	F20101020-13_ITMSms2cid	27.635	3051	3058	19.3	0.044	1	532030	Cytoplasmic dynein 1 heavy chain 1
[7]	1327	P19096	75	41.8	5.06	980.519	2	20	WLSTSIPEAQWQSSLAR	F20101020-13_ITMSms2cid	34.897	712	728	19.8	0.0025	1	272431	Fatty acid synthase
[51]	1328	Q9JHU4	45	14	4.28	563.843	2	5	WQALLVQIR	F20101020-13_ITMSms2cid	34.047	1077	1085	25.4	0.0011	1	532030	Cytoplasmic dynein 1 heavy chain 1
[47]	1329	Q99104	40	28	4.57	632.298	2	8.3	WTYQEFFSR	F20101020-13_ITMSms2cid	34.58	701	709	21.7	0.00024	1	215597	Myosin-Va
[3]	1330	Q62261	118	54.1	6.04	491.76	2	-9.2	WVNSHLAR	F20101020-13_ITMSms2cid	14.373	63	70	24.1	0.009	2	274225	Spectrin beta chain, brain 1
[1]	1331	P16546	164	66	6.94	661.843	2	0.78	YEALKEPM(Oxidation)VAR	F20101020-13_ITMSms2cid	17.96	766	776	26.4	9.4e-05	1	284600	Spectrin alpha chain, brain
[237]	1332	P56564	7	15.5	5.66	688.348	2	13	YFSFPGELLM(Oxidation)R	F20101020-13_ITMSms2cid	37.354	80	90	17.4	0.0074	2	59623	Excitatory amino acid transporter 1
[117]	1333	Q9JMH9	19	14.5	4.72	707.061	3	7.1	YGASLLHTYAGPSLLVLSTR	F20101020-13_ITMSms2cid	37.699	429	448	32.9	2.9e-06	1	232757	Myosin-XVIIIa
[36]	1334	Q9R0K7	41	41.7	4.98	975.02	2	16	YGDLLPADGLFIQGNDLK	F20101020-13_ITMSms2cid	39.149	218	235	42.6	2.6e-08	1	132589	Plasma membrane calcium-transporting ATPase 2
[2]	1335	Q68FD5	133	76.6	6.45	733.71	3	8.5	YHEQLSTQSLIELFESFK	F20101020-13_ITMSms2cid	47.271	689	706	30.4	5.2e-05	1	191558	Clathrin heavy chain 1
[2]	1336	Q68FD5	133	76.6	6.45	995.51	5	17	YHEQLSTQSLIELFESFKSFEGLFYFLGSIVNFSQDPDVHFK	F20101020-13_ITMSms2cid	53.158	689	730	45.4	3e-06	1	191558	Clathrin heavy chain 1
[640]	1337	Q9CPW0	4	3.4	3.14	619.32	2	0.75	YNFQAPAVTAR	F20101020-13_ITMSms2cid	23.648	1017	1027	25.2	0.00043	1	148198	Contactin-associated protein-like 2
[196]	1338	O54991	13	12.1	4.49	482.765	2	1.9	YNLQSALR	F20101020-13_ITMSms2cid	22.678	1012	1019	24.2	0.0035	1	156439	Contactin-associated protein 1
[268]	1339	P55066	9	7.9	4.42	480.254	2	-4.8	YNVHATVR	F20101020-13_ITMSms2cid	11.791	1186	1193	20.8	0.0013	1	137202	Neurocan core protein
[268]	1340	P55066	9	7.9	4.42	437.743	2	1.6	YPIQTPR	F20101020-13_ITMSms2cid	16.742	315	321	18.8	0.0034	1	137202	Neurocan core protein
[454]	1341	Q8BG39	6	7.2	3.57	663.618	3	-0.15	YRDNYEGYAPSDGYYR	F20101020-13_ITMSms2cid	21.481	6	21	21	0.0064	1	77458.1	Synaptic vesicle glycoprotein 2B
[5]	1342	P20357	81	50.6	5.44	1040.15	3	11	YTVPLPSPVQDSENLSGESGSFYEGTDDK	F20101020-13_ITMSms2cid	34.268	877	905	21.9	0.00089	1	198983	Microtubule-associated protein 2
[5]	1343	P20357	81	50.6	5.44	1125.21	3	13	YTVPLPSPVQDSENLSGESGSFYEGTDDKVR	F20101020-13_ITMSms2cid	33.075	877	907	24.7	9.4e-05	1	198983	Microtubule-associated protein 2
[66]	1344	Q810U3	33	31	4.36	891.99	2	17	YVVGQTPVYVPYEIR	F20101020-13_ITMSms2cid	32.918	786	800	38.2	2.5e-07	1	137976	Neurofascin
[315]	1345	Q80TZ3	11	17.4	3.48	617.298	3	4.4	AADFEDLLSSQGFNAHK	F20101020-21_ITMSms2cid	33.152	804	820	20.3	0.0011	1	102300	Putative tyrosine-protein phosphatase auxilin
[1261]	1346	O54781	1	1.8	0.92	647.368	2	9.7	AADLLVNPLDPR	F20101020-21_ITMSms2cid	32.74	501	512	25.9	0.0014	1	76757.3	Serine/threonine-protein kinase SRPK2
[31]	1347	P17426	42	49.6	5.82	657.796	2	2.3	AADLLYAM(Oxidation)C(Carbamidomethyl)DR	F20101020-21_ITMSms2cid	21.677	389	399	25.4	0.0014	1	107665	AP-2 complex subunit alpha-1
[100]	1348	P28660	30	36.3	3.81	574.312	2	4.5	AAEDLFVNIR	F20101020-21_ITMSms2cid	30.097	306	315	31.7	0.00098	1	128785	Nck-associated protein 1
[698]	1349	Q64737	6	9.5	1.81	602.323	3	6.1	AAGFKDPLLASGTDGVGTK	F20101020-21_ITMSms2cid	26.556	481	499	26.9	0.00014	1	107396	Trifunctional purine biosynthetic protein adenosine-3
[1044]	1350	Q80UJ7	2	3.2	1.67	748.363	2	13	AANPGC(Carbamidomethyl)FLEDFVR	F20101020-21_ITMSms2cid	38.618	688	700	16.4	0.0085	1	110099	Rab3 GTPase-activating protein catalytic subunit
[656]	1351	Q61838	5	7.2	2.61	836.816	3	9.2	AAPLSLC(Carbamidomethyl)ALTAVDQSVLLLKPEAK	F20101020-21_ITMSms2cid	44.179	588	611	22	0.00019	1	165882	Alpha-2-macroglobulin
[1170]	1352	Q9EPL2	2	3.2	0.76	977.005	2	22	AASEFESAEGISLFPELR	F20101020-21_ITMSms2cid	39.788	666	683	24.1	0.0013	1	108901	Calsyntenin-1
[406]	1353	Q3TXS7	8	12.3	3.11	661.885	2	12	AAVESLGFILFR	F20101020-21_ITMSms2cid	42.547	617	628	37.3	2.3e-06	1	105731	26S proteasome non-ATPase regulatory subunit 1
[89]	1354	Q9QYC0	26	50.6	4.06	737.407	2	0.62	AAVVTSPPPTTAPHK	F20101020-21_ITMSms2cid	14.843	7	21	25	0.0003	1	80647.2	Alpha-adducin
[156]	1355	Q8BIJ6	15	18.6	4.43	454.74	2	1	ADLYLEGK	F20101020-21_ITMSms2cid	18.942	618	625	26.9	0.004	1	112805	Isoleucyl-tRNA synthetase, mitochondrial
[79]	1356	Q9WV92	31	41.9	3.66	579.313	2	1.6	AEEATPVTALR	F20101020-21_ITMSms2cid	19.46	514	524	26.4	0.0053	1	103338	Band 4.1-like protein 3
[37]	1357	Q60597	47	53.1	5.05	702.793	2	3.6	AEQFYC(Carbamidomethyl)GDTEGK	F20101020-21_ITMSms2cid	16.435	390	401	34.5	4.4e-08	1	116450	2-oxoglutarate dehydrogenase, mitochondrial
[14]	1358	Q61316	43	57.7	6.27	742.318	2	4.2	AESEEMETSQAGSK	F20101020-21_ITMSms2cid	9.593	546	559	35.5	1.4e-07	1	94133.4	Heat shock 70 kDa protein 4
[698]	1359	Q64737	6	9.5	1.81	555.977	3	5.8	AFAHITGGGLLENIPR	F20101020-21_ITMSms2cid	32.15	677	692	31.1	0.001	1	107396	Trifunctional purine biosynthetic protein adenosine-3
[23]	1360	Q91V92	38	41.8	7	792.4	2	9.7	AFDSGIIPM(Oxidation)EFVNK	F20101020-21_ITMSms2cid	32.938	939	952	28.4	6.5e-05	1	119729	ATP-citrate synthase
[23]	1361	Q91V92	38	41.8	7	784.403	2	10	AFDSGIIPMEFVNK	F20101020-21_ITMSms2cid	37.176	939	952	32.8	7e-06	1	119729	ATP-citrate synthase
[62]	1362	Q11011	31	46.2	4.85	723.344	2	0.083	AFFESHPAPSAER	F20101020-21_ITMSms2cid	18.738	871	883	26.3	1.2e-05	1	103326	Puromycin-sensitive aminopeptidase
[82]	1363	Q80TJ1	27	29.5	4.71	398.722	2	1.2	AFFNAVK	F20101020-21_ITMSms2cid	22.714	589	595	19.5	0.009	1	153045	Calcium-dependent secretion activator 1
[481]	1364	Q9JHR7	11	13.3	1.93	522.817	2	5.4	AFIPQLLSR	F20101020-21_ITMSms2cid	32.856	714	722	26.2	0.0012	1	117773	Insulin-degrading enzyme
[2]	1365	Q68FD5	133	76.6	6.45	974.026	2	16	AFMTADLPNELIELLEK	F20101020-21_ITMSms2cid	52.554	994	1010	43	2.4e-07	1	191558	Clathrin heavy chain 1
[21]	1366	P12960	45	47.7	5.36	1115.91	3	17	AFNNKGDGPYSLVAVINSAQDAPSEAPTEVGVK	F20101020-21_ITMSms2cid	36.324	788	820	33.4	5.8e-07	1	113389	Contactin-1
[14]	1367	Q61316	43	57.7	6.27	620.303	2	8.5	AFSDPFVEAEK	F20101020-21_ITMSms2cid	28.02	74	84	29.5	3.5e-05	1	94133.4	Heat shock 70 kDa protein 4
[62]	1368	Q11011	31	46.2	4.85	565.347	2	4.1	AGIISTVEVLK	F20101020-21_ITMSms2cid	30.948	629	639	34.5	8.5e-05	1	103326	Puromycin-sensitive aminopeptidase
[63]	1369	Q7TSJ2	27	40.8	5.89	502.754	2	2.5	AGPAWM(Oxidation)VTR	F20101020-21_ITMSms2cid	19.589	239	247	31	0.00026	1	96450.5	Microtubule-associated protein 6
[38]	1370	Q05920	41	49.4	5.31	506.78	2	-8	AGTHILC(Carbamidomethyl)IK	F20101020-21_ITMSms2cid	18.685	733	741	29.3	0.00045	1	129686	Pyruvate carboxylase, mitochondrial
[21]	1371	P12960	45	47.7	5.36	678.328	2	-5.1	AHSDGGDGVVSQVK	F20101020-21_ITMSms2cid	11.967	980	993	40	3e-08	1	113389	Contactin-1
[75]	1372	Q64514	30	32.7	4.16	490.258	2	5.5	AIEFC(Carbamidomethyl)IAR	F20101020-21_ITMSms2cid	26.709	729	736	26.1	0.0035	1	139880	Tripeptidyl-peptidase 2
[601]	1373	Q8CGY8	6	10.6	2.4	762.391	3	8.3	AIELQPHFPDAYC(Carbamidomethyl)NLANALK	F20101020-21_ITMSms2cid	37.237	285	304	28.3	0.00015	1	116953	UDP-N-acetylglucosamine--peptide N-acetylglucosaminyltransferase 110 kDa subunit
[100]	1374	P28660	30	36.3	3.81	712.34	3	3.7	AIIGLYNYAHEM(Oxidation)THGASDR	F20101020-21_ITMSms2cid	24.413	155	173	19.3	0.005	1	128785	Nck-associated protein 1
[101]	1375	O08532	20	23.8	4.96	630.352	2	0.58	AKLEETITQAR	F20101020-21_ITMSms2cid	16.956	633	643	33	1.3e-05	1	124631	Voltage-dependent calcium channel subunit alpha-2/delta-1
[38]	1376	Q05920	41	49.4	5.31	353.698	2	1.2	ALAEFR	F20101020-21_ITMSms2cid	17.211	446	451	15.8	0.036	1	129686	Pyruvate carboxylase, mitochondrial
[263]	1377	Q64727	13	12	3.54	587.328	2	1.7	ALASQLQDSLK	F20101020-21_ITMSms2cid	24.397	571	581	32.6	2.5e-05	1	116718	Vinculin
[1013]	1378	Q9D2V7	3	6.6	1.09	800.19	4	6.5	ALAVMSC(Carbamidomethyl)EVLQVLQLSDTAIIPISHHVPR	F20101020-21_ITMSms2cid	48.276	319	347	27.3	0.0082	1	100813	Coronin-7
[38]	1379	Q05920	41	49.4	5.31	479.771	2	2.2	ALAVSDLNR	F20101020-21_ITMSms2cid	19.521	1062	1070	34.6	0.00026	1	129686	Pyruvate carboxylase, mitochondrial
[1]	1380	P16546	164	66	6.94	453.21	2	-2	ALC(Carbamidomethyl)AEADR	F20101020-21_ITMSms2cid	9.431	313	320	24.4	0.0069	1	284600	Spectrin alpha chain, brain
[58]	1381	P57780	35	47.6	4.41	432.746	2	2.3	ALDFIASK	F20101020-21_ITMSms2cid	23.978	116	123	22.4	0.00098	3	104978	Alpha-actinin-4
[601]	1382	Q8CGY8	6	10.6	2.4	852.468	3	25	ALEVFPEFAAAHSNLASVLQQQGK	F20101020-21_ITMSms2cid	39.469	353	376	30.8	4.2e-06	1	116953	UDP-N-acetylglucosamine--peptide N-acetylglucosaminyltransferase 110 kDa subunit
[91]	1383	Q8BHN3	25	37.3	4.36	833.15	3	13	ALLDTLQLGPDALTVHLIHEVTK	F20101020-21_ITMSms2cid	43.711	62	84	24.4	0.00019	1	106912	Neutral alpha-glucosidase AB
[31]	1384	P17426	42	49.6	5.82	511.321	2	6.2	ALLLSTYIK	F20101020-21_ITMSms2cid	32.354	539	547	32	1e-05	2	107665	AP-2 complex subunit alpha-1
[743]	1385	Q9EPU0	4	5.2	2.28	598.346	2	5.2	ALVEGPLNNLR	F20101020-21_ITMSms2cid	27.647	903	913	28.6	0.00016	1	123968	Regulator of nonsense transcripts 1
[75]	1386	Q64514	30	32.7	4.16	458.897	3	1.2	ANNVDYTVHSVR	F20101020-21_ITMSms2cid	15.673	468	479	20.4	0.0027	1	139880	Tripeptidyl-peptidase 2
[296]	1387	Q3UHJ0	10	18.4	3.7	612.799	2	-1.1	APEM(Oxidation)VNLYSGK	F20101020-21_ITMSms2cid	18.637	227	237	24.4	7.3e-05	1	103347	AP2-associated protein kinase 1
[236]	1388	Q8K0T0	13	27.2	3.7	1038.27	4	16	APSHQGPVEPDPM(Oxidation)LSFAPAAALQSRPEPSSGDGASVPEPPR	F20101020-21_ITMSms2cid	31.355	511	551	39.8	5.4e-06	1	83573.1	Reticulon-1
[819]	1389	Q80Y17	2	3.5	3.58	590.86	2	6.9	APVVAIAVLDGR	F20101020-21_ITMSms2cid	31.82	787	798	40.7	1.1e-06	1	112619	Lethal(2) giant larvae protein homolog 1
[62]	1390	Q11011	31	46.2	4.85	928.71	4	14	AQELDALDNSHPIEVSVGHPSEVDEIFDAISYSK	F20101020-21_ITMSms2cid	40.327	408	441	34.5	3.8e-05	1	103326	Puromycin-sensitive aminopeptidase
[395]	1391	Q8CGK3	5	9.1	4.71	670.935	2	8.2	AQLSAAVLTLLIK	F20101020-21_ITMSms2cid	43.26	678	690	48.9	1.6e-07	1	105844	Lon protease homolog, mitochondrial
[61]	1392	P08553	33	40.6	4.41	952.965	2	6.5	AQVQLDSDHLEEDIHR	F20101020-21_ITMSms2cid	22.884	167	182	44.7	3.1e-07	1	95916.9	Neurofilament medium polypeptide
[37]	1393	Q60597	47	53.1	5.05	709.88	2	33	ARNMEEEVAITR	F20101020-21_ITMSms2cid	20.589	918	929	15.8	0.013	1	116450	2-oxoglutarate dehydrogenase, mitochondrial
[400]	1394	Q9JME5	10	11.6	2.68	639.001	3	5.6	ASILWLIGEYC(Carbamidomethyl)EHVPK	F20101020-21_ITMSms2cid	41.62	502	517	20.5	0.0075	1	119194	AP-3 complex subunit beta-2
[480]	1395	Q60625	8	13.3	2.78	494.316	2	5.3	ASLTLTLLR	F20101020-21_ITMSms2cid	32.513	151	159	33.5	0.0015	1	96861.3	Intercellular adhesion molecule 5
[128]	1396	Q9Z1G4	21	29.3	3.61	774.365	2	4.9	ASLYPC(Carbamidomethyl)PETPQER	F20101020-21_ITMSms2cid	20.913	249	261	29.8	9.2e-06	1	96501.8	V-type proton ATPase 116 kDa subunit a isoform 1
[277]	1397	Q922D8	11	14.8	3.59	834.444	2	10	ASQAPSSFQLLYDLK	F20101020-21_ITMSms2cid	36.828	805	819	36.5	1.5e-06	1	101256	C-1-tetrahydrofolate synthase, cytoplasmic
[9]	1398	P17710	58	54	6.52	764.385	2	2.6	ATDC(Carbamidomethyl)VGHDVATLLR	F20101020-21_ITMSms2cid	27.384	681	694	43.2	3e-06	1	108303	Hexokinase-1
[260]	1399	Q922S4	10	18	3.84	754.389	2	9.5	ATDQVVALAC(Carbamidomethyl)AFNK	F20101020-21_ITMSms2cid	31.278	315	328	35.2	2e-06	1	103289	cGMP-dependent 3',5'-cyclic phosphodiesterase
[97]	1400	Q6ZQ38	25	28.4	4.17	663.392	2	6.5	AVAALLTIPEAEK	F20101020-21_ITMSms2cid	31.61	1179	1191	25.2	0.00046	1	136333	Cullin-associated NEDD8-dissociated protein 1
[21]	1401	P12960	45	47.7	5.36	842.92	2	17	AVDLIPWM(Oxidation)EYEFR	F20101020-21_ITMSms2cid	39.398	670	682	22.2	0.0034	1	113389	Contactin-1
[60]	1402	Q5SQX6	37	31.3	4.42	712.865	2	1.2	AVGPSSTQLYM(Oxidation)VR	F20101020-21_ITMSms2cid	22.362	550	562	34.9	2.1e-06	2	145661	Cytoplasmic FMR1-interacting protein 2
[558]	1403	P12023	7	10.5	2.27	550.298	2	-0.13	AVIQHFQEK	F20101020-21_ITMSms2cid	13.829	430	438	26.6	0.0074	1	86722.8	Amyloid beta A4 protein
[1135]	1404	Q99NG0	2	2.7	1.11	664.35	4	-24	AVKPHQIGGIRFLYDNLVESLER	F20101020-21_ITMSms2cid	41.672	269	291	29.3	0.0034	1	162542	Helicase ARIP4
[315]	1405	Q80TZ3	11	17.4	3.48	489.292	2	-1.1	AVLVVHPDK	F20101020-21_ITMSms2cid	15.025	897	905	24.1	0.0014	2	102300	Putative tyrosine-protein phosphatase auxilin
[606]	1406	Q921M3	4	4.4	3.21	489.271	2	1.4	AVM(Oxidation)ISAIEK	F20101020-21_ITMSms2cid	19.634	129	137	25.6	0.0018	1	135552	Splicing factor 3B subunit 3
[23]	1407	Q91V92	38	41.8	7	838.88	2	7.2	AVQGM(Oxidation)LDFDYVC(Carbamidomethyl)SR	F20101020-21_ITMSms2cid	28.607	498	511	30.3	9.6e-06	1	119729	ATP-citrate synthase
[1226]	1408	O70589	1	2.3	1.12	782.063	3	17	AVSQVLDSLEEIHALTDC(Carbamidomethyl)SEK	F20101020-21_ITMSms2cid	38.799	346	366	24.5	0.00017	1	105110	Peripheral plasma membrane protein CASK
[27]	1409	Q9DBG3	44	58.7	5.59	442.275	2	4	AVWLPAVK	F20101020-21_ITMSms2cid	28.42	712	719	20.1	0.014	1	104584	AP-2 complex subunit beta
[482]	1410	Q00PI9	6	10.3	3.74	424.7	2	-1.2	AYYEFR	F20101020-21_ITMSms2cid	19.928	211	216	15.7	0.027	1	85001	Heterogeneous nuclear ribonucleoprotein U-like protein 2
[6]	1411	Q6PIC6	58	51.6	6.28	540.275	2	2.8	C(Carbamidomethyl)IELSSGSVK	F20101020-21_ITMSms2cid	17.994	449	458	32.1	0.00017	1	111693	Sodium/potassium-transporting ATPase subunit alpha-3
[89]	1412	Q9QYC0	26	50.6	4.06	889.965	2	11	C(Carbamidomethyl)IVHIHTPAGAAVSAM(Oxidation)K	F20101020-21_ITMSms2cid	20.131	236	252	23.4	7.3e-05	1	80647.2	Alpha-adducin
[149]	1413	O55143	14	17	5.33	503.607	3	4.9	C(Carbamidomethyl)LALATHDNPLKR	F20101020-21_ITMSms2cid	20.607	560	572	21.8	0.0054	1	114859	Sarcoplasmic/endoplasmic reticulum calcium ATPase 2
[97]	1414	Q6ZQ38	25	28.4	4.17	510.761	2	0.65	C(Carbamidomethyl)LDAVVSTR	F20101020-21_ITMSms2cid	18.398	356	364	20	0.035	1	136333	Cullin-associated NEDD8-dissociated protein 1
[97]	1415	Q6ZQ38	25	28.4	4.17	437.247	2	-0.37	C(Carbamidomethyl)LGPLVSK	F20101020-21_ITMSms2cid	19.169	71	78	22.3	0.023	1	136333	Cullin-associated NEDD8-dissociated protein 1
[9]	1416	P17710	58	54	6.52	750.362	2	8.7	C(Carbamidomethyl)TVSFLLSEDGSGK	F20101020-21_ITMSms2cid	29.514	942	955	45	2.4e-07	1	108303	Hexokinase-1
[38]	1417	Q05920	41	49.4	5.31	371.2	3	0.81	DAHQSLLATR	F20101020-21_ITMSms2cid	15.721	572	581	22.8	0.03	1	129686	Pyruvate carboxylase, mitochondrial
[1008]	1418	Q9Z0H8	5	5.9	0.98	636.32	2	-1.5	DALNQAQQVER	F20101020-21_ITMSms2cid	16.726	1000	1010	22.3	0.0049	1	115911	CAP-Gly domain-containing linker protein 2
[71]	1419	Q9JKR6	24	31.4	6.01	839.448	2	18	DAVITVPAFFNQAER	F20101020-21_ITMSms2cid	37.549	171	185	26.7	0.00011	1	111182	Hypoxia up-regulated protein 1
[71]	1420	Q9JKR6	24	31.4	6.01	768.44	2	17	DAVIYPILVEFTR	F20101020-21_ITMSms2cid	45.079	439	451	32.1	8.1e-06	1	111182	Hypoxia up-regulated protein 1
[22]	1421	Q02053	42	49.5	5.85	694.985	3	11	DDDSNFHM(Oxidation)DFIVAASNLR	F20101020-21_ITMSms2cid	33.12	852	869	24.6	0.0011	2	117810	Ubiquitin-like modifier-activating enzyme 1
[66]	1422	Q810U3	33	31	4.36	596.285	2	-1.3	DDEPLYIGNR	F20101020-21_ITMSms2cid	22.245	560	569	27.5	0.00021	1	137976	Neurofascin
[31]	1423	P17426	42	49.6	5.82	483.729	2	-1.8	DDVQGYAAK	F20101020-21_ITMSms2cid	11.064	473	481	26.8	0.00073	2	107665	AP-2 complex subunit alpha-1
[100]	1424	P28660	30	36.3	3.81	529.309	2	6.7	DEIIWLLR	F20101020-21_ITMSms2cid	39.719	380	387	29.4	0.014	1	128785	Nck-associated protein 1
[53]	1425	P13595	32	32.6	5.28	434.23	3	0.4	DESKEPIVEVR	F20101020-21_ITMSms2cid	17.469	772	782	26.4	0.0017	1	119428	Neural cell adhesion molecule 1
[79]	1426	Q9WV92	31	41.9	3.66	703.308	2	0.97	DEVDAAESTPTDR	F20101020-21_ITMSms2cid	14.417	717	729	34.6	7.3e-06	1	103338	Band 4.1-like protein 3
[458]	1427	Q6PB66	8	7.5	3.21	665.86	2	6.4	DFLQVIFSFSK	F20101020-21_ITMSms2cid	52.005	303	313	28.5	0.0002	1	156616	Leucine-rich PPR motif-containing protein, mitochondrial
[38]	1428	Q05920	41	49.4	5.31	827.916	2	11	DFTATFGPLDSLNTR	F20101020-21_ITMSms2cid	36.525	1022	1036	42.9	7.2e-09	1	129686	Pyruvate carboxylase, mitochondrial
[60]	1429	Q5SQX6	37	31.3	4.42	728.4	2	13	DFVSEAYLLTLGK	F20101020-21_ITMSms2cid	41.955	151	163	42.9	2.3e-07	2	145661	Cytoplasmic FMR1-interacting protein 2
[1110]	1430	Q9EPL8	3	5.5	0.96	566.322	3	13	DGALHM(Oxidation)IGSLAEILLK	F20101020-21_ITMSms2cid	43.896	430	445	24.8	0.0044	1	119488	Importin-7
[75]	1431	Q64514	30	32.7	4.16	508.773	2	0.81	DGEIIGLSGR	F20101020-21_ITMSms2cid	23.138	86	95	30.8	0.0011	1	139880	Tripeptidyl-peptidase 2
[53]	1432	P13595	32	32.6	5.28	824.328	2	-1.4	DGEPIENEEEDDEK	F20101020-21_ITMSms2cid	14.582	250	263	35	2.2e-07	1	119428	Neural cell adhesion molecule 1
[23]	1433	Q91V92	38	41.8	7	589.33	2	6	DGVYILDLAAK	F20101020-21_ITMSms2cid	34.827	210	220	36.2	9.6e-06	1	119729	ATP-citrate synthase
[236]	1434	Q8K0T0	13	27.2	3.7	893.42	3	17	DHLFEESTFAPYIDELSDEQHR	F20101020-21_ITMSms2cid	37.493	252	273	29.2	9.5e-06	1	83573.1	Reticulon-1
[61]	1435	P08553	33	40.6	4.41	527.241	2	-2.2	DIEESSM(Oxidation)VK	F20101020-21_ITMSms2cid	11.793	207	215	31.8	0.00021	1	95916.9	Neurofilament medium polypeptide
[60]	1436	Q5SQX6	37	31.3	4.42	547.295	2	4.7	DIIEYAELK	F20101020-21_ITMSms2cid	29.313	981	989	29	0.00084	1	145661	Cytoplasmic FMR1-interacting protein 2
[260]	1437	Q922S4	10	18	3.84	496.619	3	5.6	DIILATDLAHHLR	F20101020-21_ITMSms2cid	30.254	739	751	19.4	0.0058	1	103289	cGMP-dependent 3',5'-cyclic phosphodiesterase
[83]	1438	Q8BGQ7	26	43.2	4.46	738.89	2	9.4	DIINEEEVQFLK	F20101020-21_ITMSms2cid	34.535	373	384	40.2	5.7e-06	1	106910	Alanyl-tRNA synthetase, cytoplasmic
[274]	1439	O70133	13	12.5	3.1	709.419	2	18	DINTDFLLVVLR	F20101020-21_ITMSms2cid	47.165	519	530	27.2	4.7e-05	1	149476	ATP-dependent RNA helicase A
[27]	1440	Q9DBG3	44	58.7	5.59	794.413	2	11	DIPNENELQFQIK	F20101020-21_ITMSms2cid	30.514	843	855	28.4	0.0013	1	104584	AP-2 complex subunit beta
[82]	1441	Q80TJ1	27	29.5	4.71	677.369	2	3.5	DIVTPVPQEEVK	F20101020-21_ITMSms2cid	22.987	826	837	28.4	0.00047	1	153045	Calcium-dependent secretion activator 1
[14]	1442	Q61316	43	57.7	6.27	534.764	2	-0.99	DKLSGEYEK	F20101020-21_ITMSms2cid	9.455	631	639	23.8	0.0018	1	94133.4	Heat shock 70 kDa protein 4
[16]	1443	Q9QYR6	65	33.3	4.46	726.419	2	6.8	DLAAGAVPANLKPSK	F20101020-21_ITMSms2cid	21.904	298	312	30.2	0.00015	1	300142	Microtubule-associated protein 1A
[1]	1444	P16546	164	66	6.94	401.72	2	1.8	DLAALGDK	F20101020-21_ITMSms2cid	17.821	1281	1288	24.4	0.008	1	284600	Spectrin alpha chain, brain
[16]	1445	Q9QYR6	65	33.3	4.46	1172.93	3	19	DLAPAPAPAPAPSLPGNLGDGTLSC(Carbamidomethyl)RPEC(Carbamidomethyl)SGELTK	F20101020-21_ITMSms2cid	31.515	2289	2323	23.8	0.00018	1	300142	Microtubule-associated protein 1A
[1]	1446	P16546	164	66	6.94	543.814	2	4.2	DLASVNNLLK	F20101020-21_ITMSms2cid	29.882	1689	1698	30.7	0.00054	1	284600	Spectrin alpha chain, brain
[1]	1447	P16546	164	66	6.94	543.322	2	5.1	DLASVQALLR	F20101020-21_ITMSms2cid	33.986	286	295	41.2	0.001	1	284600	Spectrin alpha chain, brain
[97]	1448	Q6ZQ38	25	28.4	4.17	878.968	2	10	DLLDSVLPHLYNETK	F20101020-21_ITMSms2cid	40.14	1043	1057	17.5	0.018	1	136333	Cullin-associated NEDD8-dissociated protein 1
[170]	1449	Q3U1J4	22	26.7	3.26	517.322	2	6.7	DLLFILTAK	F20101020-21_ITMSms2cid	41.025	75	83	28	0.00011	1	126854	DNA damage-binding protein 1
[3]	1450	Q62261	118	54.1	6.04	710.854	2	2.8	DLMLWMEDVIR	F20101020-21_ITMSms2cid	48.079	1922	1932	28.6	0.00021	1	274225	Spectrin beta chain, brain 1
[75]	1451	Q64514	30	32.7	4.16	542.302	2	1.3	DLPFIVSHR	F20101020-21_ITMSms2cid	27.586	905	913	19.2	0.0047	1	139880	Tripeptidyl-peptidase 2
[458]	1452	Q6PB66	8	7.5	3.21	633.015	3	6.4	DLPITEAVFSALVTGHAR	F20101020-21_ITMSms2cid	44.975	226	243	16.1	0.011	1	156616	Leucine-rich PPR motif-containing protein, mitochondrial
[62]	1453	Q11011	31	46.2	4.85	506.278	2	1.4	DLSLPPVDR	F20101020-21_ITMSms2cid	25.334	608	616	21.2	0.013	1	103326	Puromycin-sensitive aminopeptidase
[1]	1454	P16546	164	66	6.94	602.849	2	9.6	DLSSVQTLLTK	F20101020-21_ITMSms2cid	31.709	2007	2017	36.6	1.4e-05	1	284600	Spectrin alpha chain, brain
[3]	1455	Q62261	118	54.1	6.04	558.341	2	6.7	DLTSVNILLK	F20101020-21_ITMSms2cid	33.997	1411	1420	26.1	0.00036	1	274225	Spectrin beta chain, brain 1
[38]	1456	Q05920	41	49.4	5.31	689.361	3	12	DM(Oxidation)AGLLKPAAC(Carbamidomethyl)TM(Oxidation)LVSSLR	F20101020-21_ITMSms2cid	30.705	742	760	27.2	0.00033	1	129686	Pyruvate carboxylase, mitochondrial
[163]	1457	Q810U4	16	18.7	4.2	579.755	2	1.2	DNGELPNDER	F20101020-21_ITMSms2cid	12.16	578	587	25.1	0.00017	1	138523	Neuronal cell adhesion molecule
[86]	1458	Q61548	23	29.4	5.18	499.783	2	7.2	DPLADLNIK	F20101020-21_ITMSms2cid	28.47	890	898	32	0.0013	1	91852.2	Clathrin coat assembly protein AP180
[263]	1459	Q64727	13	12	3.54	749.35	2	-0.47	DPNASPGDAGEQAIR	F20101020-21_ITMSms2cid	16.08	286	300	27.4	0.00015	1	116718	Vinculin
[75]	1460	Q64514	30	32.7	4.16	988.156	3	16	DPVQVAAPSDHGVGIEPVFPENTENSEK	F20101020-21_ITMSms2cid	30.152	537	564	35.2	2.1e-06	1	139880	Tripeptidyl-peptidase 2
[400]	1461	Q9JME5	10	11.6	2.68	488.512	4	5.4	DRDHFQLGSLSHLLNAK	F20101020-21_ITMSms2cid	32.051	618	634	30.5	0.0018	1	119194	AP-3 complex subunit beta-2
[27]	1462	Q9DBG3	44	58.7	5.59	639.293	2	5.9	DSDYYNM(Oxidation)LLK	F20101020-21_ITMSms2cid	27.008	273	282	26.8	0.00044	1	104584	AP-2 complex subunit beta
[107]	1463	Q4KMM3	24	34.9	4.06	603.778	2	0.89	DSETEVEELR	F20101020-21_ITMSms2cid	19.66	487	496	33.6	0.00017	1	95912.6	Oxidation resistance protein 1
[156]	1464	Q8BIJ6	15	18.6	4.43	510.771	2	-0.5	DSFLGSIPGK	F20101020-21_ITMSms2cid	26.861	887	896	28.1	7.4e-05	1	112805	Isoleucyl-tRNA synthetase, mitochondrial
[244]	1465	Q9QXS6	11	18.7	4.13	415.226	2	3.8	DSQAALPK	F20101020-21_ITMSms2cid	11.134	72	79	23.9	0.0038	1	77287.5	Drebrin
[163]	1466	Q810U4	16	18.7	4.2	615.772	2	-4.1	DSTGTYTC(Carbamidomethyl)VAR	F20101020-21_ITMSms2cid	14.624	512	522	30	1.6e-05	1	138523	Neuronal cell adhesion molecule
[79]	1467	Q9WV92	31	41.9	3.66	842.904	2	-1.4	DSVSAAEVGTGQYATTK	F20101020-21_ITMSms2cid	19.371	467	483	35.6	1.7e-06	1	103338	Band 4.1-like protein 3
[1]	1468	P16546	164	66	6.94	684.792	2	1.8	DTEQVDNWM(Oxidation)SK	F20101020-21_ITMSms2cid	17.53	475	485	31	9.4e-06	1	284600	Spectrin alpha chain, brain
[5]	1469	P20357	81	50.6	5.44	478.758	2	3.5	DVLEDIPR	F20101020-21_ITMSms2cid	26.807	294	301	22.7	0.0066	1	198983	Microtubule-associated protein 2
[82]	1470	Q80TJ1	27	29.5	4.71	502.261	2	-1.2	DVLGSAASGAR	F20101020-21_ITMSms2cid	16.468	22	32	35.9	0.00023	1	153045	Calcium-dependent secretion activator 1
[37]	1471	Q60597	47	53.1	5.05	619.322	2	9.4	DVVVDLVC(Carbamidomethyl)YR	F20101020-21_ITMSms2cid	31.056	500	509	37.2	5.6e-06	1	116450	2-oxoglutarate dehydrogenase, mitochondrial
[163]	1472	Q810U4	16	18.7	4.2	446.234	2	3.7	DYIIDPR	F20101020-21_ITMSms2cid	21.954	49	55	19.1	0.0048	1	138523	Neuronal cell adhesion molecule
[23]	1473	Q91V92	38	41.8	7	483.51	4	8.3	DYQGPLKEHEVTIFVR	F20101020-21_ITMSms2cid	28.523	363	378	20.9	0.024	1	119729	ATP-citrate synthase
[42]	1474	Q9Z1B3	46	46.1	4.33	831.856	2	-2.5	EADPGETSSEAPSETR	F20101020-21_ITMSms2cid	12.096	841	856	35.9	6e-07	1	138326	1-phosphatidylinositol-4,5-bisphosphate phosphodiesterase beta-1
[1]	1475	P16546	164	66	6.94	1147.59	2	14	EAFLNTEDKGDSLDSVEALIK	F20101020-21_ITMSms2cid	36.234	1465	1485	39.8	3.3e-07	1	284600	Spectrin alpha chain, brain
[3]	1476	Q62261	118	54.1	6.04	655.822	2	4.9	EAIC(Carbamidomethyl)EVALDYK	F20101020-21_ITMSms2cid	26.313	2258	2268	35.3	1.6e-05	1	274225	Spectrin beta chain, brain 1
[2]	1477	Q68FD5	133	76.6	6.45	469.745	2	-0.016	EAIDSYIK	F20101020-21_ITMSms2cid	21.094	1123	1130	20.3	0.017	1	191558	Clathrin heavy chain 1
[1]	1478	P16546	164	66	6.94	789.42	3	16	EAIVTSEELGQDLEHVEVLQK	F20101020-21_ITMSms2cid	35.733	169	189	26.3	4.7e-05	1	284600	Spectrin alpha chain, brain
[1]	1479	P16546	164	66	6.94	744.877	2	8.9	EANELQQWITEK	F20101020-21_ITMSms2cid	31.311	1099	1110	37.5	7.2e-05	1	284600	Spectrin alpha chain, brain
[53]	1480	P13595	32	32.6	5.28	1011.01	2	4.2	EANM(Oxidation)EGIVTIM(Oxidation)GLKPETR	F20101020-21_ITMSms2cid	26.057	555	572	30.6	4.2e-06	1	119428	Neural cell adhesion molecule 1
[53]	1481	P13595	32	32.6	5.28	663.68	3	5.6	EANMEGIVTIMGLKPETR	F20101020-21_ITMSms2cid	35.995	555	572	22.6	0.00061	1	119428	Neural cell adhesion molecule 1
[107]	1482	Q4KMM3	24	34.9	4.06	503.611	3	0.52	EAPPASTVSGIRPAR	F20101020-21_ITMSms2cid	17.216	184	198	20.5	0.00043	1	95912.6	Oxidation resistance protein 1
[37]	1483	Q60597	47	53.1	5.05	744.34	3	-5.9	EAQKYPNAELAWC(Carbamidomethyl)QEEHK	F20101020-21_ITMSms2cid	22.148	944	961	20	0.0059	1	116450	2-oxoglutarate dehydrogenase, mitochondrial
[23]	1484	Q91V92	38	41.8	7	849.404	2	6.2	EAYPEEAYIADLDAK	F20101020-21_ITMSms2cid	31.255	245	259	37.5	2.6e-07	1	119729	ATP-citrate synthase
[976]	1485	Q91W89	2	3.3	1.88	728.051	3	9	EC(Carbamidomethyl)EQILHDVEVLSSLALAR	F20101020-21_ITMSms2cid	46.436	534	552	28.3	0.00079	1	115689	Alpha-mannosidase 2C1
[14]	1486	Q61316	43	57.7	6.27	746.892	2	8.7	EDIYAVEIVGGATR	F20101020-21_ITMSms2cid	30.556	333	346	38.1	1.3e-05	1	94133.4	Heat shock 70 kDa protein 4
[2]	1487	Q68FD5	133	76.6	6.45	882.42	2	-2.3	EDKLEC(Carbamidomethyl)SEELGDLVK	F20101020-21_ITMSms2cid	26.872	454	468	40.6	3.3e-07	1	191558	Clathrin heavy chain 1
[236]	1488	Q8K0T0	13	27.2	3.7	686.347	2	5.6	EDSAYFTGILQK	F20101020-21_ITMSms2cid	30.35	118	129	32.1	0.00016	1	83573.1	Reticulon-1
[23]	1489	Q91V92	38	41.8	7	1090.57	2	22	EEADEYVDIGALNGIFVLGR	F20101020-21_ITMSms2cid	45.034	1036	1055	38.9	1.6e-06	1	119729	ATP-citrate synthase
[81]	1490	P56399	25	42.4	5.03	666.285	2	-5.9	EEDTSAGTGDPPR	F20101020-21_ITMSms2cid	8.647	81	93	24.7	3.8e-06	1	95834.1	Ubiquitin carboxyl-terminal hydrolase 5
[61]	1491	P08553	33	40.6	4.41	455.219	2	-1	EEIAEYR	F20101020-21_ITMSms2cid	14.239	313	319	23.1	0.0016	1	95916.9	Neurofilament medium polypeptide
[61]	1492	P08553	33	40.6	4.41	614.841	2	-2.1	EEIKVEKPEK	F20101020-21_ITMSms2cid	11.476	593	602	23	0.0054	1	95916.9	Neurofilament medium polypeptide
[1]	1493	P16546	164	66	6.94	583.299	2	4.8	EELYQNLTR	F20101020-21_ITMSms2cid	22.028	2427	2435	26.6	0.0018	1	284600	Spectrin alpha chain, brain
[482]	1494	Q00PI9	6	10.3	3.74	881.12	3	18	EEPFFPPPEEFVFIHAVPVEER	F20101020-21_ITMSms2cid	43.408	416	437	17.8	0.016	1	85001	Heterogeneous nuclear ribonucleoprotein U-like protein 2
[260]	1495	Q922S4	10	18	3.84	600.284	2	2.2	EFFSQGDLEK	F20101020-21_ITMSms2cid	24.594	805	814	19.7	0.0055	1	103289	cGMP-dependent 3',5'-cyclic phosphodiesterase
[100]	1496	P28660	30	36.3	3.81	639.875	2	10	EFLALASSSLLK	F20101020-21_ITMSms2cid	36.605	1057	1068	34.6	4e-05	1	128785	Nck-associated protein 1
[14]	1497	Q61316	43	57.7	6.27	868.476	2	10	EFSITDVVPYPISLR	F20101020-21_ITMSms2cid	42.671	391	405	34.4	1.2e-07	1	94133.4	Heat shock 70 kDa protein 4
[219]	1498	P20917	11	24.4	4.46	465.222	2	0.65	EFVYSER	F20101020-21_ITMSms2cid	16.715	459	465	18.5	0.00042	1	69260.3	Myelin-associated glycoprotein
[82]	1499	Q80TJ1	27	29.5	4.71	848.87	2	1.3	EGDTVIFASDDEQDR	F20101020-21_ITMSms2cid	23.046	596	610	34	1e-06	2	153045	Calcium-dependent secretion activator 1
[945]	1500	Q6NVE8	2	4.7	2.22	1071.23	3	23	EGDVLDPASLDTLSTTDFAAVEEVAPAKPPR	F20101020-21_ITMSms2cid	40.333	188	218	18.5	0.016	1	101556	WD repeat-containing protein 44
[23]	1501	Q91V92	38	41.8	7	565.267	4	4	EGDYVLFHHEGGVDVGDVDAK	F20101020-21_ITMSms2cid	27.013	128	148	26	0.0064	1	119729	ATP-citrate synthase
[53]	1502	P13595	32	32.6	5.28	1214.15	2	19	EGEDAVIVC(Carbamidomethyl)DVVSSLPPTIIWK	F20101020-21_ITMSms2cid	47.788	131	152	48.6	1.1e-08	1	119428	Neural cell adhesion molecule 1
[1170]	1503	Q9EPL2	2	3.2	0.76	728.365	2	10	EGLDLQVPEDANR	F20101020-21_ITMSms2cid	26.165	563	575	22.9	0.0012	1	108901	Calsyntenin-1
[51]	1504	Q9JHU4	45	14	4.28	697.795	2	-39	EGTEAWEAAM(Oxidation)KR	F20101020-21_ITMSms2cid	13.988	539	550	15.7	0.038	1	532030	Cytoplasmic dynein 1 heavy chain 1
[23]	1505	Q91V92	38	41.8	7	377.205	3	1.7	EHEVTIFVR	F20101020-21_ITMSms2cid	22.039	370	378	21.3	0.0088	1	119729	ATP-citrate synthase
[83]	1506	Q8BGQ7	26	43.2	4.46	1027.08	2	27	EIADLGEALATAVIPQWQK	F20101020-21_ITMSms2cid	44.624	794	812	30.7	2.8e-05	1	106910	Alanyl-tRNA synthetase, cytoplasmic
[1152]	1507	Q71M36	2	4.1	1.09	428.252	2	3.8	EIPLEVR	F20101020-21_ITMSms2cid	21.984	176	182	19.1	0.019	2	60419.3	Chondroitin sulfate proteoglycan 5
[225]	1508	Q8VEK3	13	20.4	3.56	903.12	3	14	EKPYFPIPEDC(Carbamidomethyl)TFIQNVPLEDR	F20101020-21_ITMSms2cid	37.319	439	460	34.7	5.7e-06	1	87918.4	Heterogeneous nuclear ribonucleoprotein U
[100]	1509	P28660	30	36.3	3.81	819.459	2	-0.33	ELATVLSDQPGLLGPK	F20101020-21_ITMSms2cid	32.707	352	367	35.1	8e-06	1	128785	Nck-associated protein 1
[274]	1510	O70133	13	12.5	3.1	871.447	2	15	ELDALDANDELTPLGR	F20101020-21_ITMSms2cid	31.92	840	855	25.1	0.00026	1	149476	ATP-dependent RNA helicase A
[60]	1511	Q5SQX6	37	31.3	4.42	488.779	2	3.8	ELFDLALR	F20101020-21_ITMSms2cid	34.54	388	395	20.8	0.028	1	145661	Cytoplasmic FMR1-interacting protein 2
[38]	1512	Q05920	41	49.4	5.31	792.46	2	9.4	ELIPNIPFQMLLR	F20101020-21_ITMSms2cid	46.542	632	644	21.7	0.0044	1	129686	Pyruvate carboxylase, mitochondrial
[1050]	1513	Q5SSL4	2	2.3	1.64	591.826	2	6.5	ELPEPLLTDR	F20101020-21_ITMSms2cid	27.598	727	736	17	0.012	1	97667.8	Active breakpoint cluster region-related protein
[1]	1514	P16546	164	66	6.94	794.396	2	10	ELPTAFDYVEFTR	F20101020-21_ITMSms2cid	36.787	2455	2467	40	7.6e-08	1	284600	Spectrin alpha chain, brain
[21]	1515	P12960	45	47.7	5.36	643.864	2	8.1	ELTITWAPLSR	F20101020-21_ITMSms2cid	34.925	724	734	34	1.6e-05	1	113389	Contactin-1
[263]	1516	Q64727	13	12	3.54	592.838	2	5.2	ELTPQVISAAR	F20101020-21_ITMSms2cid	23.04	670	680	23.5	0.00028	1	116718	Vinculin
[14]	1517	Q61316	43	57.7	6.27	450.26	4	2.4	ELTSIC(Carbamidomethyl)SPIISKPKPK	F20101020-21_ITMSms2cid	22.234	775	790	24	0.012	1	94133.4	Heat shock 70 kDa protein 4
[836]	1518	Q8BYM5	4	7.4	1.56	649.342	2	0.98	ELVEQDIQPAR	F20101020-21_ITMSms2cid	19.732	336	346	24.8	0.0015	1	91176.7	Neuroligin-3
[1]	1519	P16546	164	66	6.94	742.4	2	17	ELVLALYDYQEK	F20101020-21_ITMSms2cid	33.705	970	981	42.6	3.2e-06	1	284600	Spectrin alpha chain, brain
[31]	1520	P17426	42	49.6	5.82	653.812	2	5.4	EMGEAFAADIPR	F20101020-21_ITMSms2cid	28.686	142	153	20.3	0.011	1	107665	AP-2 complex subunit alpha-1
[38]	1521	Q05920	41	49.4	5.31	616.299	3	5.2	ENGVDAVHPGYGFLSER	F20101020-21_ITMSms2cid	27.316	108	124	23.5	0.00042	1	129686	Pyruvate carboxylase, mitochondrial
[1110]	1522	Q9EPL8	3	5.5	0.96	578.33	3	9.4	ENIVEAIIHSPELIR	F20101020-21_ITMSms2cid	42.271	93	107	18.9	0.013	1	119488	Importin-7
[743]	1523	Q9EPU0	4	5.2	2.28	704.61	4	2	ENPSATLEDLEKPGVDEEPQHVLLR	F20101020-21_ITMSms2cid	31.317	266	290	25.6	0.011	1	123968	Regulator of nonsense transcripts 1
[16]	1524	Q9QYR6	65	33.3	4.46	434.48	4	-2.3	EPSEKPPEKPSKPER	F20101020-21_ITMSms2cid	9.244	365	379	24.6	0.012	1	300142	Microtubule-associated protein 1A
[82]	1525	Q80TJ1	27	29.5	4.71	863.451	2	4.2	EQLYEMFQNILGIK	F20101020-21_ITMSms2cid	49.756	269	282	17.8	0.021	1	153045	Calcium-dependent secretion activator 1
[61]	1526	P08553	33	40.6	4.41	533.249	2	-5.3	ERFEEEAR	F20101020-21_ITMSms2cid	9.539	185	192	19.3	0.036	1	95916.9	Neurofilament medium polypeptide
[22]	1527	Q02053	42	49.5	5.85	530.604	3	0.48	ERLDQPM(Oxidation)TEIVSR	F20101020-21_ITMSms2cid	18.206	1009	1021	24.7	0.0012	1	117810	Ubiquitin-like modifier-activating enzyme 1
[163]	1528	Q810U4	16	18.7	4.2	789.398	3	1.9	ERPPTFLTPEGNESHKEELR	F20101020-21_ITMSms2cid	20.742	259	278	33.4	9.8e-06	1	138523	Neuronal cell adhesion molecule
[83]	1529	Q8BGQ7	26	43.2	4.46	591.839	2	-1.1	ESDGVLKPLPK	F20101020-21_ITMSms2cid	18.158	225	235	22.4	0.0038	1	106910	Alanyl-tRNA synthetase, cytoplasmic
[174]	1530	P09405	18	26.4	3.55	455.717	2	0.92	ESFEGSVR	F20101020-21_ITMSms2cid	13.872	587	594	18.2	0.0062	1	76723.7	Nucleolin
[481]	1531	Q9JHR7	11	13.3	1.93	673.368	2	5.3	ESLDDLTNLVVK	F20101020-21_ITMSms2cid	34.984	262	273	29.3	0.00025	1	117773	Insulin-degrading enzyme
[107]	1532	Q4KMM3	24	34.9	4.06	728.891	2	7.5	ESLPIELDQLSGR	F20101020-21_ITMSms2cid	32.988	284	296	34.4	3e-06	1	95912.6	Oxidation resistance protein 1
[743]	1533	Q9EPU0	4	5.2	2.28	645.819	2	2.5	ESQTQDNITVR	F20101020-21_ITMSms2cid	13.686	317	327	15.3	0.0048	1	123968	Regulator of nonsense transcripts 1
[965]	1534	Q922J6	2	13.1	1.83	695.317	2	-4.1	ESSEQVQPTC(Carbamidomethyl)PK	F20101020-21_ITMSms2cid	11.509	155	166	27.5	0.00016	1	24181.8	Tetraspanin-2
[1008]	1535	Q9Z0H8	5	5.9	0.98	481.76	2	-2.7	ESVLNSSVK	F20101020-21_ITMSms2cid	15.184	190	198	18.7	0.021	1	115911	CAP-Gly domain-containing linker protein 2
[62]	1536	Q11011	31	46.2	4.85	500.292	2	4.2	ETALLIDPK	F20101020-21_ITMSms2cid	24.202	329	337	25.6	0.00041	1	103326	Puromycin-sensitive aminopeptidase
[75]	1537	Q64514	30	32.7	4.16	778.42	2	11	ETYPAYLPLYVAR	F20101020-21_ITMSms2cid	35.043	1060	1072	32	1.4e-06	1	139880	Tripeptidyl-peptidase 2
[395]	1538	Q8CGK3	5	9.1	4.71	878.427	3	6.5	EVEDELGPKPQLEM(Oxidation)VTEAATDTSK	F20101020-21_ITMSms2cid	28.135	234	257	29.1	6.3e-06	1	105844	Lon protease homolog, mitochondrial
[883]	1539	Q6A4J8	4	5.5	1.59	748.427	2	10	EVFGTFGIPFLLR	F20101020-21_ITMSms2cid	47.469	999	1011	26.6	8.5e-05	1	128476	Ubiquitin carboxyl-terminal hydrolase 7
[48]	1540	Q8CHC4	42	35.8	4.56	911.532	2	13	EVIAVQGPPDGTVLVSIK	F20101020-21_ITMSms2cid	33.44	884	901	35	9.7e-07	1	172619	Synaptojanin-1
[79]	1541	Q9WV92	31	41.9	3.66	569.808	2	-0.48	EVPVVHTETK	F20101020-21_ITMSms2cid	12.729	816	825	27.3	0.00015	1	103338	Band 4.1-like protein 3
[71]	1542	Q9JKR6	24	31.4	6.01	503.783	2	2.1	EVQYLLNK	F20101020-21_ITMSms2cid	21.161	901	908	22.5	0.025	1	111182	Hypoxia up-regulated protein 1
[21]	1543	P12960	45	47.7	5.36	703.33	4	3.4	EYHYGNNFGYIVAFKPFDGEEWK	F20101020-21_ITMSms2cid	38.606	735	757	37.6	0.00012	1	113389	Contactin-1
[21]	1544	P12960	45	47.7	5.36	735.359	4	9.9	EYHYGNNFGYIVAFKPFDGEEWKK	F20101020-21_ITMSms2cid	36.101	735	758	29.3	0.0015	1	113389	Contactin-1
[97]	1545	Q6ZQ38	25	28.4	4.17	934.474	3	26	EYQVETIVDTLC(Carbamidomethyl)TNM(Oxidation)LSDKEQLR	F20101020-21_ITMSms2cid	35.751	81	103	18.4	0.011	1	136333	Cullin-associated NEDD8-dissociated protein 1
[5]	1546	P20357	81	50.6	5.44	622.799	2	0.91	FAAPAQPEEER	F20101020-21_ITMSms2cid	16.48	1317	1327	29.4	1.3e-05	1	198983	Microtubule-associated protein 2
[75]	1547	Q64514	30	32.7	4.16	440.715	2	-0.45	FC(Carbamidomethyl)SLPEK	F20101020-21_ITMSms2cid	16.02	709	715	19.9	0.013	1	139880	Tripeptidyl-peptidase 2
[60]	1548	Q5SQX6	37	31.3	4.42	539.93	3	-0.97	FDLFDFC(Carbamidomethyl)YHLLK	F20101020-21_ITMSms2cid	42.957	1173	1184	18.7	0.0073	1	145661	Cytoplasmic FMR1-interacting protein 2
[221]	1549	Q8K310	13	24.1	4.32	473.202	2	1.6	FDSEYER	F20101020-21_ITMSms2cid	13.019	246	252	15.8	0.024	1	94631.1	Matrin-3
[107]	1550	Q4KMM3	24	34.9	4.06	759.901	2	9.7	FDTTPNELVQLNK	F20101020-21_ITMSms2cid	28.118	115	127	30.4	1.4e-05	1	95912.6	Oxidation resistance protein 1
[42]	1551	Q9Z1B3	46	46.1	4.33	493.747	2	3.8	FESFEISK	F20101020-21_ITMSms2cid	23.714	552	559	17.9	0.0028	1	138326	1-phosphatidylinositol-4,5-bisphosphate phosphodiesterase beta-1
[31]	1552	P17426	42	49.6	5.82	939.94	2	13	FFQPTEM(Oxidation)AAQDFFQR	F20101020-21_ITMSms2cid	34.685	864	878	47.4	4.2e-10	1	107665	AP-2 complex subunit alpha-1
[31]	1553	P17426	42	49.6	5.82	931.941	2	12	FFQPTEMAAQDFFQR	F20101020-21_ITMSms2cid	37.724	864	878	44.4	7.7e-10	1	107665	AP-2 complex subunit alpha-1
[698]	1554	Q64737	6	9.5	1.81	814.946	2	7.9	FGDPEC(Carbamidomethyl)QVILPLLK	F20101020-21_ITMSms2cid	39.175	293	306	23.8	0.0005	1	107396	Trifunctional purine biosynthetic protein adenosine-3
[174]	1555	P09405	18	26.4	3.55	824.879	2	7.5	FGYVDFESAEDLEK	F20101020-21_ITMSms2cid	33.057	351	364	28.5	5.7e-07	1	76723.7	Nucleolin
[31]	1556	P17426	42	49.6	5.82	545.777	2	0.82	FHLC(Carbamidomethyl)SVATR	F20101020-21_ITMSms2cid	18.979	530	538	26.5	0.00049	1	107665	AP-2 complex subunit alpha-1
[83]	1557	Q8BGQ7	26	43.2	4.46	422.231	2	5.4	FINFFR	F20101020-21_ITMSms2cid	32.763	14	19	21.4	0.0016	1	106910	Alanyl-tRNA synthetase, cytoplasmic
[60]	1558	Q5SQX6	37	31.3	4.42	720.391	2	9.9	FINMFAVLDELK	F20101020-21_ITMSms2cid	49.615	164	175	31.5	3.5e-05	2	145661	Cytoplasmic FMR1-interacting protein 2
[53]	1559	P13595	32	32.6	5.28	740.428	2	12	FIVLSNNYLQIR	F20101020-21_ITMSms2cid	35.772	166	177	40.3	1.4e-05	1	119428	Neural cell adhesion molecule 1
[606]	1560	Q921M3	4	4.4	3.21	652.377	2	7.6	FLAVGLVDNTVR	F20101020-21_ITMSms2cid	31.896	604	615	38.7	8.5e-06	1	135552	Splicing factor 3B subunit 3
[37]	1561	Q60597	47	53.1	5.05	701.855	2	9.4	FLDTAFDLDAFK	F20101020-21_ITMSms2cid	39.604	1009	1020	40.8	2.3e-06	1	116450	2-oxoglutarate dehydrogenase, mitochondrial
[1191]	1562	Q99JP7	1	2.9	1.36	697.408	3	14	FLDTFLPLGHPPLPGSLLR	F20101020-21_ITMSms2cid	43.77	288	306	25.5	7.4e-05	1	70302.1	Gamma-glutamyltransferase 7
[48]	1563	Q8CHC4	42	35.8	4.56	995.471	2	17	FLDYGFFYFDGSEVQR	F20101020-21_ITMSms2cid	42.136	358	373	42.4	4.1e-08	1	172619	Synaptojanin-1
[14]	1564	Q61316	43	57.7	6.27	699.827	2	5.7	FLEM(Oxidation)C(Carbamidomethyl)DDLLAR	F20101020-21_ITMSms2cid	28.415	306	316	36.2	7.8e-05	1	94133.4	Heat shock 70 kDa protein 4
[14]	1565	Q61316	43	57.7	6.27	691.83	2	6.1	FLEMC(Carbamidomethyl)DDLLAR	F20101020-21_ITMSms2cid	33.73	306	316	40.1	1.3e-05	1	94133.4	Heat shock 70 kDa protein 4
[9]	1566	P17710	58	54	6.52	547.779	2	3	FLSQIESDR	F20101020-21_ITMSms2cid	20.699	842	850	34.9	5.6e-05	2	108303	Hexokinase-1
[22]	1567	Q02053	42	49.5	5.85	1289.62	2	23	FM(Oxidation)PIM(Oxidation)QWLYFDALEC(Carbamidomethyl)LPEDK	F20101020-21_ITMSms2cid	46.326	417	436	34.1	1.4e-07	1	117810	Ubiquitin-like modifier-activating enzyme 1
[2]	1568	Q68FD5	133	76.6	6.45	815.9	2	4.1	FNALFAQGNYSEAAK	F20101020-21_ITMSms2cid	27.629	368	382	40.2	1.5e-06	1	191558	Clathrin heavy chain 1
[233]	1569	O35136	14	24.1	4.15	710.373	3	6.3	FQEYILELADVPSSPHGVK	F20101020-21_ITMSms2cid	35.18	485	503	37.7	1.3e-05	1	93204.6	Neural cell adhesion molecule 2
[587]	1570	Q8BMJ2	4	5.9	3.57	802.408	3	11	FSEAEHWLDYFPPLAVQDLK	F20101020-21_ITMSms2cid	44.035	176	195	20.8	0.0077	1	134194	Leucyl-tRNA synthetase, cytoplasmic
[91]	1571	Q8BHN3	25	37.3	4.36	808.904	2	13	FSFSGSTLVSSSADPK	F20101020-21_ITMSms2cid	28.636	865	880	33.2	4.8e-07	1	106912	Neutral alpha-glucosidase AB
[1184]	1572	Q5DQR4	1	1.4	1.41	917.54	2	20	FTEPVVVLPSGTFLSLK	F20101020-21_ITMSms2cid	42.012	876	892	25.5	5.6e-05	1	131846	Syntaxin-binding protein 5-like
[9]	1573	P17710	58	54	6.52	699.342	2	-1.7	FTTSDVAAIETDK	F20101020-21_ITMSms2cid	23.931	390	402	36	3.4e-08	1	108303	Hexokinase-1
[61]	1574	P08553	33	40.6	4.41	612.979	3	5.4	FVEEIIEETKVEDEK	F20101020-21_ITMSms2cid	28.668	451	465	20.3	0.0049	1	95916.9	Neurofilament medium polypeptide
[127]	1575	P28738	17	23.3	5.1	898.915	2	-1.5	FVSSPEEVM(Oxidation)DVIDEGK	F20101020-21_ITMSms2cid	30.478	173	188	19.9	0.0017	1	109241	Kinesin heavy chain isoform 5C
[101]	1576	O08532	20	23.8	4.96	532.791	2	0.41	FVVTDGGITR	F20101020-21_ITMSms2cid	22.57	733	742	28.3	9.8e-05	1	124631	Voltage-dependent calcium channel subunit alpha-2/delta-1
[9]	1577	P17710	58	54	6.52	514.319	2	4.3	GAALITAVGVR	F20101020-21_ITMSms2cid	25.467	956	966	40.1	4.8e-05	1	108303	Hexokinase-1
[9]	1578	P17710	58	54	6.52	555.293	2	2.3	GAAMVTAVAYR	F20101020-21_ITMSms2cid	21.428	508	518	37	9.1e-05	2	108303	Hexokinase-1
[75]	1579	Q64514	30	32.7	4.16	776.401	2	6.9	GAGPGC(Carbamidomethyl)YLAGSLTLSK	F20101020-21_ITMSms2cid	30.127	962	977	27.7	1e-05	1	139880	Tripeptidyl-peptidase 2
[23]	1580	Q91V92	38	41.8	7	1199.12	2	16	GAIVPAQEVPPPTVPM(Oxidation)DYSWAR	F20101020-21_ITMSms2cid	32.806	798	819	19.6	0.0012	1	119729	ATP-citrate synthase
[86]	1581	Q61548	23	29.4	5.18	1038.21	3	15	GASPVPESSLTADLLSVDAFAAPSPASTASPAK	F20101020-21_ITMSms2cid	42.334	598	630	22.2	0.00046	1	91852.2	Clathrin coat assembly protein AP180
[14]	1582	Q61316	43	57.7	6.27	768.396	2	9.7	GC(Carbamidomethyl)ALQC(Carbamidomethyl)AILSPAFK	F20101020-21_ITMSms2cid	32.546	375	388	41.4	2.8e-06	3	94133.4	Heat shock 70 kDa protein 4
[21]	1583	P12960	45	47.7	5.36	924.47	3	8	GDGPYSLVAVINSAQDAPSEAPTEVGVK	F20101020-21_ITMSms2cid	37.569	793	820	26.2	0.0015	1	113389	Contactin-1
[315]	1584	Q80TZ3	11	17.4	3.48	637.309	2	4.4	GDLDFTYVTSR	F20101020-21_ITMSms2cid	28.172	87	97	34.4	2.2e-05	1	102300	Putative tyrosine-protein phosphatase auxilin
[1188]	1585	Q8BWZ3	3	4	0.54	630.359	2	49	GDLLEVTDGNVK	F20101020-21_ITMSms2cid	38.181	821	832	24.6	0.014	1	111709	N-alpha-acetyltransferase 25, NatB auxiliary subunit
[221]	1586	Q8K310	13	24.1	4.32	911.964	2	15	GDTDQASNILASFGLSAR	F20101020-21_ITMSms2cid	39.609	103	120	41.6	2.1e-08	1	94631.1	Matrin-3
[110]	1587	Q7TQF7	20	39.1	4.92	1228.14	2	15	GDVVLVVPSDSEADQDAGWLVGVK	F20101020-21_ITMSms2cid	39.009	637	660	47.2	1.6e-08	1	75013.8	Amphiphysin
[79]	1588	Q9WV92	31	41.9	3.66	1027.8	3	1.6	GEEVDQSAPEQEQPATVSHEEEQASTIR	F20101020-21_ITMSms2cid	21.331	750	777	30.7	1.2e-05	1	103338	Band 4.1-like protein 3
[1]	1589	P16546	164	66	6.94	624.278	2	-3.6	GEIDAHEDSFK	F20101020-21_ITMSms2cid	15.489	408	418	29.9	3.2e-05	1	284600	Spectrin alpha chain, brain
[219]	1590	P20917	11	24.4	4.46	917.438	2	11	GESPELDLSYSHSDLGK	F20101020-21_ITMSms2cid	24.804	588	604	28.8	4.3e-06	1	69260.3	Myelin-associated glycoprotein
[83]	1591	Q8BGQ7	26	43.2	4.46	1176.65	2	19	GFFATLVDVVVQSLGDAFPELK	F20101020-21_ITMSms2cid	53.922	344	365	23.3	0.00042	1	106910	Alanyl-tRNA synthetase, cytoplasmic
[174]	1592	P09405	18	26.4	3.55	781.35	2	8.2	GFGFVDFNSEEDAK	F20101020-21_ITMSms2cid	32.318	608	621	29.5	2.1e-06	1	76723.7	Nucleolin
[21]	1593	P12960	45	47.7	5.36	1297.68	2	33	GFGPIFEEQPINTIYPEESLEGK	F20101020-21_ITMSms2cid	39.679	38	60	40.8	9.5e-09	1	113389	Contactin-1
[6]	1594	Q6PIC6	58	51.6	6.28	352.524	3	-0.27	GGDRVPADLR	F20101020-21_ITMSms2cid	13.818	185	194	22.7	0.025	3	111693	Sodium/potassium-transporting ATPase subunit alpha-3
[37]	1595	Q60597	47	53.1	5.05	1067.23	3	20	GHHVAQLDPLGILDADLDSSVPADIISSTDK	F20101020-21_ITMSms2cid	44.661	141	171	34.9	4.8e-07	1	116450	2-oxoglutarate dehydrogenase, mitochondrial
[296]	1596	Q3UHJ0	10	18.4	3.7	523.578	3	2.3	GHYVLC(Carbamidomethyl)DFGSATNK	F20101020-21_ITMSms2cid	23.295	188	201	22.7	0.0028	1	103347	AP2-associated protein kinase 1
[174]	1597	P09405	18	26.4	3.55	470.763	2	4.8	GIAYIEFK	F20101020-21_ITMSms2cid	28.124	432	439	26.2	0.0025	1	76723.7	Nucleolin
[79]	1598	Q9WV92	31	41.9	3.66	865.5	2	13	GISQTNLITTVTPEKK	F20101020-21_ITMSms2cid	24.557	484	499	23	0.00019	1	103338	Band 4.1-like protein 3
[9]	1599	P17710	58	54	6.52	600.99	3	2.9	GLDHLNVTVGVDGTLYK	F20101020-21_ITMSms2cid	30.177	906	922	32	5.5e-05	1	108303	Hexokinase-1
[83]	1600	Q8BGQ7	26	43.2	4.46	516.74	2	-11	GLEATDDSPK	F20101020-21_ITMSms2cid	11.022	477	486	25.6	0.00025	1	106910	Alanyl-tRNA synthetase, cytoplasmic
[1058]	1601	O35927	1	0.8	2.4	561.871	2	9.6	GLPILVELLR	F20101020-21_ITMSms2cid	45.614	915	924	33.3	1.5e-05	2	135001	Catenin delta-2
[236]	1602	Q8K0T0	13	27.2	3.7	753.73	3	6.2	GLSYETTESPRPVGQVADKPK	F20101020-21_ITMSms2cid	18.973	365	385	24	0.00037	1	83573.1	Reticulon-1
[1]	1603	P16546	164	66	6.94	860.39	2	5	GNAM(Oxidation)VEEGHFAAEDVK	F20101020-21_ITMSms2cid	18.038	847	862	40.4	7.6e-07	1	284600	Spectrin alpha chain, brain
[225]	1604	Q8VEK3	13	20.4	3.56	1063.2	3	19	GNFTLPEVAEC(Carbamidomethyl)FDEITYVELQKEEAQK	F20101020-21_ITMSms2cid	45.35	614	640	20.1	0.0022	1	87918.4	Heterogeneous nuclear ribonucleoprotein U
[836]	1605	Q8BYM5	4	7.4	1.56	730.903	2	9.3	GNYGLLDQIQALR	F20101020-21_ITMSms2cid	36.342	231	243	30.2	0.0014	2	91176.7	Neuroligin-3
[31]	1606	P17426	42	49.6	5.82	558.768	2	0.48	GPGAASALDDSR	F20101020-21_ITMSms2cid	13.923	621	632	33.4	5.1e-07	1	107665	AP-2 complex subunit alpha-1
[221]	1607	Q8K310	13	24.1	4.32	427.229	2	-1.8	GPGPLQER	F20101020-21_ITMSms2cid	12.257	256	263	22.6	0.00035	1	94631.1	Matrin-3
[319]	1608	Q99P72	13	19.6	3.02	637.353	2	7.1	GPLPAAPPTAPER	F20101020-21_ITMSms2cid	20.639	90	102	22.5	2.8e-05	1	126614	Reticulon-4
[236]	1609	Q8K0T0	13	27.2	3.7	683.812	2	-5.6	GQEEQHPGLEDK	F20101020-21_ITMSms2cid	9.471	207	218	33.2	2.2e-05	1	83573.1	Reticulon-1
[38]	1610	Q05920	41	49.4	5.31	478.255	2	-0.46	GQIGAPMPGK	F20101020-21_ITMSms2cid	16.183	1110	1119	18.2	0.013	1	129686	Pyruvate carboxylase, mitochondrial
[9]	1611	P17710	58	54	6.52	436.248	2	-0.5	GQISEPLK	F20101020-21_ITMSms2cid	15.217	826	833	23.7	0.0025	1	108303	Hexokinase-1
[79]	1612	Q9WV92	31	41.9	3.66	403.724	2	-0.44	GQVLFDK	F20101020-21_ITMSms2cid	18.044	140	146	21.2	0.013	1	103338	Band 4.1-like protein 3
[89]	1613	Q9QYC0	26	50.6	4.06	635.298	2	-5.1	GSDSIAYDKGEK	F20101020-21_ITMSms2cid	9.95	132	143	22	0.0012	1	80647.2	Alpha-adducin
[1057]	1614	Q80VP0	3	5.9	1.04	954.43	2	3.4	GSGTESAPSDTDASLEVER	F20101020-21_ITMSms2cid	19.422	405	423	25.6	0.00054	1	130267	Tectonin beta-propeller repeat-containing protein 1
[233]	1615	O35136	14	24.1	4.15	488.755	2	-2.1	GSNTELTVR	F20101020-21_ITMSms2cid	13.432	261	269	26.2	0.0027	1	93204.6	Neural cell adhesion molecule 2
[61]	1616	P08553	33	40.6	4.41	550.264	2	-4.4	GSPSTVSSSYK	F20101020-21_ITMSms2cid	10.611	43	53	33.2	1.9e-05	1	95916.9	Neurofilament medium polypeptide
[128]	1617	Q9Z1G4	21	29.3	3.61	777.902	2	5.8	GTEHSGSTVPSILNR	F20101020-21_ITMSms2cid	20.859	347	361	32.3	1.8e-06	1	96501.8	V-type proton ATPase 116 kDa subunit a isoform 1
[81]	1618	P56399	25	42.4	5.03	867.128	3	21	GTGLQPGEEELPDIAPPLVTPDEPK	F20101020-21_ITMSms2cid	36.146	604	628	18.3	0.0095	1	95834.1	Ubiquitin carboxyl-terminal hydrolase 5
[107]	1619	Q4KMM3	24	34.9	4.06	577.788	2	-0.41	GTIEYTVESR	F20101020-21_ITMSms2cid	18.381	96	105	30.3	7.5e-05	1	95912.6	Oxidation resistance protein 1
[75]	1620	Q64514	30	32.7	4.16	651.385	2	13	GTLIEAFPVLGGK	F20101020-21_ITMSms2cid	37.487	716	728	38	1.7e-05	1	139880	Tripeptidyl-peptidase 2
[260]	1621	Q922S4	10	18	3.84	477.22	2	-0.19	GVDDSTGFR	F20101020-21_ITMSms2cid	14.344	466	474	15.8	0.0097	1	103289	cGMP-dependent 3',5'-cyclic phosphodiesterase
[698]	1622	Q64737	6	9.5	1.81	852.139	3	14	GVEITGFPEAQALGLQVFHAGTALK	F20101020-21_ITMSms2cid	42.839	351	375	21.2	0.0043	1	107396	Trifunctional purine biosynthetic protein adenosine-3
[1]	1623	P16546	164	66	6.94	652.34	2	4	GVIDMGNSLIER	F20101020-21_ITMSms2cid	29.97	1608	1619	28.1	0.00039	1	284600	Spectrin alpha chain, brain
[75]	1624	Q64514	30	32.7	4.16	884.81	3	9.1	GVLIAVLDTGVDPGAPGM(Oxidation)QVTTDGKPK	F20101020-21_ITMSms2cid	34.085	37	63	30.5	4.1e-06	1	139880	Tripeptidyl-peptidase 2
[53]	1625	P13595	32	32.6	5.28	623.815	2	-3.6	GVTASSSSPASAPK	F20101020-21_ITMSms2cid	11.101	880	893	28.4	0.0015	1	119428	Neural cell adhesion molecule 1
[242]	1626	Q9QWI6	11	14.2	4.88	537.302	2	0.91	GVTDTLAQIR	F20101020-21_ITMSms2cid	24.793	884	893	26.6	0.038	1	134860	SRC kinase signaling inhibitor 1
[23]	1627	Q91V92	38	41.8	7	936.537	2	14	GVTIIGPATVGGIKPGC(Carbamidomethyl)FK	F20101020-21_ITMSms2cid	31.411	607	625	38.2	1.6e-07	1	119729	ATP-citrate synthase
[6]	1628	Q6PIC6	58	51.6	6.28	437.242	2	-1.5	GVVVATGDR	F20101020-21_ITMSms2cid	11.46	246	254	31.7	0.00021	1	111693	Sodium/potassium-transporting ATPase subunit alpha-3
[174]	1629	P09405	18	26.4	3.55	797.886	2	13	GYAFIEFASFEDAK	F20101020-21_ITMSms2cid	38.984	525	538	37.7	7.9e-07	1	76723.7	Nucleolin
[225]	1630	Q8VEK3	13	20.4	3.56	646.3	2	6.7	GYFEYIEENK	F20101020-21_ITMSms2cid	27.635	232	241	34.3	1e-05	1	87918.4	Heterogeneous nuclear ribonucleoprotein U
[27]	1631	Q9DBG3	44	58.7	5.59	429.221	2	4.1	GYIYWR	F20101020-21_ITMSms2cid	25.18	523	528	16.2	0.033	2	104584	AP-2 complex subunit beta
[110]	1632	Q7TQF7	20	39.1	4.92	368.223	2	-1.1	GYLAAIK	F20101020-21_ITMSms2cid	20.306	62	68	20.5	0.019	1	75013.8	Amphiphysin
[650]	1633	P70175	6	10.2	1.9	663.846	2	1.3	HC(Carbamidomethyl)ILDVSGNAIK	F20101020-21_ITMSms2cid	23.564	750	761	29.9	4e-05	3	93483.2	Disks large homolog 3
[97]	1634	Q6ZQ38	25	28.4	4.17	605.285	2	1.5	HEM(Oxidation)LPEFYK	F20101020-21_ITMSms2cid	22.087	365	373	27.8	3.6e-05	1	136333	Cullin-associated NEDD8-dissociated protein 1
[75]	1635	Q64514	30	32.7	4.16	556.768	2	-4.5	HEQISDLDR	F20101020-21_ITMSms2cid	13.62	894	902	28.7	8.2e-05	1	139880	Tripeptidyl-peptidase 2
[60]	1636	Q5SQX6	37	31.3	4.42	680.349	3	8.8	HEYGSPGILEFFHHQLK	F20101020-21_ITMSms2cid	32.861	964	980	29.4	0.00031	2	145661	Cytoplasmic FMR1-interacting protein 2
[741]	1637	Q8VD37	5	10	1.87	514.932	3	0.75	HFANNPSPAALTFR	F20101020-21_ITMSms2cid	24.69	579	592	29.1	2.9e-05	1	86063.7	SH3-containing GRB2-like protein 3-interacting protein 1
[42]	1638	Q9Z1B3	46	46.1	4.33	753.736	3	12	HFDPFTEGIVDGIVANTLSVK	F20101020-21_ITMSms2cid	44.366	661	681	34.8	3.5e-06	1	138326	1-phosphatidylinositol-4,5-bisphosphate phosphodiesterase beta-1
[38]	1639	Q05920	41	49.4	5.31	899.43	3	7.6	HGEEVTPEDVLSAAM(Oxidation)YPDVFAQFK	F20101020-21_ITMSms2cid	41.855	998	1021	44.9	9.1e-09	1	129686	Pyruvate carboxylase, mitochondrial
[38]	1640	Q05920	41	49.4	5.31	894.105	3	15	HGEEVTPEDVLSAAMYPDVFAQFK	F20101020-21_ITMSms2cid	45.332	998	1021	39.4	1e-07	1	129686	Pyruvate carboxylase, mitochondrial
[100]	1641	P28660	30	36.3	3.81	555.293	3	7.4	HIAELIFYMEELR	F20101020-21_ITMSms2cid	41.771	404	416	22.8	0.0021	1	128785	Nck-associated protein 1
[606]	1642	Q921M3	4	4.4	3.21	560.639	3	2.7	HIANYISGIQTIGHR	F20101020-21_ITMSms2cid	25.131	985	999	20.4	0.0021	1	135552	Splicing factor 3B subunit 3
[31]	1643	P17426	42	49.6	5.82	629.817	2	2.1	HLC(Carbamidomethyl)ELLAQQF	F20101020-21_ITMSms2cid	31.628	968	977	22	0.0017	1	107665	AP-2 complex subunit alpha-1
[128]	1644	Q9Z1G4	21	29.3	3.61	395.557	3	1.2	HLGTLNFGGIR	F20101020-21_ITMSms2cid	26.402	675	685	29.3	0.00014	1	96501.8	V-type proton ATPase 116 kDa subunit a isoform 1
[843]	1645	Q8C7X2	2	3.6	3.35	543.679	3	8.1	HLLIGLPSGAILSLPK	F20101020-21_ITMSms2cid	39.475	864	879	35.6	2e-07	1	111606	Uncharacterized protein KIAA0090
[23]	1646	Q91V92	38	41.8	7	579.817	2	-0.57	HLLVHAPEDK	F20101020-21_ITMSms2cid	14.044	168	177	25.9	0.00024	1	119729	ATP-citrate synthase
[252]	1647	Q9JIS5	10	14.3	4.67	572.298	2	-2.3	HLQAVDYAAR	F20101020-21_ITMSms2cid	15.423	474	483	32.2	9.4e-06	1	82648	Synaptic vesicle glycoprotein 2A
[82]	1648	Q80TJ1	27	29.5	4.71	704.416	2	9.8	HLQDLFAPLVVR	F20101020-21_ITMSms2cid	35.922	974	985	32.9	7.8e-06	1	153045	Calcium-dependent secretion activator 1
[83]	1649	Q8BGQ7	26	43.2	4.46	506.735	2	-6.2	HNDLDDVGK	F20101020-21_ITMSms2cid	10.698	82	90	24	0.00068	1	106910	Alanyl-tRNA synthetase, cytoplasmic
[61]	1650	P08553	33	40.6	4.41	814.063	3	11	HNHDLSSYQDTIQQLENELR	F20101020-21_ITMSms2cid	36.918	350	369	39.2	6.3e-06	1	95916.9	Neurofilament medium polypeptide
[163]	1651	Q810U4	16	18.7	4.2	799.909	2	-1.3	HQAEVSGTQTTAQLK	F20101020-21_ITMSms2cid	13.115	690	704	41.6	4.3e-08	1	138523	Neuronal cell adhesion molecule
[1]	1652	P16546	164	66	6.94	804.879	2	-0.14	HQAFEAELHANADR	F20101020-21_ITMSms2cid	17.183	1592	1605	35.4	1.4e-06	1	284600	Spectrin alpha chain, brain
[1]	1653	P16546	164	66	6.94	794.38	2	0.83	HQAFEAELSANQSR	F20101020-21_ITMSms2cid	18.48	614	627	43.8	1.8e-07	1	284600	Spectrin alpha chain, brain
[79]	1654	Q9WV92	31	41.9	3.66	409.225	3	-2.8	HQTNISELKR	F20101020-21_ITMSms2cid	10.967	570	579	24.1	0.004	1	103338	Band 4.1-like protein 3
[107]	1655	Q4KMM3	24	34.9	4.06	819.392	2	-6.9	HSSAAADAHGEGSSLLK	F20101020-21_ITMSms2cid	14.333	524	540	33.4	8.5e-07	1	95912.6	Oxidation resistance protein 1
[242]	1656	Q9QWI6	11	14.2	4.88	746.879	2	0.56	HTQGAQPGLADQAAK	F20101020-21_ITMSms2cid	11.01	189	203	22.7	9.1e-05	1	134860	SRC kinase signaling inhibitor 1
[156]	1657	Q8BIJ6	15	18.6	4.43	679.31	2	-3.4	HTSETADALC(Carbamidomethyl)PR	F20101020-21_ITMSms2cid	13.484	993	1004	22.7	0.00022	1	112805	Isoleucyl-tRNA synthetase, mitochondrial
[37]	1658	Q60597	47	53.1	5.05	719.35	3	0.28	HWLDSPWPGFFTLDGQPR	F20101020-21_ITMSms2cid	42.689	583	600	37.7	1.3e-07	1	116450	2-oxoglutarate dehydrogenase, mitochondrial
[37]	1659	Q60597	47	53.1	5.05	513.24	2	1.4	IC(Carbamidomethyl)EEAFTR	F20101020-21_ITMSms2cid	17.601	565	572	29	0.00031	1	116450	2-oxoglutarate dehydrogenase, mitochondrial
[964]	1660	Q99NB9	3	3.2	1.25	639.368	2	8.7	IC(Carbamidomethyl)FELLELLK	F20101020-21_ITMSms2cid	45.772	1058	1067	23.6	0.001	1	145818	Splicing factor 3B subunit 1
[3]	1661	Q62261	118	54.1	6.04	454.231	2	3	IDDIFER	F20101020-21_ITMSms2cid	24.402	1541	1547	16.3	0.03	1	274225	Spectrin beta chain, brain 1
[9]	1662	P17710	58	54	6.52	644.865	2	6.5	IDEAVLITWTK	F20101020-21_ITMSms2cid	33.583	219	229	40	3.6e-06	1	108303	Hexokinase-1
[101]	1663	O08532	20	23.8	4.96	447.24	2	0.24	IDLYDVR	F20101020-21_ITMSms2cid	24.31	233	239	20.1	0.0088	2	124631	Voltage-dependent calcium channel subunit alpha-2/delta-1
[1188]	1664	Q8BWZ3	3	4	0.54	721.93	2	4.3	IENSLASLLELLK	F20101020-21_ITMSms2cid	49.338	801	813	16.7	0.011	1	111709	N-alpha-acetyltransferase 25, NatB auxiliary subunit
[37]	1665	Q60597	47	53.1	5.05	830.474	2	3.4	IEQLSPFPFDLLLK	F20101020-21_ITMSms2cid	48.901	930	943	23	0.00091	1	116450	2-oxoglutarate dehydrogenase, mitochondrial
[170]	1666	Q3U1J4	22	26.7	3.26	980.17	3	12	IEVQDSSGGTTALRPSASTQALSSSVSSSK	F20101020-21_ITMSms2cid	24.26	740	769	35.8	3.8e-07	1	126854	DNA damage-binding protein 1
[656]	1667	Q61838	5	7.2	2.61	844.971	4	12	IFQWQNIHLAGGLHQLSFPLSVEPALGIYK	F20101020-21_ITMSms2cid	45.015	173	202	25.4	0.0057	1	165882	Alpha-2-macroglobulin
[1072]	1668	Q5SYD0	2	2.2	1.38	475.616	3	5.9	IGELVGVLVNHFK	F20101020-21_ITMSms2cid	37.387	942	954	27.9	0.00027	1	116082	Myosin-Id
[81]	1669	P56399	25	42.4	5.03	952.86	3	13	IGEWELIQESGVPLKPLFGPGYTGIR	F20101020-21_ITMSms2cid	43.602	304	329	41.6	1.3e-08	1	95834.1	Ubiquitin carboxyl-terminal hydrolase 5
[23]	1670	Q91V92	38	41.8	7	752.403	2	11	IGNTGGMLDNILASK	F20101020-21_ITMSms2cid	33.245	626	640	37.7	1.3e-07	1	119729	ATP-citrate synthase
[221]	1671	Q8K310	13	24.1	4.32	985.062	2	19	IGPYQPNVPVGIDYVIPK	F20101020-21_ITMSms2cid	36.581	780	797	22.2	0.00023	1	94631.1	Matrin-3
[53]	1672	P13595	32	32.6	5.28	834.772	3	11	IGQESLEFILVQADTPSSPSIDR	F20101020-21_ITMSms2cid	38.971	486	508	26.3	0.00067	1	119428	Neural cell adhesion molecule 1
[170]	1673	Q3U1J4	22	26.7	3.26	661.684	3	2	IGRPSETGIIGIIDPEC(Carbamidomethyl)R	F20101020-21_ITMSms2cid	33.396	112	129	31.9	4.6e-05	1	126854	DNA damage-binding protein 1
[22]	1674	Q02053	42	49.5	5.85	691	3	8.1	IHVSDQELQSANASVDDSR	F20101020-21_ITMSms2cid	20.865	807	825	31.7	9.6e-06	1	117810	Ubiquitin-like modifier-activating enzyme 1
[233]	1675	O35136	14	24.1	4.15	552.318	2	-0.85	IIELSQTTAK	F20101020-21_ITMSms2cid	19.068	504	513	32.3	0.00031	1	93204.6	Neural cell adhesion molecule 2
[22]	1676	Q02053	42	49.5	5.85	1158.7	2	28	IIPAIATTTAAVVGLVC(Carbamidomethyl)LELYK	F20101020-21_ITMSms2cid	52.908	890	911	34	2.5e-08	1	117810	Ubiquitin-like modifier-activating enzyme 1
[315]	1677	Q80TZ3	11	17.4	3.48	905.99	2	18	IIVM(Oxidation)SFPVDSVDIGFR	F20101020-21_ITMSms2cid	38.347	98	113	33.8	1.4e-06	1	102300	Putative tyrosine-protein phosphatase auxilin
[315]	1678	Q80TZ3	11	17.4	3.48	897.989	2	14	IIVMSFPVDSVDIGFR	F20101020-21_ITMSms2cid	42.991	98	113	33.3	6e-08	1	102300	Putative tyrosine-protein phosphatase auxilin
[656]	1679	Q61838	5	7.2	2.61	830.772	3	11	IKEEGTGIELTGIGSC(Carbamidomethyl)EIANALSK	F20101020-21_ITMSms2cid	35.031	325	348	32.9	3.4e-06	1	165882	Alpha-2-macroglobulin
[101]	1680	O08532	20	23.8	4.96	502.612	3	7.1	IKPVFIEDANFGR	F20101020-21_ITMSms2cid	28.865	145	157	32	1.2e-05	1	124631	Voltage-dependent calcium channel subunit alpha-2/delta-1
[21]	1681	P12960	45	47.7	5.36	704.356	3	2.4	IKTDGAAPNVAPSDVGGGGGTNR	F20101020-21_ITMSms2cid	17.451	701	723	42.6	1.2e-07	1	113389	Contactin-1
[21]	1682	P12960	45	47.7	5.36	804.42	2	9.9	ILALAPTFEM(Oxidation)NPM(Oxidation)K	F20101020-21_ITMSms2cid	30.248	408	421	40.6	9.2e-08	1	113389	Contactin-1
[21]	1683	P12960	45	47.7	5.36	796.422	2	9.6	ILALAPTFEM(Oxidation)NPMK	F20101020-21_ITMSms2cid	33.257	408	421	36.1	1.2e-06	1	113389	Contactin-1
[1001]	1684	P46935	2	2.6	1.49	641.332	2	7.9	ILFEVFDENR	F20101020-21_ITMSms2cid	35.186	146	155	27.1	0.00019	2	102707	E3 ubiquitin-protein ligase NEDD4
[1302]	1685	Q80UP3	1	1.7	0.63	652.039	3	4.6	IQDLKPQC(Carbamidomethyl)IVFLNIPR	F20101020-21_ITMSms2cid	36.336	518	533	22.6	0.001	1	104048	Diacylglycerol kinase zeta
[79]	1686	Q9WV92	31	41.9	3.66	942.993	2	15	IRPGEFEQFESTIGFK	F20101020-21_ITMSms2cid	34.298	359	374	30.6	3.5e-06	1	103338	Band 4.1-like protein 3
[601]	1687	Q8CGY8	6	10.6	2.4	923.447	2	9.3	ISPTFADAYSNM(Oxidation)GNTLK	F20101020-21_ITMSms2cid	26.221	390	406	31.2	1.2e-05	1	116953	UDP-N-acetylglucosamine--peptide N-acetylglucosaminyltransferase 110 kDa subunit
[749]	1688	Q61735	2	8.9	3.95	715.425	2	12	ISVSDLINGIASLK	F20101020-21_ITMSms2cid	46.113	86	99	42.5	3.4e-07	1	33097.8	Leukocyte surface antigen CD47
[1]	1689	P16546	164	66	6.94	554.8	2	3.1	ITALDEFATK	F20101020-21_ITMSms2cid	26.297	523	532	31.7	6.1e-05	1	284600	Spectrin alpha chain, brain
[83]	1690	Q8BGQ7	26	43.2	4.46	822.904	2	4.4	ITC(Carbamidomethyl)LC(Carbamidomethyl)QVPQNAANR	F20101020-21_ITMSms2cid	19.867	899	912	34.1	2.2e-06	1	106910	Alanyl-tRNA synthetase, cytoplasmic
[3]	1691	Q62261	118	54.1	6.04	555.297	2	2.5	ITDLYTDLR	F20101020-21_ITMSms2cid	26.111	75	83	31.8	0.00013	1	274225	Spectrin beta chain, brain 1
[946]	1692	Q8BKC5	2	2.6	2.27	537.841	2	6.6	ITFLLQAIR	F20101020-21_ITMSms2cid	36.644	42	50	35.6	0.00013	1	123592	Importin-5
[1308]	1693	Q62318	2	4.2	0.34	674.347	3	1.1	IVAERPGTNSTGPGPM(Oxidation)APPR	F20101020-21_ITMSms2cid	15.974	409	428	21.8	0.0038	1	88847.9	Transcription intermediary factor 1-beta
[780]	1694	Q64331	2	2.2	3.48	793.44	2	9	IVEANPLLEAFGNAK	F20101020-21_ITMSms2cid	37.331	182	196	28.8	2.2e-05	1	146411	Myosin-VI
[1044]	1695	Q80UJ7	2	3.2	1.67	699.02	3	-3.5	KADNPQC(Carbamidomethyl)LLGDFVTEFLK	F20101020-21_ITMSms2cid	48.919	316	333	28.3	6.2e-05	1	110099	Rab3 GTPase-activating protein catalytic subunit
[82]	1696	Q80TJ1	27	29.5	4.71	1030.52	3	13	KAEPQELLQLDGYTVDYTDPQPGLEGGR	F20101020-21_ITMSms2cid	34.838	561	588	44.1	8.8e-09	1	153045	Calcium-dependent secretion activator 1
[107]	1697	Q4KMM3	24	34.9	4.06	439.551	3	-4.1	KATGVSAEDADPR	F20101020-21_ITMSms2cid	10.881	303	315	27.1	0.0012	1	95912.6	Oxidation resistance protein 1
[37]	1698	Q60597	47	53.1	5.05	557.943	3	5.8	KELEQIFC(Carbamidomethyl)QFDSK	F20101020-21_ITMSms2cid	31.073	324	336	35.1	1.6e-05	1	116450	2-oxoglutarate dehydrogenase, mitochondrial
[14]	1699	Q61316	43	57.7	6.27	500.243	4	4	KFDEVLVNHFC(Carbamidomethyl)EEFGK	F20101020-21_ITMSms2cid	31.548	235	250	28.8	0.0042	1	94133.4	Heat shock 70 kDa protein 4
[1]	1700	P16546	164	66	6.94	925.446	2	6.9	KFEEFQTDLAAHEER	F20101020-21_ITMSms2cid	22.433	190	204	48.9	4.7e-09	1	284600	Spectrin alpha chain, brain
[82]	1701	Q80TJ1	27	29.5	4.71	726.108	4	5.4	KFEHQLLYNAC(Carbamidomethyl)QLDNPDEQAAQIR	F20101020-21_ITMSms2cid	27.395	283	306	29.8	0.004	1	153045	Calcium-dependent secretion activator 1
[2]	1702	Q68FD5	133	76.6	6.45	879.946	2	2.4	KFNALFAQGNYSEAAK	F20101020-21_ITMSms2cid	25.125	367	382	45.5	1.4e-07	1	191558	Clathrin heavy chain 1
[81]	1703	P56399	25	42.4	5.03	446.583	3	7.3	KFTFGLDWVPK	F20101020-21_ITMSms2cid	36.039	575	585	29.6	6.9e-05	1	95834.1	Ubiquitin carboxyl-terminal hydrolase 5
[9]	1704	P17710	58	54	6.52	384.233	2	2.7	KGFLFR	F20101020-21_ITMSms2cid	21.381	820	825	19.2	0.022	1	108303	Hexokinase-1
[110]	1705	Q7TQF7	20	39.1	4.92	515.327	2	1.2	KGPPVPPLPK	F20101020-21_ITMSms2cid	19.826	299	308	17.8	0.0016	1	75013.8	Amphiphysin
[2]	1706	Q68FD5	133	76.6	6.45	1142.27	3	-5.6	KGQVLSVC(Carbamidomethyl)VEEENIIPYITNVLQNPDLALR	F20101020-21_ITMSms2cid	51.394	321	350	28.9	2.4e-05	1	191558	Clathrin heavy chain 1
[1]	1707	P16546	164	66	6.94	419.224	4	0.94	KHALLEADVAAHQDR	F20101020-21_ITMSms2cid	15.267	719	733	37.3	6.6e-06	1	284600	Spectrin alpha chain, brain
[1]	1708	P16546	164	66	6.94	731.707	3	4	KHEALM(Oxidation)SDLSAYGSSIQALR	F20101020-21_ITMSms2cid	28.228	931	950	39.2	7e-07	1	284600	Spectrin alpha chain, brain
[1]	1709	P16546	164	66	6.94	842.943	2	-5.5	KHQALQAEIAGHEPR	F20101020-21_ITMSms2cid	15.466	825	839	42	3.3e-08	1	284600	Spectrin alpha chain, brain
[3]	1710	Q62261	118	54.1	6.04	617.323	4	3.5	KHQILEQAVEDYAETVHQLSK	F20101020-21_ITMSms2cid	35	1633	1653	29.3	0.0027	1	274225	Spectrin beta chain, brain 1
[1]	1711	P16546	164	66	6.94	587.97	3	4.7	KHQLLEADISAHEDR	F20101020-21_ITMSms2cid	17.279	1699	1713	30.7	4e-05	1	284600	Spectrin alpha chain, brain
[71]	1712	Q9JKR6	24	31.4	6.01	390.215	3	1	KLC(Carbamidomethyl)QGLFFR	F20101020-21_ITMSms2cid	26.254	803	811	23.3	0.015	1	111182	Hypoxia up-regulated protein 1
[81]	1713	P56399	25	42.4	5.03	711.04	3	4.8	KLDVSIEM(Oxidation)PEELDISQLR	F20101020-21_ITMSms2cid	33.219	586	603	40.8	3.9e-07	1	95834.1	Ubiquitin carboxyl-terminal hydrolase 5
[81]	1714	P56399	25	42.4	5.03	705.71	3	7.1	KLDVSIEMPEELDISQLR	F20101020-21_ITMSms2cid	37.543	586	603	29.1	0.0002	1	95834.1	Ubiquitin carboxyl-terminal hydrolase 5
[1]	1715	P16546	164	66	6.94	410.231	3	-0.27	KLLEAQSHFR	F20101020-21_ITMSms2cid	15.538	2078	2087	25.1	0.0026	1	284600	Spectrin alpha chain, brain
[61]	1716	P08553	33	40.6	4.41	358.864	3	-1.7	KLLEGEETR	F20101020-21_ITMSms2cid	11.601	401	409	33.7	0.0017	3	95916.9	Neurofilament medium polypeptide
[1]	1717	P16546	164	66	6.94	422.896	3	2.5	KLLVSSEDYGR	F20101020-21_ITMSms2cid	18.006	1784	1794	30.1	3.4e-05	1	284600	Spectrin alpha chain, brain
[14]	1718	Q61316	43	57.7	6.27	480.739	2	0.9	KLPEMDID	F20101020-21_ITMSms2cid	24.358	834	841	16.7	0.011	1	94133.4	Heat shock 70 kDa protein 4
[107]	1719	Q4KMM3	24	34.9	4.06	621.61	3	-1.3	KM(Oxidation)DESEANEAPAGEAAAR	F20101020-21_ITMSms2cid	11.403	625	642	39.7	1.9e-06	1	95912.6	Oxidation resistance protein 1
[86]	1720	Q61548	23	29.4	5.18	770.39	2	-2.2	KPGNNEGSGAPSPLSK	F20101020-21_ITMSms2cid	12.262	289	304	27.9	2e-06	1	91852.2	Clathrin coat assembly protein AP180
[37]	1721	Q60597	47	53.1	5.05	348.227	3	1.6	KPLIVFTPK	F20101020-21_ITMSms2cid	23.757	852	860	23.5	5.3e-05	1	116450	2-oxoglutarate dehydrogenase, mitochondrial
[79]	1722	Q9WV92	31	41.9	3.66	694.03	3	2.2	KPTEFIGGVSSTTQSWVQK	F20101020-21_ITMSms2cid	27.883	646	664	35.9	1.4e-06	1	103338	Band 4.1-like protein 3
[14]	1723	Q61316	43	57.7	6.27	1084.56	2	17	KPVVDC(Carbamidomethyl)VVSVPSFYTDAER	F20101020-21_ITMSms2cid	31.659	135	153	32.8	1.3e-06	1	94133.4	Heat shock 70 kDa protein 4
[100]	1724	P28660	30	36.3	3.81	519.758	2	-2.2	KSADDFIDK	F20101020-21_ITMSms2cid	15.014	395	403	17.6	0.029	1	128785	Nck-associated protein 1
[244]	1725	Q9QXS6	11	18.7	4.13	578.3	4	3.5	KSESEVEEAAAIIAQRPDNPR	F20101020-21_ITMSms2cid	27.255	271	291	34.8	4e-05	1	77287.5	Drebrin
[170]	1726	Q3U1J4	22	26.7	3.26	883.807	3	11	KTEPATGFIDGDLIESFLDISRPK	F20101020-21_ITMSms2cid	45.548	1081	1104	28.8	7.8e-05	1	126854	DNA damage-binding protein 1
[1]	1727	P16546	164	66	6.94	655.877	2	8	KVEDLFLTFAK	F20101020-21_ITMSms2cid	34.451	2088	2098	37	5.1e-06	1	284600	Spectrin alpha chain, brain
[21]	1728	P12960	45	47.7	5.36	692.05	3	12	KVLEPM(Oxidation)PSTAEISTSGAVLK	F20101020-21_ITMSms2cid	25.217	277	296	31.4	1.8e-06	1	113389	Contactin-1
[21]	1729	P12960	45	47.7	5.36	594.32	2	-3.8	KVTVTNPDTGR	F20101020-21_ITMSms2cid	10.634	758	768	23.9	0.0019	1	113389	Contactin-1
[277]	1730	Q922D8	11	14.8	3.59	647.341	2	5.4	KVVGDVAYDEAK	F20101020-21_ITMSms2cid	15.093	251	262	18.5	0.0085	1	101256	C-1-tetrahydrofolate synthase, cytoplasmic
[6]	1731	Q6PIC6	58	51.6	6.28	825.899	2	-0.31	KYNTDC(Carbamidomethyl)VQGLTHSK	F20101020-21_ITMSms2cid	15.624	44	57	33.9	5.4e-08	1	111693	Sodium/potassium-transporting ATPase subunit alpha-3
[89]	1732	Q9QYC0	26	50.6	4.06	370.709	2	1	LAAFYR	F20101020-21_ITMSms2cid	19.559	149	154	18.8	0.046	1	80647.2	Alpha-adducin
[60]	1733	Q5SQX6	37	31.3	4.42	616.325	2	5.7	LADQIFAYYK	F20101020-21_ITMSms2cid	30.643	705	714	28.6	0.00084	2	145661	Cytoplasmic FMR1-interacting protein 2
[22]	1734	Q02053	42	49.5	5.85	812.464	2	8.4	LAGTQPLEVLEAVQR	F20101020-21_ITMSms2cid	35.266	679	693	41.4	4.8e-07	1	117810	Ubiquitin-like modifier-activating enzyme 1
[5]	1735	P20357	81	50.6	5.44	594.814	2	-0.14	LASVSADAEVAR	F20101020-21_ITMSms2cid	18.062	821	832	32.5	2.3e-05	1	198983	Microtubule-associated protein 2
[1013]	1736	Q9D2V7	3	6.6	1.09	451.24	2	-2.3	LAVAGEDAR	F20101020-21_ITMSms2cid	13.183	557	565	22.9	0.0041	1	100813	Coronin-7
[60]	1737	Q5SQX6	37	31.3	4.42	857.924	2	4.4	LC(Carbamidomethyl)C(Carbamidomethyl)GLSM(Oxidation)FEVILTR	F20101020-21_ITMSms2cid	38.624	1085	1098	31.9	1.3e-05	2	145661	Cytoplasmic FMR1-interacting protein 2
[60]	1738	Q5SQX6	37	31.3	4.42	849.938	2	19	LC(Carbamidomethyl)C(Carbamidomethyl)GLSMFEVILTR	F20101020-21_ITMSms2cid	44.721	1085	1098	37.3	4.7e-06	2	145661	Cytoplasmic FMR1-interacting protein 2
[1]	1739	P16546	164	66	6.94	740.7	3	11	LDETGNLMISEGHFASETIR	F20101020-21_ITMSms2cid	31.023	102	121	29.6	1.7e-05	1	284600	Spectrin alpha chain, brain
[944]	1740	Q6P5F9	2	3.2	2.14	847.77	3	18	LDINLLDNVVNC(Carbamidomethyl)LYHGEGAQQR	F20101020-21_ITMSms2cid	44.262	23	44	27.4	0.00028	1	123094	Exportin-1
[1308]	1741	Q62318	2	4.2	0.34	837.94	2	8.5	LDLDLTSDSQPPVFK	F20101020-21_ITMSms2cid	33.558	493	507	19.6	0.0062	1	88847.9	Transcription intermediary factor 1-beta
[91]	1742	Q8BHN3	25	37.3	4.36	437.238	2	1	LDLLEDR	F20101020-21_ITMSms2cid	24.299	158	164	20	0.033	1	106912	Neutral alpha-glucosidase AB
[22]	1743	Q02053	42	49.5	5.85	644.833	2	2.1	LDQPMTEIVSR	F20101020-21_ITMSms2cid	24.54	1011	1021	26.9	0.0005	1	117810	Ubiquitin-like modifier-activating enzyme 1
[62]	1744	Q11011	31	46.2	4.85	429.245	2	-0.72	LEAAAQVR	F20101020-21_ITMSms2cid	11.843	81	88	29.4	0.011	1	103326	Puromycin-sensitive aminopeptidase
[37]	1745	Q60597	47	53.1	5.05	611.763	2	-6.3	LEAADEGSGDMK	F20101020-21_ITMSms2cid	12.626	337	348	30.4	2.1e-05	1	116450	2-oxoglutarate dehydrogenase, mitochondrial
[14]	1746	Q61316	43	57.7	6.27	1040.96	2	10	LEDTENWLYEDGEDQPK	F20101020-21_ITMSms2cid	28.529	653	669	45.2	4.8e-08	1	94133.4	Heat shock 70 kDa protein 4
[170]	1747	Q3U1J4	22	26.7	3.26	398.897	3	1.7	LEELHVIDVK	F20101020-21_ITMSms2cid	25.241	159	168	19.6	0.0075	1	126854	DNA damage-binding protein 1
[71]	1748	Q9JKR6	24	31.4	6.01	437.257	2	3.6	LEELTLR	F20101020-21_ITMSms2cid	22.749	723	729	23.6	0.017	1	111182	Hypoxia up-regulated protein 1
[1]	1749	P16546	164	66	6.94	976.14	3	15	LEESLEYQQFVANVEEEEAWINEK	F20101020-21_ITMSms2cid	43.671	1866	1889	29.6	9.9e-05	1	284600	Spectrin alpha chain, brain
[170]	1750	Q3U1J4	22	26.7	3.26	563	3	4.1	LEIYVVTAEGLRPVK	F20101020-21_ITMSms2cid	33.114	39	53	22.2	0.0012	1	126854	DNA damage-binding protein 1
[174]	1751	P09405	18	26.4	3.55	502.261	2	-1.8	LELQGSNSR	F20101020-21_ITMSms2cid	12.509	556	564	28.6	0.0021	1	76723.7	Nucleolin
[400]	1752	Q9JME5	10	11.6	2.68	1005.58	2	15	LEVLTNLANETNIPTVLR	F20101020-21_ITMSms2cid	39.416	395	412	34.6	6e-06	1	119194	AP-3 complex subunit beta-2
[170]	1753	Q3U1J4	22	26.7	3.26	503.807	2	5.5	LFMLLLEK	F20101020-21_ITMSms2cid	38.881	280	287	21.3	0.018	1	126854	DNA damage-binding protein 1
[127]	1754	P28738	17	23.3	5.1	546.811	2	8.2	LFVQDLTTR	F20101020-21_ITMSms2cid	27.07	803	811	15	0.043	1	109241	Kinesin heavy chain isoform 5C
[606]	1755	Q921M3	4	4.4	3.21	961.036	2	17	LGAVFNQVAFPLQYTPR	F20101020-21_ITMSms2cid	38.978	770	786	34.6	2.9e-06	1	135552	Splicing factor 3B subunit 3
[37]	1756	Q60597	47	53.1	5.05	747.371	2	5.1	LGFYGLHESDLDK	F20101020-21_ITMSms2cid	27.266	172	184	31.8	8.4e-06	1	116450	2-oxoglutarate dehydrogenase, mitochondrial
[242]	1757	Q9QWI6	11	14.2	4.88	947.51	2	5.2	LGGAPTGQGVSPSPSAILER	F20101020-21_ITMSms2cid	27.727	420	439	43	1.7e-09	1	134860	SRC kinase signaling inhibitor 1
[81]	1758	P56399	25	42.4	5.03	942.478	3	9	LGHGLLSGEYSKPALESGDGEQVPEQK	F20101020-21_ITMSms2cid	24.88	380	406	29	1.6e-05	1	95834.1	Ubiquitin carboxyl-terminal hydrolase 5
[170]	1759	Q3U1J4	22	26.7	3.26	895.78	3	5.1	LGKDPNTYFIVGTAM(Oxidation)VYPEEAEPK	F20101020-21_ITMSms2cid	32.057	821	844	32.4	3.8e-06	1	126854	DNA damage-binding protein 1
[71]	1760	Q9JKR6	24	31.4	6.01	856.44	2	13	LGNTISSLFGGGTSSDAK	F20101020-21_ITMSms2cid	31.976	577	594	19.2	0.0011	1	111182	Hypoxia up-regulated protein 1
[694]	1761	P11627	4	4.8	2.77	623.326	3	2.2	LGTAM(Oxidation)SHEIQLVAEGAPK	F20101020-21_ITMSms2cid	24.447	119	136	33.9	3.5e-05	1	140970	Neural cell adhesion molecule L1
[9]	1762	P17710	58	54	6.52	881.1	3	14	LGVEPSHDDC(Carbamidomethyl)VSVQHVC(Carbamidomethyl)TIVSFR	F20101020-21_ITMSms2cid	30.012	415	437	31.3	1.4e-06	1	108303	Hexokinase-1
[62]	1763	Q11011	31	46.2	4.85	625.34	3	7.2	LGWDPKPGEGHLDALLR	F20101020-21_ITMSms2cid	30.921	691	707	25.3	0.00068	1	103326	Puromycin-sensitive aminopeptidase
[1]	1764	P16546	164	66	6.94	536.793	2	0.52	LIDVNHYAK	F20101020-21_ITMSms2cid	17.751	638	646	27.3	0.00028	1	284600	Spectrin alpha chain, brain
[6]	1765	Q6PIC6	58	51.6	6.28	495.804	2	2.3	LIFDNLKK	F20101020-21_ITMSms2cid	23.522	757	764	28.1	0.0049	6	111693	Sodium/potassium-transporting ATPase subunit alpha-3
[42]	1766	Q9Z1B3	46	46.1	4.33	802.95	2	20	LIFGDALLM(Oxidation)EPLEK	F20101020-21_ITMSms2cid	38.857	430	443	39.2	8e-06	1	138326	1-phosphatidylinositol-4,5-bisphosphate phosphodiesterase beta-1
[75]	1767	Q64514	30	32.7	4.16	716.398	3	9.5	LIKEELQSQVELLNSFEK	F20101020-21_ITMSms2cid	36.348	169	186	28.3	2.3e-05	1	139880	Tripeptidyl-peptidase 2
[5]	1768	P20357	81	50.6	5.44	448.32	2	-0.2	LILKPAIK	F20101020-21_ITMSms2cid	20.374	1490	1497	18.3	0.0011	1	198983	Microtubule-associated protein 2
[100]	1769	P28660	30	36.3	3.81	507.31	3	3.4	LKEFLALASSSLLK	F20101020-21_ITMSms2cid	36.374	1055	1068	30.3	6.3e-05	1	128785	Nck-associated protein 1
[14]	1770	Q61316	43	57.7	6.27	373.22	3	-0.78	LKETAESVLK	F20101020-21_ITMSms2cid	16.413	125	134	28.1	0.002	1	94133.4	Heat shock 70 kDa protein 4
[1263]	1771	P70663	2	3.7	0.63	487.295	3	4.6	LLAGDHPIELLLR	F20101020-21_ITMSms2cid	34.64	553	565	21.9	0.0074	1	72314.9	SPARC-like protein 1
[650]	1772	P70175	6	10.2	1.9	735.413	2	8.6	LLAVNNTNLQDVR	F20101020-21_ITMSms2cid	25.39	296	308	25.3	8.3e-05	1	93483.2	Disks large homolog 3
[2]	1773	Q68FD5	133	76.6	6.45	786.89	4	10	LLEMNLMHAPQVADAILGNQM(Oxidation)FTHYDR	F20101020-21_ITMSms2cid	41	584	610	30.1	0.0021	1	191558	Clathrin heavy chain 1
[444]	1774	Q61301	8	14.8	2.88	657.38	3	3.8	LLEPLVTQVTTLVNTSNK	F20101020-21_ITMSms2cid	40.612	27	44	20.5	0.002	1	105287	Catenin alpha-2
[31]	1775	P17426	42	49.6	5.82	740.65	4	13	LLFIFLLGHDIDFGHM(Oxidation)EAVNLLSSNK	F20101020-21_ITMSms2cid	50.431	62	87	25.7	0.0031	1	107665	AP-2 complex subunit alpha-1
[31]	1776	P17426	42	49.6	5.82	981.866	3	14	LLFIFLLGHDIDFGHMEAVNLLSSNK	F20101020-21_ITMSms2cid	52.515	62	87	22.6	0.00029	1	107665	AP-2 complex subunit alpha-1
[219]	1777	P20917	11	24.4	4.46	428.768	2	5.2	LLGDLGLR	F20101020-21_ITMSms2cid	28.297	91	98	28.3	0.0025	1	69260.3	Myelin-associated glycoprotein
[31]	1778	P17426	42	49.6	5.82	967.2	3	23	LLGFGSALLDNVDPNPENFVGAGIIQTK	F20101020-21_ITMSms2cid	46.371	908	935	34.4	3e-06	1	107665	AP-2 complex subunit alpha-1
[260]	1779	Q922S4	10	18	3.84	887.47	3	18	LLHDGIQPVAAIDSNFANFTYTPR	F20101020-21_ITMSms2cid	37.639	561	584	30.8	5.2e-06	1	103289	cGMP-dependent 3',5'-cyclic phosphodiesterase
[406]	1780	Q3TXS7	8	12.3	3.11	776.414	2	5.8	LLHVAVSDVNDDVR	F20101020-21_ITMSms2cid	23.961	602	615	27.3	0.00019	1	105731	26S proteasome non-ATPase regulatory subunit 1
[38]	1781	Q05920	41	49.4	5.31	1106.12	4	17	LLHYLGHVM(Oxidation)VNGPTTPIPVNVSPSPVDPAVPVVPIGPPPAGFR	F20101020-21_ITMSms2cid	39.981	500	542	37.9	6.7e-06	1	129686	Pyruvate carboxylase, mitochondrial
[38]	1782	Q05920	41	49.4	5.31	1102.11	4	6.5	LLHYLGHVMVNGPTTPIPVNVSPSPVDPAVPVVPIGPPPAGFR	F20101020-21_ITMSms2cid	41.006	500	542	31.9	0.00015	1	129686	Pyruvate carboxylase, mitochondrial
[101]	1783	O08532	20	23.8	4.96	346.574	3	-0.078	LLKPAVVGIK	F20101020-21_ITMSms2cid	22.137	806	815	27.7	1e-05	1	124631	Voltage-dependent calcium channel subunit alpha-2/delta-1
[2]	1784	Q68FD5	133	76.6	6.45	555.841	2	7.3	LLLPWLEAR	F20101020-21_ITMSms2cid	40.485	857	865	27	0.0003	1	191558	Clathrin heavy chain 1
[31]	1785	P17426	42	49.6	5.82	800.907	2	1.9	LLQC(Carbamidomethyl)YPPPEDAAVK	F20101020-21_ITMSms2cid	22.852	264	277	31.2	1.9e-05	1	107665	AP-2 complex subunit alpha-1
[996]	1786	Q8C052	1	1.4	2.95	735.452	2	8.3	LLSPALGVVFLNAR	F20101020-21_ITMSms2cid	40.822	322	335	33.4	5.8e-07	1	102944	Microtubule-associated protein 1S
[400]	1787	Q9JME5	10	11.6	2.68	624.886	2	6.8	LLTQYVLSLAK	F20101020-21_ITMSms2cid	36.887	558	568	29	1.4e-05	1	119194	AP-3 complex subunit beta-2
[23]	1788	Q91V92	38	41.8	7	436.758	2	0.88	LLVGVDEK	F20101020-21_ITMSms2cid	19.758	152	159	21.3	0.0028	1	119729	ATP-citrate synthase
[48]	1789	Q8CHC4	42	35.8	4.56	525.758	2	0.82	LM(Oxidation)C(Carbamidomethyl)GGVEIR	F20101020-21_ITMSms2cid	18.312	182	190	26	0.00054	1	172619	Synaptojanin-1
[79]	1790	Q9WV92	31	41.9	3.66	825.44	2	19	LM(Oxidation)DGSEILSLLESAR	F20101020-21_ITMSms2cid	41.506	631	645	41.1	8.2e-07	1	103338	Band 4.1-like protein 3
[58]	1791	P57780	35	47.6	4.41	694.902	2	11	LM(Oxidation)LLLEVISGER	F20101020-21_ITMSms2cid	40.805	85	96	38.9	2.9e-05	4	104978	Alpha-actinin-4
[14]	1792	Q61316	43	57.7	6.27	879.472	2	13	LMNETTAVALAYGIYK	F20101020-21_ITMSms2cid	35.978	170	185	45.4	9.8e-08	2	94133.4	Heat shock 70 kDa protein 4
[37]	1793	Q60597	47	53.1	5.05	506.322	2	5.1	LNVLANVIR	F20101020-21_ITMSms2cid	31.062	315	323	33.4	0.0007	1	116450	2-oxoglutarate dehydrogenase, mitochondrial
[458]	1794	Q6PB66	8	7.5	3.21	514.315	2	7.7	LQDAINILK	F20101020-21_ITMSms2cid	27.555	763	771	20.6	0.015	1	156616	Leucine-rich PPR motif-containing protein, mitochondrial
[819]	1795	Q80Y17	2	3.5	3.58	932.45	3	9.7	LQEANAQLAEQTC(Carbamidomethyl)PHDLEM(Oxidation)TPVQR	F20101020-21_ITMSms2cid	23.435	684	707	20.6	0.0066	1	112619	Lethal(2) giant larvae protein homolog 1
[1235]	1796	Q812A2	1	1.1	1.07	775.42	2	-3	LQLLQDLQEFFR	F20101020-21_ITMSms2cid	51.427	43	54	26.1	0.00063	1	124421	SLIT-ROBO Rho GTPase-activating protein 3
[898]	1797	Q60902	2	3	2.48	929.472	2	4.1	LQQEETQLEQSIQAGR	F20101020-21_ITMSms2cid	24.514	506	521	22.9	0.0019	1	99295.5	Epidermal growth factor receptor substrate 15-like 1
[458]	1798	Q6PB66	8	7.5	3.21	687.385	3	12	LQQLGVVYDVSHYNALLK	F20101020-21_ITMSms2cid	36.179	152	169	19.3	0.0053	1	156616	Leucine-rich PPR motif-containing protein, mitochondrial
[1]	1799	P16546	164	66	6.94	832.456	2	-4.9	LQQSHPLSASQIQVK	F20101020-21_ITMSms2cid	19.439	321	335	42.9	2.7e-06	1	284600	Spectrin alpha chain, brain
[623]	1800	Q9Z1Q9	4	4.9	3.22	544.294	2	5.3	LQQTEAELR	F20101020-21_ITMSms2cid	14.373	1242	1250	23.1	0.013	1	140217	Valyl-tRNA synthetase
[400]	1801	Q9JME5	10	11.6	2.68	485.31	2	3.5	LQVINLAAK	F20101020-21_ITMSms2cid	25.57	539	547	20.9	0.002	1	119194	AP-3 complex subunit beta-2
[244]	1802	Q9QXS6	11	18.7	4.13	925.45	2	0.15	LREDENAEPVGTTYQK	F20101020-21_ITMSms2cid	15.334	150	165	42.4	1.6e-07	1	77287.5	Drebrin
[883]	1803	Q6A4J8	4	5.5	1.59	764.08	3	9.1	LSEVLQAVTDHDIPQQLVER	F20101020-21_ITMSms2cid	34.445	525	544	28	0.00014	1	128476	Ubiquitin carboxyl-terminal hydrolase 7
[91]	1804	Q8BHN3	25	37.3	4.36	585.656	3	5.8	LSFQHDPETSVLILR	F20101020-21_ITMSms2cid	31.747	915	929	30.7	5.5e-05	1	106912	Neutral alpha-glucosidase AB
[27]	1805	Q9DBG3	44	58.7	5.59	698.403	2	2.2	LSHANSAVVLSAVK	F20101020-21_ITMSms2cid	20.842	248	261	43.4	2.8e-09	2	104584	AP-2 complex subunit beta
[79]	1806	Q9WV92	31	41.9	3.66	462.899	3	-0.5	LSM(Oxidation)YGVDLHHAK	F20101020-21_ITMSms2cid	16.564	301	312	26.6	5e-05	3	103338	Band 4.1-like protein 3
[163]	1807	Q810U4	16	18.7	4.2	623.321	2	6.6	LSPYVNYSFR	F20101020-21_ITMSms2cid	27.12	705	714	24.1	0.00023	1	138523	Neuronal cell adhesion molecule
[244]	1808	Q9QXS6	11	18.7	4.13	454.769	2	-1.4	LSSPVLHR	F20101020-21_ITMSms2cid	15.445	140	147	22.9	0.0069	1	77287.5	Drebrin
[319]	1809	Q99P72	13	19.6	3.02	949.967	2	14	LSTEPSPEFSNYSEIAK	F20101020-21_ITMSms2cid	27.31	685	701	31.4	7.1e-06	1	126614	Reticulon-4
[75]	1810	Q64514	30	32.7	4.16	639.842	2	3.8	LSTMETGTGLIR	F20101020-21_ITMSms2cid	24.661	301	312	18.6	0.0027	1	139880	Tripeptidyl-peptidase 2
[62]	1811	Q11011	31	46.2	4.85	532.787	2	4	LSVEGFAVDK	F20101020-21_ITMSms2cid	26.997	855	864	30.4	0.0011	1	103326	Puromycin-sensitive aminopeptidase
[296]	1812	Q3UHJ0	10	18.4	3.7	806.441	2	9.5	LTDPIPTTETSIAPR	F20101020-21_ITMSms2cid	27.14	353	367	30.8	1.1e-05	1	103347	AP2-associated protein kinase 1
[110]	1813	Q7TQF7	20	39.1	4.92	665.317	3	4.2	LTESLHEVYEPDWYGR	F20101020-21_ITMSms2cid	29.11	77	92	29.9	6.3e-05	1	75013.8	Amphiphysin
[233]	1814	O35136	14	24.1	4.15	863.453	2	11	LTIYNANIEDAGIYR	F20101020-21_ITMSms2cid	31.423	78	92	41.6	6e-08	1	93204.6	Neural cell adhesion molecule 2
[97]	1815	Q6ZQ38	25	28.4	4.17	690.917	2	12	LTLIDPETLLPR	F20101020-21_ITMSms2cid	40.538	958	969	26	0.00052	1	136333	Cullin-associated NEDD8-dissociated protein 1
[23]	1816	Q91V92	38	41.8	7	399.759	2	2	LTLLNPK	F20101020-21_ITMSms2cid	22.222	266	272	20.8	0.00092	1	119729	ATP-citrate synthase
[110]	1817	Q7TQF7	20	39.1	4.92	469.732	2	-1.3	LVDYDSAR	F20101020-21_ITMSms2cid	14.265	142	149	23.6	0.0025	2	75013.8	Amphiphysin
[31]	1818	P17426	42	49.6	5.82	659.361	2	5.1	LVEC(Carbamidomethyl)LETVLNK	F20101020-21_ITMSms2cid	29.852	280	290	38.2	6.4e-06	1	107665	AP-2 complex subunit alpha-1
[170]	1819	Q3U1J4	22	26.7	3.26	517.307	2	3	LVFSNVNLK	F20101020-21_ITMSms2cid	27.261	666	674	26.3	0.00018	1	126854	DNA damage-binding protein 1
[780]	1820	Q64331	2	2.2	3.48	749.915	2	7.6	LVGILDILDEENR	F20101020-21_ITMSms2cid	41.966	523	535	39	6.8e-07	1	146411	Myosin-VI
[946]	1821	Q8BKC5	2	2.6	2.27	701.382	3	4.7	LVLEQVVTSIASVADTAEEK	F20101020-21_ITMSms2cid	47.624	507	526	16.3	0.048	1	123592	Importin-5
[83]	1822	Q8BGQ7	26	43.2	4.46	450.778	2	-2	LVSVLQNK	F20101020-21_ITMSms2cid	19.079	247	254	26.1	0.00062	1	106910	Alanyl-tRNA synthetase, cytoplasmic
[1057]	1823	Q80VP0	3	5.9	1.04	1044.24	3	20	LVTSGPWLEVAPITLSDVSIIPESAHADGR	F20101020-21_ITMSms2cid	45.409	925	954	18.7	0.0096	1	130267	Tectonin beta-propeller repeat-containing protein 1
[100]	1824	P28660	30	36.3	3.81	766.42	2	12	LVVENVDVLTQM(Oxidation)R	F20101020-21_ITMSms2cid	29.174	869	881	37.2	3.2e-08	1	128785	Nck-associated protein 1
[27]	1825	Q9DBG3	44	58.7	5.59	695.883	2	10	LVYLYLMNYAK	F20101020-21_ITMSms2cid	37.953	68	78	35.7	3.9e-06	2	104584	AP-2 complex subunit beta
[71]	1826	Q9JKR6	24	31.4	6.01	949.95	2	8.5	LYQPEYQEVSTEEQR	F20101020-21_ITMSms2cid	21.886	754	768	37.6	2.8e-07	1	111182	Hypoxia up-regulated protein 1
[81]	1827	P56399	25	42.4	5.03	892.009	2	15	M(Met-loss+Acetyl)AELSEEALLSVLPTIR	F20101020-21_ITMSms2cid	52.401	1	17	16.1	0.027	1	95834.1	Ubiquitin carboxyl-terminal hydrolase 5
[75]	1828	Q64514	30	32.7	4.16	934.495	2	13	M(Met-loss+Acetyl)ATAATEEPFPFHGLLPK	F20101020-21_ITMSms2cid	38.812	1	18	31.3	1.1e-05	1	139880	Tripeptidyl-peptidase 2
[623]	1829	Q9Z1Q9	4	4.9	3.22	920.999	2	17	M(Met-loss+Acetyl)SILYVSPHPDAFPSLR	F20101020-21_ITMSms2cid	38.211	1	17	36.1	5.8e-07	1	140217	Valyl-tRNA synthetase
[61]	1830	P08553	33	40.6	4.41	793.389	2	14	M(Met-loss+Acetyl)SYTLDSLGNPSAYR	F20101020-21_ITMSms2cid	32.894	1	15	20.4	0.0047	1	95916.9	Neurofilament medium polypeptide
[9]	1831	P17710	58	54	6.52	1151.51	2	16	M(Oxidation)C(Carbamidomethyl)INTEWGAFGDDGSLEDIR	F20101020-21_ITMSms2cid	35.333	311	330	50.5	7.6e-12	1	108303	Hexokinase-1
[107]	1832	Q4KMM3	24	34.9	4.06	867.86	2	-6.2	M(Oxidation)DESEANEAPAGEAAAR	F20101020-21_ITMSms2cid	12.93	626	642	22.2	7.6e-05	1	95912.6	Oxidation resistance protein 1
[277]	1833	Q922D8	11	14.8	3.59	761.436	2	9.7	M(Oxidation)FGVPVVVAVNVFK	F20101020-21_ITMSms2cid	40.753	747	760	30.6	2.4e-06	1	101256	C-1-tetrahydrofolate synthase, cytoplasmic
[100]	1834	P28660	30	36.3	3.81	820.384	2	2.9	M(Oxidation)FQQC(Carbamidomethyl)LELPSQSR	F20101020-21_ITMSms2cid	25.137	552	564	26.6	1.9e-05	1	128785	Nck-associated protein 1
[745]	1835	P15116	5	14.1	1.88	873.99	2	15	M(Oxidation)FVLTVAAENQVPLAK	F20101020-21_ITMSms2cid	33.063	457	472	24.1	5.1e-05	1	99762.1	Cadherin-2
[9]	1836	P17710	58	54	6.52	692.857	2	8.1	M(Oxidation)ISGMYLGEIVR	F20101020-21_ITMSms2cid	32.312	800	811	35.4	8.8e-07	3	108303	Hexokinase-1
[406]	1837	Q3TXS7	8	12.3	3.11	1087.59	2	22	M(Oxidation)ITSAAGIISLLDEEEPQLK	F20101020-21_ITMSms2cid	43.003	1	20	31.4	2.5e-05	1	105731	26S proteasome non-ATPase regulatory subunit 1
[9]	1838	P17710	58	54	6.52	441.231	2	0.42	M(Oxidation)LPSYVR	F20101020-21_ITMSms2cid	18.138	567	573	17.6	0.03	1	108303	Hexokinase-1
[100]	1839	P28660	30	36.3	3.81	422.854	3	-0.3	M(Oxidation)M(Oxidation)EEFVPHSK	F20101020-21_ITMSms2cid	14.131	192	201	18.2	0.0014	1	128785	Nck-associated protein 1
[1]	1840	P16546	164	66	6.94	625.63	3	2.4	M(Oxidation)M(Oxidation)LDHC(Carbamidomethyl)LELQLFHR	F20101020-21_ITMSms2cid	30.029	1439	1452	34.1	2.3e-05	1	284600	Spectrin alpha chain, brain
[65]	1841	P43006	21	39	6.62	570.748	2	-1.8	M(Oxidation)QEDIEMTK	F20101020-21_ITMSms2cid	14.367	509	517	28.4	9.5e-05	1	62030.8	Excitatory amino acid transporter 2
[101]	1842	O08532	20	23.8	4.96	582.303	2	1.4	M(Oxidation)QEDLVTLAK	F20101020-21_ITMSms2cid	22.533	40	49	27.6	0.0011	1	124631	Voltage-dependent calcium channel subunit alpha-2/delta-1
[83]	1843	Q8BGQ7	26	43.2	4.46	1123.01	2	13	M(Oxidation)SNYDTDLFM(Oxidation)PYFEAIQK	F20101020-21_ITMSms2cid	39.481	255	272	37.3	2.6e-08	1	106910	Alanyl-tRNA synthetase, cytoplasmic
[1]	1844	P16546	164	66	6.94	1113.09	2	16	M(Oxidation)TLVASEDYGDTLAAIQGLLK	F20101020-21_ITMSms2cid	44.964	1890	1910	57.6	4.1e-10	1	284600	Spectrin alpha chain, brain
[6]	1845	Q6PIC6	58	51.6	6.28	815.1	4	-0.14	M(Oxidation)TVAHMWFDNQIHEADTTEDQSGTSFDK	F20101020-21_ITMSms2cid	28.574	376	403	22.4	0.009	1	111693	Sodium/potassium-transporting ATPase subunit alpha-3
[1217]	1846	Q9EPW0	2	4.3	0.77	879.975	2	6.5	M(Oxidation)VLPVDESLTEALGIR	F20101020-21_ITMSms2cid	40.462	194	209	23.6	0.00082	1	105541	Type I inositol-3,4-bisphosphate 4-phosphatase
[9]	1847	P17710	58	54	6.52	702.825	2	7.5	M(Oxidation)VSGM(Oxidation)YMGELVR	F20101020-21_ITMSms2cid	24.935	352	363	32	0.00012	1	108303	Hexokinase-1
[9]	1848	P17710	58	54	6.52	702.822	2	2.6	M(Oxidation)VSGMYM(Oxidation)GELVR	F20101020-21_ITMSms2cid	22.759	352	363	41.4	1.5e-07	1	108303	Hexokinase-1
[31]	1849	P17426	42	49.6	5.82	526.251	2	3.8	M(Oxidation)YLFYGNK	F20101020-21_ITMSms2cid	23.368	776	783	23	0.0001	1	107665	AP-2 complex subunit alpha-1
[22]	1850	Q02053	42	49.5	5.85	529.749	2	4.2	M(Oxidation)YPIDFEK	F20101020-21_ITMSms2cid	24.212	844	851	16	0.004	2	117810	Ubiquitin-like modifier-activating enzyme 1
[83]	1851	Q8BGQ7	26	43.2	4.46	923.51	2	19	MALELLTQEFGIPVER	F20101020-21_ITMSms2cid	44.256	117	132	33.4	1.5e-05	1	106910	Alanyl-tRNA synthetase, cytoplasmic
[9]	1852	P17710	58	54	6.52	1143.51	2	14	MC(Carbamidomethyl)INTEWGAFGDDGSLEDIR	F20101020-21_ITMSms2cid	37.747	311	330	42.4	5.2e-08	1	108303	Hexokinase-1
[14]	1853	Q61316	43	57.7	6.27	576.293	2	-0.67	MIM(Oxidation)QDKLEK	F20101020-21_ITMSms2cid	12.481	605	613	21.9	0.0076	3	94133.4	Heat shock 70 kDa protein 4
[9]	1854	P17710	58	54	6.52	684.86	2	7.8	MISGMYLGEIVR	F20101020-21_ITMSms2cid	34.33	800	811	32.2	3e-05	3	108303	Hexokinase-1
[22]	1855	Q02053	42	49.5	5.85	695.896	2	8.4	MLQTSSVLVSGLR	F20101020-21_ITMSms2cid	29.753	69	81	37.2	5.1e-05	1	117810	Ubiquitin-like modifier-activating enzyme 1
[1]	1856	P16546	164	66	6.94	620.295	3	-2.4	MM(Oxidation)LDHC(Carbamidomethyl)LELQLFHR	F20101020-21_ITMSms2cid	32.8	1439	1452	23	0.00046	1	284600	Spectrin alpha chain, brain
[9]	1857	P17710	58	54	6.52	716.352	2	12	MPLGFTFSFPC(Carbamidomethyl)K	F20101020-21_ITMSms2cid	39.655	652	663	34.6	1.1e-05	1	108303	Hexokinase-1
[1]	1858	P16546	164	66	6.94	748.379	2	4.5	MQHNLEQQIQAR	F20101020-21_ITMSms2cid	17.222	2304	2315	35.9	1.1e-05	1	284600	Spectrin alpha chain, brain
[14]	1859	Q61316	43	57.7	6.27	950.43	3	3.9	MQVDQEEPHTEEQQQQPQTPAENK	F20101020-21_ITMSms2cid	16.188	522	545	26.7	0.00032	1	94133.4	Heat shock 70 kDa protein 4
[100]	1860	P28660	30	36.3	3.81	625.381	2	16	MTIIGVILSFR	F20101020-21_ITMSms2cid	52.581	907	917	35.3	1e-06	1	128785	Nck-associated protein 1
[9]	1861	P17710	58	54	6.52	702.822	2	2.6	MVSGM(Oxidation)YM(Oxidation)GELVR	F20101020-21_ITMSms2cid	21.083	352	363	39.4	3.5e-06	1	108303	Hexokinase-1
[9]	1862	P17710	58	54	6.52	694.827	2	6.4	MVSGM(Oxidation)YMGELVR	F20101020-21_ITMSms2cid	27.059	352	363	36.4	5.4e-07	1	108303	Hexokinase-1
[9]	1863	P17710	58	54	6.52	694.825	2	4.6	MVSGMYM(Oxidation)GELVR	F20101020-21_ITMSms2cid	24.782	352	363	31.9	2.3e-05	1	108303	Hexokinase-1
[394]	1864	P60202	7	22.7	4.1	740.386	2	13	MYGVLPWNAFPGK	F20101020-21_ITMSms2cid	37.941	206	218	31.6	2.1e-07	1	30077.5	Myelin proteolipid protein
[31]	1865	P17426	42	49.6	5.82	536.772	2	-0.78	NADVELQQR	F20101020-21_ITMSms2cid	13.058	571	579	31.5	0.0034	2	107665	AP-2 complex subunit alpha-1
[48]	1866	Q8CHC4	42	35.8	4.56	403.219	2	-0.98	NAGQIFR	F20101020-21_ITMSms2cid	15.71	765	771	20.2	0.024	1	172619	Synaptojanin-1
[163]	1867	Q810U4	16	18.7	4.2	516.295	3	1.3	NALGAVHHTISVTVK	F20101020-21_ITMSms2cid	22.126	338	352	20.3	0.0049	1	138523	Neuronal cell adhesion molecule
[444]	1868	Q61301	8	14.8	2.88	623.293	2	-3.1	NATNEQDLANR	F20101020-21_ITMSms2cid	11.139	165	175	18.6	0.0085	1	105287	Catenin alpha-2
[14]	1869	Q61316	43	57.7	6.27	709.817	2	0.33	NAVEEYVYEM(Oxidation)R	F20101020-21_ITMSms2cid	23.315	620	630	32.8	9e-07	1	94133.4	Heat shock 70 kDa protein 4
[482]	1870	Q00PI9	6	10.3	3.74	983.26	4	25	NC(Carbamidomethyl)VVELNFGQKEEPFFPPPEEFVFIHAVPVEER	F20101020-21_ITMSms2cid	44.419	405	437	27.4	0.0017	1	85001	Heterogeneous nuclear ribonucleoprotein U-like protein 2
[21]	1871	P12960	45	47.7	5.36	815.852	2	3.5	NDGGIYTC(Carbamidomethyl)FAENNR	F20101020-21_ITMSms2cid	24.141	477	490	34.1	3.3e-07	1	113389	Contactin-1
[174]	1872	P09405	18	26.4	3.55	500.776	2	1.5	NDLAVVDVR	F20101020-21_ITMSms2cid	22.479	336	344	29	0.00043	1	76723.7	Nucleolin
[481]	1873	Q9JHR7	11	13.3	1.93	897.482	2	14	NEFIPTNFEILSLEK	F20101020-21_ITMSms2cid	40.793	528	542	29.6	8.2e-05	1	117773	Insulin-degrading enzyme
[163]	1874	Q810U4	16	18.7	4.2	725.888	2	2.8	NEVHLEIKDPTR	F20101020-21_ITMSms2cid	19.142	530	541	29.3	1.4e-05	1	138523	Neuronal cell adhesion molecule
[482]	1875	Q00PI9	6	10.3	3.74	914.435	2	9.9	NFILDQC(Carbamidomethyl)NVYNSGQR	F20101020-21_ITMSms2cid	27.696	530	544	38.3	9.8e-07	1	85001	Heterogeneous nuclear ribonucleoprotein U-like protein 2
[22]	1876	Q02053	42	49.5	5.85	848.935	2	4.8	NFPNAIEHTLQWAR	F20101020-21_ITMSms2cid	33.742	636	649	29.6	2.1e-05	1	117810	Ubiquitin-like modifier-activating enzyme 1
[22]	1877	Q02053	42	49.5	5.85	1139.63	2	24	NGFLNLALPFFGFSEPLAAPR	F20101020-21_ITMSms2cid	52.755	924	944	41.6	7.5e-08	1	117810	Ubiquitin-like modifier-activating enzyme 1
[89]	1878	Q9QYC0	26	50.6	4.06	858.7	4	21	NHGLVSVGESVEEAFYYIHNLVVAC(Carbamidomethyl)EIQVR	F20101020-21_ITMSms2cid	52.672	301	330	22.9	0.046	1	80647.2	Alpha-adducin
[38]	1879	Q05920	41	49.4	5.31	515.936	3	5.2	NHQGLLLMDTTFR	F20101020-21_ITMSms2cid	31.228	559	571	28.9	0.00085	1	129686	Pyruvate carboxylase, mitochondrial
[22]	1880	Q02053	42	49.5	5.85	407.264	2	1.8	NIILGGVK	F20101020-21_ITMSms2cid	22.191	90	97	22.2	0.018	2	117810	Ubiquitin-like modifier-activating enzyme 1
[260]	1881	Q922S4	10	18	3.84	881.15	3	13	NILC(Carbamidomethyl)FPIKNENQEVIGVAELVNK	F20101020-21_ITMSms2cid	39.085	477	499	27.8	0.00075	1	103289	cGMP-dependent 3',5'-cyclic phosphodiesterase
[9]	1882	P17710	58	54	6.52	482.281	2	4.5	NILIDFTK	F20101020-21_ITMSms2cid	31.249	812	819	23.9	0.0017	2	108303	Hexokinase-1
[6]	1883	Q6PIC6	58	51.6	6.28	858.912	2	9.4	NITFFSTNC(Carbamidomethyl)VEGTAR	F20101020-21_ITMSms2cid	30.071	231	245	44.7	2.1e-08	1	111693	Sodium/potassium-transporting ATPase subunit alpha-3
[37]	1884	Q60597	47	53.1	5.05	792.767	3	11	NITLSLVANPSHLEAADPVVMGK	F20101020-21_ITMSms2cid	35.777	365	387	37.7	3.3e-08	1	116450	2-oxoglutarate dehydrogenase, mitochondrial
[14]	1885	Q61316	43	57.7	6.27	938.44	2	0.43	NKEDQYEHLDAADVTK	F20101020-21_ITMSms2cid	18.3	719	734	40.5	3.4e-08	1	94133.4	Heat shock 70 kDa protein 4
[16]	1886	Q9QYR6	65	33.3	4.46	944.52	2	6	NLISPELGVVFFNVPDK	F20101020-21_ITMSms2cid	43.831	126	142	43.7	3.1e-08	1	300142	Microtubule-associated protein 1A
[100]	1887	P28660	30	36.3	3.81	1181.62	2	26	NLITDIC(Carbamidomethyl)TEQC(Carbamidomethyl)TLSDQLLPK	F20101020-21_ITMSms2cid	42.535	612	631	35.5	1.5e-06	1	128785	Nck-associated protein 1
[456]	1888	Q78PY7	7	12.4	4	1153.61	2	22	NLPGLVQEGEPFSEEATLFTK	F20101020-21_ITMSms2cid	39.873	566	586	38.6	2.3e-08	1	102089	Staphylococcal nuclease domain-containing protein 1
[48]	1889	Q8CHC4	42	35.8	4.56	561.222	2	-1.2	NM(Oxidation)C(Carbamidomethyl)ENFYK	F20101020-21_ITMSms2cid	14.837	519	526	15.7	0.0024	1	172619	Synaptojanin-1
[149]	1890	O55143	14	17	5.33	670.338	2	1.4	NM(Oxidation)LFSGTNIAAGK	F20101020-21_ITMSms2cid	24.249	206	218	35.5	3.9e-07	2	114859	Sarcoplasmic/endoplasmic reticulum calcium ATPase 2
[6]	1891	Q6PIC6	58	51.6	6.28	634.864	2	4.7	NMVPQQALVIR	F20101020-21_ITMSms2cid	26.992	153	163	30.4	0.00027	4	111693	Sodium/potassium-transporting ATPase subunit alpha-3
[100]	1892	P28660	30	36.3	3.81	649.843	2	-2.2	NNNQQLAQLQK	F20101020-21_ITMSms2cid	15.477	71	81	31.5	0.0007	1	128785	Nck-associated protein 1
[63]	1893	Q7TSJ2	27	40.8	5.89	576.345	2	3.2	NQSPVVLGPIK	F20101020-21_ITMSms2cid	24.702	830	840	17.9	0.0029	1	96450.5	Microtubule-associated protein 6
[48]	1894	Q8CHC4	42	35.8	4.56	757.906	2	13	NQTLTDWLLDAPK	F20101020-21_ITMSms2cid	38.137	555	567	40.9	7.1e-06	1	172619	Synaptojanin-1
[101]	1895	O08532	20	23.8	4.96	782.74	3	9.3	NRDEDPTLLWQVFGSATGLAR	F20101020-21_ITMSms2cid	44.881	196	216	31.2	1e-05	1	124631	Voltage-dependent calcium channel subunit alpha-2/delta-1
[296]	1896	Q3UHJ0	10	18.4	3.7	753.366	2	3.4	NSSGSSESSLPNLAR	F20101020-21_ITMSms2cid	20.555	934	948	22.7	0.00072	1	103347	AP2-associated protein kinase 1
[37]	1897	Q60597	47	53.1	5.05	1001.51	2	6.9	NTNAGAPPGTAYQSPLSLSR	F20101020-21_ITMSms2cid	25.883	82	101	37.1	7.1e-07	1	116450	2-oxoglutarate dehydrogenase, mitochondrial
[53]	1898	P13595	32	32.6	5.28	1005.96	2	6.4	NVDKNDEAEYVC(Carbamidomethyl)IAENK	F20101020-21_ITMSms2cid	21.824	277	293	44.2	4.2e-09	1	119428	Neural cell adhesion molecule 1
[1]	1899	P16546	164	66	6.94	1347.64	2	8.8	NVEDIELWLYEVEGHLASDDYGK	F20101020-21_ITMSms2cid	49.083	686	708	31.8	6.5e-07	1	284600	Spectrin alpha chain, brain
[27]	1900	Q9DBG3	44	58.7	5.59	770.871	2	2.9	NVEGQDM(Oxidation)LYQSLK	F20101020-21_ITMSms2cid	23.175	880	892	35.3	2.2e-05	2	104584	AP-2 complex subunit beta
[97]	1901	Q6ZQ38	25	28.4	4.17	495.26	2	3.5	NVVAEC(Carbamidomethyl)LGK	F20101020-21_ITMSms2cid	17.525	949	957	21.6	0.0015	1	136333	Cullin-associated NEDD8-dissociated protein 1
[686]	1902	Q61330	8	12	1.82	733.74	3	6.1	NWIEIPVPEDIGHALVQIR	F20101020-21_ITMSms2cid	43.531	969	987	17.3	0.028	1	113218	Contactin-2
[61]	1903	P08553	33	40.6	4.41	892.921	2	8.1	Q(Gln->pyro-Glu)ASHAQLGDAYDQEIR	F20101020-21_ITMSms2cid	22.514	138	153	42.8	1.2e-07	1	95916.9	Neurofilament medium polypeptide
[38]	1904	Q05920	41	49.4	5.31	623.823	2	-2.8	Q(Gln->pyro-Glu)KADEAYLIGR	F20101020-21_ITMSms2cid	23.187	78	88	16.4	0.043	1	129686	Pyruvate carboxylase, mitochondrial
[22]	1905	Q02053	42	49.5	5.85	644.328	2	7.3	Q(Gln->pyro-Glu)LYVLGHEAM(Oxidation)K	F20101020-21_ITMSms2cid	27.195	58	68	34.2	1.4e-05	2	117810	Ubiquitin-like modifier-activating enzyme 1
[1008]	1906	Q9Z0H8	5	5.9	0.98	648.66	3	-0.73	QASGPSSSGAATTVSEKPGPK	F20101020-21_ITMSms2cid	12.908	48	68	24.2	0.00034	1	115911	CAP-Gly domain-containing linker protein 2
[61]	1907	P08553	33	40.6	4.41	601.287	3	-0.62	QASHAQLGDAYDQEIR	F20101020-21_ITMSms2cid	19.359	138	153	40.7	8.4e-08	1	95916.9	Neurofilament medium polypeptide
[233]	1908	O35136	14	24.1	4.15	759.405	2	12	QDDGGAPILEYIVK	F20101020-21_ITMSms2cid	37.026	616	629	24.1	0.0014	1	93204.6	Neural cell adhesion molecule 2
[1]	1909	P16546	164	66	6.94	608.789	2	0.16	QDEVNAAWQR	F20101020-21_ITMSms2cid	18.195	230	239	28.1	0.0004	1	284600	Spectrin alpha chain, brain
[980]	1910	Q6PH08	2	2.4	2.1	586.833	2	5.3	QEALLAAISEK	F20101020-21_ITMSms2cid	28.827	856	866	16.6	0.032	2	110640	ERC protein 2
[1]	1911	P16546	164	66	6.94	1247.15	2	10	QETFDAGLQAFQQEGIANITALK	F20101020-21_ITMSms2cid	41.7	2018	2040	32.8	3.3e-07	1	284600	Spectrin alpha chain, brain
[1]	1912	P16546	164	66	6.94	1078.24	3	6.4	QETFDAGLQAFQQEGIANITALKDQLLAAK	F20101020-21_ITMSms2cid	50.536	2018	2047	30.3	4.6e-06	1	284600	Spectrin alpha chain, brain
[48]	1913	Q8CHC4	42	35.8	4.56	477.272	3	5.5	QFAHFGEVILIR	F20101020-21_ITMSms2cid	33.039	921	932	27.9	0.0037	1	172619	Synaptojanin-1
[22]	1914	Q02053	42	49.5	5.85	479.597	3	6	QFLFRPWDVTK	F20101020-21_ITMSms2cid	33.484	516	526	20.1	0.03	1	117810	Ubiquitin-like modifier-activating enzyme 1
[456]	1915	Q78PY7	7	12.4	4	524.803	2	4.7	QFLPFLQR	F20101020-21_ITMSms2cid	34.857	516	523	22.2	0.018	1	102089	Staphylococcal nuclease domain-containing protein 1
[1]	1916	P16546	164	66	6.94	437.716	4	0.66	QFQDAGHFDAENIKK	F20101020-21_ITMSms2cid	18.832	743	757	27.8	0.0007	1	284600	Spectrin alpha chain, brain
[6]	1917	Q6PIC6	58	51.6	6.28	906.48	2	1.6	QGAIVAVTGDGVNDSPALK	F20101020-21_ITMSms2cid	25.805	698	716	51	1.2e-09	3	111693	Sodium/potassium-transporting ATPase subunit alpha-3
[233]	1918	O35136	14	24.1	4.15	581.762	2	0.35	QGEDAEVVC(Carbamidomethyl)R	F20101020-21_ITMSms2cid	12.604	128	137	19.2	0.0096	1	93204.6	Neural cell adhesion molecule 2
[97]	1919	Q6ZQ38	25	28.4	4.17	887.84	3	19	QGGLLVNFHPSILTC(Carbamidomethyl)LLPQLTSPR	F20101020-21_ITMSms2cid	47.794	165	188	36.4	3.6e-07	1	136333	Cullin-associated NEDD8-dissociated protein 1
[394]	1920	P60202	7	22.7	4.1	435.723	2	3.6	QIFGDYK	F20101020-21_ITMSms2cid	20.104	99	105	18.2	0.017	1	30077.5	Myelin proteolipid protein
[1217]	1921	Q9EPW0	2	4.3	0.77	985.201	3	20	QIVTQYQTIILTYQENLTDLHQYK	F20101020-21_ITMSms2cid	40.606	293	316	17.1	0.0082	1	105541	Type I inositol-3,4-bisphosphate 4-phosphatase
[38]	1922	Q05920	41	49.4	5.31	632.339	2	0.59	QKADEAYLIGR	F20101020-21_ITMSms2cid	18.875	78	88	19	0.0033	1	129686	Pyruvate carboxylase, mitochondrial
[37]	1923	Q60597	47	53.1	5.05	648.314	3	2.7	QKFETPGIM(Oxidation)QFTNEEK	F20101020-21_ITMSms2cid	25.273	236	251	30.3	2.8e-05	1	116450	2-oxoglutarate dehydrogenase, mitochondrial
[127]	1924	P28738	17	23.3	5.1	853.412	2	2.4	QLEESQDSLSEELAK	F20101020-21_ITMSms2cid	24.103	655	669	28.1	8.7e-06	1	109241	Kinesin heavy chain isoform 5C
[843]	1925	Q8C7X2	2	3.6	3.35	778.408	3	7	QLHELAPSIFFYLVDAEQGR	F20101020-21_ITMSms2cid	45.508	665	684	25.5	0.0011	1	111606	Uncharacterized protein KIAA0090
[60]	1926	Q5SQX6	37	31.3	4.42	979.049	2	17	QLQVVPLFGDMQIELAR	F20101020-21_ITMSms2cid	44.606	301	317	33.4	6.1e-07	2	145661	Cytoplasmic FMR1-interacting protein 2
[22]	1927	Q02053	42	49.5	5.85	652.838	2	1.4	QLYVLGHEAM(Oxidation)K	F20101020-21_ITMSms2cid	19.965	58	68	21.1	0.005	2	117810	Ubiquitin-like modifier-activating enzyme 1
[37]	1928	Q60597	47	53.1	5.05	711.85	4	-3.4	QNGIVLLLPHGM(Oxidation)EGM(Oxidation)GPEHSSARPER	F20101020-21_ITMSms2cid	25.439	772	797	26.1	0.0046	1	116450	2-oxoglutarate dehydrogenase, mitochondrial
[81]	1929	P56399	25	42.4	5.03	706.69	3	5.6	QQDAQEFFLHLINMVER	F20101020-21_ITMSms2cid	49.242	433	449	28.4	1.5e-05	1	95834.1	Ubiquitin carboxyl-terminal hydrolase 5
[127]	1930	P28738	17	23.3	5.1	832.409	2	8.9	QQM(Oxidation)LDQDELLASTR	F20101020-21_ITMSms2cid	24.508	446	459	25.2	0.0014	1	109241	Kinesin heavy chain isoform 5C
[48]	1931	Q8CHC4	42	35.8	4.56	986.012	2	12	QQNWDSLIAGDQLINQK	F20101020-21_ITMSms2cid	34.603	748	764	31.3	4.8e-05	1	172619	Synaptojanin-1
[244]	1932	Q9QXS6	11	18.7	4.13	566.778	2	0.76	QQSLEAEEAK	F20101020-21_ITMSms2cid	10.806	239	248	20.1	0.00058	1	77287.5	Drebrin
[1]	1933	P16546	164	66	6.94	659.802	2	1.8	QQVAPMDDETGK	F20101020-21_ITMSms2cid	13.721	958	969	19.1	0.00037	1	284600	Spectrin alpha chain, brain
[100]	1934	P28660	30	36.3	3.81	670.811	2	1.8	QVEDGEVFDFR	F20101020-21_ITMSms2cid	28.717	474	484	29.7	0.00027	1	128785	Nck-associated protein 1
[38]	1935	Q05920	41	49.4	5.31	884.946	2	4.8	QVGYENAGTVEFLVDK	F20101020-21_ITMSms2cid	31.467	301	316	18.3	0.004	1	129686	Pyruvate carboxylase, mitochondrial
[156]	1936	Q8BIJ6	15	18.6	4.43	632.346	2	8.6	QWFVNITDIK	F20101020-21_ITMSms2cid	36.5	480	489	22.7	0.00089	1	112805	Isoleucyl-tRNA synthetase, mitochondrial
[1]	1937	P16546	164	66	6.94	793.924	2	7.9	REELITNWEQIR	F20101020-21_ITMSms2cid	28.68	336	347	31.4	0.00012	1	284600	Spectrin alpha chain, brain
[296]	1938	Q3UHJ0	10	18.4	3.7	853.404	3	6.3	REQGSSGLGSGSSGGGGSSSGLGSGYIGR	F20101020-21_ITMSms2cid	20.262	9	37	32.2	1.3e-06	1	103347	AP2-associated protein kinase 1
[21]	1939	P12960	45	47.7	5.36	757.41	3	44	RFVSQTNGNLYIANVESSDR	F20101020-21_ITMSms2cid	47.946	187	206	15.8	0.021	1	113389	Contactin-1
[83]	1940	Q8BGQ7	26	43.2	4.46	621.861	2	-1.6	RIVAVTGAEAQK	F20101020-21_ITMSms2cid	13.421	751	762	27	9.5e-05	1	106910	Alanyl-tRNA synthetase, cytoplasmic
[1]	1941	P16546	164	66	6.94	740.08	3	19	RLEAELAAHEPAIQGVLDTGK	F20101020-21_ITMSms2cid	29.376	1808	1828	41.6	2.9e-08	1	284600	Spectrin alpha chain, brain
[83]	1942	Q8BGQ7	26	43.2	4.46	864.447	6	17	RNEHTYVHSSATIPLDDPTLLFANAGM(Oxidation)NQFKPIFLNTIDPSHPM(Oxidation)AK	F20101020-21_ITMSms2cid	41.044	20	65	29.5	0.00034	1	106910	Alanyl-tRNA synthetase, cytoplasmic
[260]	1943	Q922S4	10	18	3.84	749.352	3	-5.3	RPEAVQNTSVDASEDQKDEK	F20101020-21_ITMSms2cid	11.865	177	196	31.4	2.2e-05	1	103289	cGMP-dependent 3',5'-cyclic phosphodiesterase
[315]	1944	Q80TZ3	11	17.4	3.48	392.892	3	1	RPGIGLSPSHR	F20101020-21_ITMSms2cid	12.769	224	234	22.8	0.0011	1	102300	Putative tyrosine-protein phosphatase auxilin
[221]	1945	Q8K310	13	24.1	4.32	683.342	2	1.2	RTEEGPTLSYGR	F20101020-21_ITMSms2cid	16.075	149	160	18.4	0.0041	1	94631.1	Matrin-3
[601]	1946	Q8CGY8	6	10.6	2.4	358.87	3	1.7	SAHFSTLAIK	F20101020-21_ITMSms2cid	20.656	74	83	25.1	0.021	1	116953	UDP-N-acetylglucosamine--peptide N-acetylglucosaminyltransferase 110 kDa subunit
[16]	1947	Q9QYR6	65	33.3	4.46	662.802	2	1.1	SAPC(Carbamidomethyl)GSLAFSGDR	F20101020-21_ITMSms2cid	20.257	2162	2174	19.6	0.0021	1	300142	Microtubule-associated protein 1A
[23]	1948	Q91V92	38	41.8	7	391.214	2	0.57	SATLFSR	F20101020-21_ITMSms2cid	18.437	479	485	19.4	0.0042	1	119729	ATP-citrate synthase
[456]	1949	Q78PY7	7	12.4	4	820.931	2	1.4	SAYYKPLLSAEEAAK	F20101020-21_ITMSms2cid	24.563	637	651	18.2	0.0021	1	102089	Staphylococcal nuclease domain-containing protein 1
[9]	1950	P17710	58	54	6.52	484.712	2	-1.9	SEMEM(Oxidation)GLR	F20101020-21_ITMSms2cid	13.167	549	556	23	0.0021	1	108303	Hexokinase-1
[244]	1951	Q9QXS6	11	18.7	4.13	728.03	3	0.91	SESEVEEAAAIIAQRPDNPR	F20101020-21_ITMSms2cid	30.121	272	291	24.9	0.0002	1	77287.5	Drebrin
[63]	1952	Q7TSJ2	27	40.8	5.89	713.319	2	2.1	SEYQPSDAPFER	F20101020-21_ITMSms2cid	21.1	139	150	30.5	7.3e-06	1	96450.5	Microtubule-associated protein 6
[400]	1953	Q9JME5	10	11.6	2.68	569.788	2	5.2	SFTAEEDIVK	F20101020-21_ITMSms2cid	22.908	529	538	28.1	3.4e-05	1	119194	AP-3 complex subunit beta-2
[91]	1954	Q8BHN3	25	37.3	4.36	439.914	3	0.52	SGGIERPFVLSR	F20101020-21_ITMSms2cid	23.908	591	602	22.3	0.0033	1	106912	Neutral alpha-glucosidase AB
[63]	1955	Q7TSJ2	27	40.8	5.89	1026.49	2	5.3	SGLGLGAASASTSGSGPADSVM(Oxidation)R	F20101020-21_ITMSms2cid	22.702	98	120	45.3	9.4e-11	1	96450.5	Microtubule-associated protein 6
[86]	1956	Q61548	23	29.4	5.18	737.32	2	-6.8	SGSHGYDM(Oxidation)STFIR	F20101020-21_ITMSms2cid	18.648	113	125	22.6	2.8e-06	1	91852.2	Clathrin coat assembly protein AP180
[127]	1957	P28738	17	23.3	5.1	391.234	3	4.2	SHSIFLINIK	F20101020-21_ITMSms2cid	31.429	205	214	23.3	0.035	2	109241	Kinesin heavy chain isoform 5C
[16]	1958	Q9QYR6	65	33.3	4.46	561.955	3	1.8	SIEEAC(Carbamidomethyl)LTLQHLNR	F20101020-21_ITMSms2cid	26.456	155	168	19.1	0.0055	1	300142	Microtubule-associated protein 1A
[61]	1959	P08553	33	40.6	4.41	466.756	2	0.41	SIELESVR	F20101020-21_ITMSms2cid	20.295	326	333	26.2	0.0036	1	95916.9	Neurofilament medium polypeptide
[9]	1960	P17710	58	54	6.52	1166.59	2	18	SIPDGTEHGDFLALDLGGTNFR	F20101020-21_ITMSms2cid	36.425	574	595	39.4	1.4e-08	1	108303	Hexokinase-1
[91]	1961	Q8BHN3	25	37.3	4.36	382.553	3	0.85	SIRPGLSPYR	F20101020-21_ITMSms2cid	17.659	52	61	28.2	1.7e-05	1	106912	Neutral alpha-glucosidase AB
[100]	1962	P28660	30	36.3	3.81	967.17	3	14	SIVGM(Oxidation)TM(Oxidation)YNQATQEIAKPSELLTSVR	F20101020-21_ITMSms2cid	33.711	719	744	32.5	4e-06	1	128785	Nck-associated protein 1
[48]	1963	Q8CHC4	42	35.8	4.56	1113.59	3	31	SKPTDIFAIGFEEMVELNAGNIVNASTTNQK	F20101020-21_ITMSms2cid	49.106	579	609	24.1	0.00014	1	172619	Synaptojanin-1
[242]	1964	Q9QWI6	11	14.2	4.88	428.579	3	-0.49	SKYPQHALALR	F20101020-21_ITMSms2cid	16.025	123	133	18.3	0.014	1	134860	SRC kinase signaling inhibitor 1
[263]	1965	Q64727	13	12	3.54	545.313	2	4.3	SLGEIAALTSK	F20101020-21_ITMSms2cid	27.145	434	444	32.6	9.1e-05	1	116718	Vinculin
[22]	1966	Q02053	42	49.5	5.85	992.01	2	18	SLPASLVEPDFVM(Oxidation)TDFAK	F20101020-21_ITMSms2cid	37.425	305	322	33.3	2.8e-06	1	117810	Ubiquitin-like modifier-activating enzyme 1
[22]	1967	Q02053	42	49.5	5.85	984.011	2	17	SLPASLVEPDFVMTDFAK	F20101020-21_ITMSms2cid	41.5	305	322	26.9	8.9e-05	1	117810	Ubiquitin-like modifier-activating enzyme 1
[127]	1968	P28738	17	23.3	5.1	815.965	2	13	SLSALGNVISALAEGTK	F20101020-21_ITMSms2cid	43.659	258	274	48.1	9.3e-09	2	109241	Kinesin heavy chain isoform 5C
[100]	1969	P28660	30	36.3	3.81	655.839	2	3.7	SLSELLGPYGM(Oxidation)K	F20101020-21_ITMSms2cid	31.155	838	849	30.1	8.9e-05	1	128785	Nck-associated protein 1
[100]	1970	P28660	30	36.3	3.81	837.886	2	7.3	SLSLC(Carbamidomethyl)NMFLDEM(Oxidation)AK	F20101020-21_ITMSms2cid	36.354	595	608	20.5	0.0001	1	128785	Nck-associated protein 1
[82]	1971	Q80TJ1	27	29.5	4.71	967.56	2	22	SLTSNLPNVNLPNVNLPK	F20101020-21_ITMSms2cid	36.077	1012	1029	34.4	8.6e-07	1	153045	Calcium-dependent secretion activator 1
[964]	1972	Q99NB9	3	3.2	1.25	613	3	7.5	SLVEIIEHGLVDEQQK	F20101020-21_ITMSms2cid	38.548	685	700	24	0.001	1	145818	Splicing factor 3B subunit 1
[242]	1973	Q9QWI6	11	14.2	4.88	584.843	2	4.8	SLVGFGPPVPAK	F20101020-21_ITMSms2cid	28.332	617	628	33.2	8.3e-06	1	134860	SRC kinase signaling inhibitor 1
[37]	1974	Q60597	47	53.1	5.05	713.01	3	10	SM(Oxidation)TC(Carbamidomethyl)PSTGLEEDVLFHIGK	F20101020-21_ITMSms2cid	34.046	601	619	24.2	0.00017	1	116450	2-oxoglutarate dehydrogenase, mitochondrial
[61]	1975	P08553	33	40.6	4.41	765.879	2	0.29	SNEKEQLQGLNDR	F20101020-21_ITMSms2cid	14.814	97	109	30	6.8e-05	1	95916.9	Neurofilament medium polypeptide
[61]	1976	P08553	33	40.6	4.41	863.78	3	14	SNHEEEVADLLAQIQASHITVER	F20101020-21_ITMSms2cid	36.73	234	256	40.3	8.5e-08	1	95916.9	Neurofilament medium polypeptide
[14]	1977	Q61316	43	57.7	6.27	952.045	2	15	SNLAYDIVQLPTGLTGIK	F20101020-21_ITMSms2cid	41.245	85	102	56.4	1e-08	1	94133.4	Heat shock 70 kDa protein 4
[236]	1978	Q8K0T0	13	27.2	3.7	967.463	3	3	SPPVAM(Oxidation)ETASTGM(Oxidation)AAVPDALDHSPSSTLK	F20101020-21_ITMSms2cid	25.767	70	98	33.8	3.1e-07	1	83573.1	Reticulon-1
[731]	1979	Q3UNH4	4	6.8	2.58	652.834	2	0.75	SPSAEAAAPPPGPR	F20101020-21_ITMSms2cid	13.939	691	704	17.8	0.0012	1	95496.7	G protein-regulated inducer of neurite outgrowth 1
[244]	1980	Q9QXS6	11	18.7	4.13	938.455	2	5.6	SPSDSSTASTPIAEQIER	F20101020-21_ITMSms2cid	22.439	385	402	43	1.7e-07	1	77287.5	Drebrin
[62]	1981	Q11011	31	46.2	4.85	510.312	2	4.1	SPVYLTVLK	F20101020-21_ITMSms2cid	29.08	746	754	31.8	0.00012	1	103326	Puromycin-sensitive aminopeptidase
[221]	1982	Q8K310	13	24.1	4.32	614.289	2	2.4	SQAFIEM(Oxidation)ETR	F20101020-21_ITMSms2cid	17.853	533	542	33	1.3e-05	1	94631.1	Matrin-3
[101]	1983	O08532	20	23.8	4.96	1095.56	2	14	SQEPVTLDFLDAELENEIK	F20101020-21_ITMSms2cid	43.06	553	571	47.3	1.4e-08	1	124631	Voltage-dependent calcium channel subunit alpha-2/delta-1
[61]	1984	P08553	33	40.6	4.41	807.34	3	1	SQLEC(Carbamidomethyl)HSDQNM(Oxidation)HQAEEWFK	F20101020-21_ITMSms2cid	21.739	273	291	24.8	0.00041	1	95916.9	Neurofilament medium polypeptide
[3]	1985	Q62261	118	54.1	6.04	909.97	2	7.4	SQNIITDSSSLNAEAIR	F20101020-21_ITMSms2cid	27.444	1548	1564	54.9	2.1e-09	1	274225	Spectrin beta chain, brain 1
[9]	1986	P17710	58	54	6.52	1105.26	4	23	SQNVSM(Oxidation)ESEVYDTPENIVHGSGSQLFDHVAEC(Carbamidomethyl)LGDFM(Oxidation)EK	F20101020-21_ITMSms2cid	42.108	158	196	26.5	0.004	1	108303	Hexokinase-1
[9]	1987	P17710	58	54	6.52	1101.26	4	22	SQNVSM(Oxidation)ESEVYDTPENIVHGSGSQLFDHVAEC(Carbamidomethyl)LGDFMEK	F20101020-21_ITMSms2cid	46.217	158	196	29.5	0.00036	1	108303	Hexokinase-1
[9]	1988	P17710	58	54	6.52	1101.26	4	22	SQNVSMESEVYDTPENIVHGSGSQLFDHVAEC(Carbamidomethyl)LGDFM(Oxidation)EK	F20101020-21_ITMSms2cid	43.373	158	196	27.7	0.0015	1	108303	Hexokinase-1
[107]	1989	Q4KMM3	24	34.9	4.06	908.475	2	11	SQSVDITAPGFNPLGGAGK	F20101020-21_ITMSms2cid	31.399	13	31	38.9	2.1e-06	1	95912.6	Oxidation resistance protein 1
[71]	1990	Q9JKR6	24	31.4	6.01	574.971	3	2.8	SRFPEHELIVDPQR	F20101020-21_ITMSms2cid	22.239	118	131	23	0.0021	1	111182	Hypoxia up-regulated protein 1
[81]	1991	P56399	25	42.4	5.03	589.776	2	1.1	SSENPNEVFR	F20101020-21_ITMSms2cid	17.568	453	462	27.6	0.0031	1	95834.1	Ubiquitin carboxyl-terminal hydrolase 5
[225]	1992	Q8VEK3	13	20.4	3.56	857.972	2	14	SSGPTSLFAVTVAPPGAR	F20101020-21_ITMSms2cid	33.681	182	199	29.2	1.7e-05	1	87918.4	Heterogeneous nuclear ribonucleoprotein U
[6]	1993	Q6PIC6	58	51.6	6.28	954.98	2	1.6	SSHTWVALSHIAGLC(Carbamidomethyl)NR	F20101020-21_ITMSms2cid	29.476	404	420	50.4	1.3e-09	1	111693	Sodium/potassium-transporting ATPase subunit alpha-3
[16]	1994	Q9QYR6	65	33.3	4.46	788.443	2	12	SSLLLDTVTSIPSSR	F20101020-21_ITMSms2cid	34.097	864	878	31.8	6.3e-06	1	300142	Microtubule-associated protein 1A
[37]	1995	Q60597	47	53.1	5.05	546.769	2	-0.27	SSPYPTDVAR	F20101020-21_ITMSms2cid	16.215	457	466	24	0.0089	1	116450	2-oxoglutarate dehydrogenase, mitochondrial
[21]	1996	P12960	45	47.7	5.36	870.439	3	9.9	STEATLSFGYLDPFPPEERPEVK	F20101020-21_ITMSms2cid	37.878	125	147	34.8	1.9e-07	1	113389	Contactin-1
[75]	1997	Q64514	30	32.7	4.16	524.778	2	2.8	STLIDALC(Carbamidomethyl)R	F20101020-21_ITMSms2cid	28.141	1131	1139	29.7	0.0011	1	139880	Tripeptidyl-peptidase 2
[127]	1998	P28738	17	23.3	5.1	478.237	2	-0.27	STLM(Oxidation)FGQR	F20101020-21_ITMSms2cid	17.876	316	323	25.5	0.00021	2	109241	Kinesin heavy chain isoform 5C
[14]	1999	Q61316	43	57.7	6.27	730.298	2	4.2	STNEAM(Oxidation)EWM(Oxidation)NSK	F20101020-21_ITMSms2cid	14.685	738	749	28	2.1e-05	1	94133.4	Heat shock 70 kDa protein 4
[truncated: 8,268 more rows]

## Sheet: Young Peptide Labeling Kinetics
Peptide Index	t0	k0	R2	0 days	2 days	4 days	8 days	16 days
1	-1.17897	0.0829087	0.963304	0	0.428754	0.512245	0.349186	0.754163
2	0.63666	0.226231	0.962264	0	0	0.855569	0.825621	0.998137
3	0.22325	0.276211	0.978086	0	0.138113	0.849122	1	1
4	0.377313	0.0321349	0.993172	0	0.0357777	0.108793	0.254563	0.423445
5	2.26e-11	20.8829	0.995681	0	0.946741	0.993296	0.895187	0.872615
6	0.000759264	1.63259	0.984289	0	1	0.831442	0.908456	0.770126
7	-2.68744	0.0112886	0.98074	0	0.0464246	0.128385	0.142223	0.184506
8	-5.54e-11	19.8473	0.9692	0	1	1	0.539313	1
9	1.94039	0.0463054	0.83366	0	0	0	0	0.796876
10	0.646857	0.178533	0.959141	0	0.0381225	0.379834	1	1
11	1.89703	0.0764908	0.824948	0	0	0	0	1
12	-1.52959	0.0283659	0.878017	0	0.0595711	0.0761176	0.533175	0.393912
13	0.446261	0.116352	0.990947	0	0.102037	0.450771	0.503658	0.943695
14	-0.459268	0.0390324	0.970801	0	0.0336934	0.32609	0.187742	0.536763
15	-0.434398	0.0262026	0.968692	0	0.0808246	0.200181	0.0710225	0.375379
16	-2.18354	0.08823	0.962815	0	0.298394	0.546674	0.57317	0.873523
17	-5.49326	0.0340916	0.685512	0	0.237756	0.210189	1	0.401237
18	1.24058	0.0868878	0.970844	0	0.00853211	0.130096	0.366395	0.840679
19	-1.29823	0.0387141	0.556748	0	0.0347327	0.0405359	1	0.30984
20	1.91577	0.0548831	0.76797	0	0	0	0	1
21	0.526124	0.0411674	0.954356	0	0.076468	0.110521	0.17855	0.662031
22	-5.40646	0.08583	0.864412	0	0.413295	0.44285	0.999287	0.641257
23	-4.70753	0.0915387	0.885342	0	1	0.491733	0.66047	0.784534
24	2.66424	0.0372931	0.8844	0	0	0	0	0.253754
25	-0.0664192	0.281287	0.981581	0	0.454419	0.899354	0.698921	0.885636
26	1.58689	0.0352317	0.985528	0	0.0104531	0.0385898	0.176798	0.370671
27	0.577108	0.215443	0.977334	0	0.130085	0.577991	1	1
28	-0.0341863	0.65055	0.995916	0	0.733754	0.820798	0.991718	1
29	0	0	0	0	0	0	0	0
30	0.951021	0.108517	0.969369	0	0.0696145	0.215676	0.451444	1
31	0.566281	0.0289616	0.909855	0	0.0402384	0.0118642	0.38505	0.219401
32	0.729697	0.0461043	0.994078	0	0.0486008	0.159213	0.222836	0.498319
33	-3.6381	0.0153969	0.855905	0	0.0364086	0.0451978	0.25925	0.370318
34	2.29417	0.0215417	0.96199	0	0.00722242	0.0200053	0.0481544	0.199524
35	-0.573083	0.0417756	0.964224	0	0.129599	0.262849	0.299694	0.53652
36	1.52631	0.0290939	0.968376	0	0.0311445	0.0725513	0.1076	0.305646
37	-2.23995	0.0356037	0.962496	0	0.210011	0.375742	0.251474	0.487188
38	1.29552	0.0263652	0.981491	0	0.0127093	0.0394472	0.174457	0.304249
39	-0.28272	0.0731194	0.940463	0	0.123727	0.0650993	0.572702	0.618291
40	-2.20815	0.0472698	0.731255	0	0.129179	0.163159	1	0.352423
41	-0.0794994	0.126384	0.997797	0	0.237243	0.487197	0.581286	0.889043
42	0.365098	0.0268932	0.970079	0	0.0261073	0.0723933	0.276647	0.246235
43	1.48509	0.00154948	0.979219	0	0.00414866	0.00511206	0.005629	0.0162622
44	0.622401	0.261003	0.954174	0	0	0.893006	0.994318	1
45	-3.61055	0.023912	0.476098	0	0.0364732	0.0688968	0.854151	0.294447
46	1.77165	0.0330292	0.952769	0	0.00595392	0.0355743	0.176643	0.237924
47	0.220466	0.170873	0.998663	0	0.257203	0.561502	0.757464	0.919737
48	0.794308	0.0150795	0.967212	0	0.0253941	0.0622423	0.0846201	0.167803
49	1.39174	0.0751554	0.968509	0	0	0.0629768	0.339784	0.793959
50	0.467186	0.132947	0.955823	0	0.120369	0.181611	0.875362	0.88853
51	1.65818	0.0398942	0.983719	0	0	0.0403215	0.171615	0.438709
52	0.0357291	0.255817	0.961415	0	0.565727	0.652419	0.938418	0.661551
53	0.991262	0.12284	0.966584	0	0	0.217194	0.659314	1
54	2.19256	0.030736	0.871839	0	0	0	0	0.400528
55	0.492689	0.161791	0.956002	0	0.050941	0.316227	0.967939	0.965716
56	1.62543	0.0337791	0.940334	0	0	0.0922829	0.172397	0.202847
57	0.903419	0.123339	0.983835	0	0	0.314647	0.642101	0.91426
58	1.15634	0.0955244	0.975467	0	0	0.160551	0.46794	0.824008
59	0.113282	0.292577	0.987518	0	0.530427	0.668911	0.987049	1
60	0	35.5065	1	0	1	1	1	1
61	93.1514	-0.0081274	0.585886	0	0.781541	0.754651	1	0.461998
62	1.3265	0.0536909	0.967374	0	0.0206666	0.135099	0.214855	0.534234
63	-1.77241	0.0595249	0.833749	0	0.18044	0.121503	0.906298	0.471012
64	0.188318	0.191299	0.998042	0	0.235192	0.605506	0.797075	1
65	0.988126	0.0823596	0.929289	0	0.0409121	0.29604	0.114311	0.886689
66	0.66346	0.194953	0.967332	0	0	0.699459	0.882463	0.870491
67	0.686637	0.063485	0.859066	0	0	0	0.785121	0.650676
68	1.99711	0.0724416	0.858094	0	0	0	0	0.821207
69	-0.525229	0.0563056	0.916749	0	0.262673	0.0574082	0.34151	0.8428
70	0.786734	0.0748269	0.979539	0	0	0.247114	0.477432	0.799161
71	-2.22297	0.0388233	0.797245	0	0.20024	0.0484622	0.786596	0.392401
72	2.04041	0.0649453	0.87861	0	0	0	0	0.784672
73	-1.86894	0.0643279	0.809464	0	0.246657	0.429202	1	0.514411
74	-0.749834	0.0517455	0.984413	0	0.137937	0.360589	0.363832	0.641081
75	0.323175	0.0712019	0.959549	0	0	0.350812	0.641608	0.549788
76	-0.486299	0.168573	0.966713	0	0.200063	0.604582	0.798441	1
77	2.10085	0.0649087	0.876609	0	0	0	0	0.681928
78	-7.67445	0.0819371	0.837195	0	0.858338	0.330427	0.58225	0.923456
79	2.50042	0.0211574	0.949812	0	0.00456266	0.0133065	0.0266589	0.180889
80	2.06171	0.0483066	0.946963	0	0	0	0.109221	0.491984
81	0	0	0	0	0	0	0	0
82	1.51136	0.0478375	0.978999	0	0.0181421	0.0528587	0.186269	0.519451
83	0.452341	0.223363	0.989612	0	0.236224	0.643655	0.935323	0.951005
84	-7.23167	0.0208874	0.53833	0	0.12687	0.140937	0.866395	0.289189
85	2.59956	0.033592	0.921048	0	0	0	0	0.329757
86	0.000409575	1.75336	0.966233	0	1	0.722403	0.73693	0.992672
87	-34.3294	0.0133204	0.832248	0	0.392357	0.473686	0.66768	0.372765
88	0.967363	0.0960786	0.809941	0	0	0	1	0.443428
89	-0.962184	0.0645608	0.818437	0	0.201922	0.0941466	0.98239	0.525627
90	0.62695	0.166663	0.957216	0	0	0.695548	0.786687	0.827362
91	-0.67708	0.0747498	0.925547	0	0.173669	0.351979	0.805337	0.455498
92	0.126704	0.0554441	0.968256	0	0.245751	0.189369	0.200911	0.651167
93	-0.354579	0.041638	0.862033	0	0.00993292	0.0432951	0.6708	0.445635
94	2.51693	0.0403764	0.908017	0	0	0	0	0.351978
95	1.2366	0.0606967	0.971556	0	0.0233085	0.115724	0.213845	0.628498
96	-0.279138	0.0482041	0.645871	0	0	0.0185571	1	0.376619
97	0.207585	0.338158	0.986995	0	0.324583	0.944632	1	1
98	2.21049	0.0553681	0.888101	0	0	0	0	0.547254
99	0.404509	0.206881	0.977582	0	0.284477	0.528568	1	0.825188
100	-3.22577	0.0228062	0.921608	0	0.19089	0.308828	0.05912	0.37578
101	0.0824523	0.15975	0.934317	0	0.0677978	0.265538	1	1
102	-0.301099	0.0670589	0.982575	0	0.130886	0.359856	0.491322	0.506562
103	-0.148128	0.324888	0.985543	0	0.557082	0.737708	0.929835	0.810783
104	1.05576	0.0977075	0.929222	0	0	0.048652	0.744919	0.883221
105	-0.136553	0.0517808	0.72012	0	0	0.0550333	0.959551	0.428653
106	2.4523	0.0141059	0.952452	0	0	0	0	0.21898
107	-0.23822	0.208957	0.987038	0	0.395911	0.646731	0.879343	0.78202
108	3.97e-11	19.8311	0.978154	0	0.646288	0.934279	0.866697	0.945409
109	-0.350633	0.0907929	0.982851	0	0.249017	0.451678	0.541068	0.606881
110	0.172079	0.573552	0.94146	0	1	0.900449	1	1
111	0.475453	0.126701	0.996369	0	0.155199	0.391995	0.640793	0.909939
112	-0.103351	0.106842	0.923533	0	0.193257	0.717673	0.302309	1
113	-15.6954	0.0269596	0.799495	0	0.755577	0.671883	0.547377	0.346613
114	0.0474912	0.189774	0.970072	0	0.464755	0.479272	0.925687	0.858013
115	1.05671	0.140451	0.883285	0	0	0	1	1
116	-6.36511	0.0318636	0.914137	0	0.354224	0.399499	0.282445	0.555956
117	-0.207119	0.515165	0.964559	0	0.700193	0.670708	0.731603	0.887488
118	0.630644	0.251854	0.948323	0	0	0.852189	1	1
119	2.2375	0.0261242	0.965678	0	0	0.0102059	0.0815617	0.239242
120	-0.119837	0.358424	0.992139	0	0.567931	0.766967	0.938833	0.842674
121	-8.34934	0.0362999	0.674832	0	0.558887	1	0.310372	0.527523
122	2.11569	0.0654805	0.866211	0	0	0	0	0.641304
123	1.58888	0.0333769	0.975263	0	0.0387356	0.0383925	0.10732	0.405706
124	0.236266	0.0527433	0.867071	0	0.0489733	0.0532641	0.670574	0.429592
125	-0.599229	0.0488722	0.648087	0	0.0497682	0.0181016	1	0.365687
126	-0.330825	0.292449	0.96942	0	0.599105	0.567986	1	1
127	-2.85756	0.0113719	0.872913	0	0.0540001	0.167196	0.0514028	0.302117
128	0.642975	0.175778	0.95959	0	0.141002	0.319354	1	1
129	0.511225	0.0790185	0.975724	0	0.0783922	0.209135	0.323938	0.758059
130	-4.25802	0.0387745	0.945366	0	0.3047	0.39634	0.53403	0.452674
131	1.09834	0.0252334	0.978086	0	0.026226	0.093873	0.113312	0.239679
132	0.627782	0.190158	0.93657	0	0.0595604	0.566571	1	0.777596
133	2.71671	0.0141888	0.928254	0	0	0	0.0526388	0.112383
134	1.03159	0.120276	0.879741	0	0	0	1	0.799992
135	1.40552	0.0210311	0.985297	0	0.0107928	0.0726417	0.0759249	0.226335
136	0	0	0	0	0	0	0	0
137	-3.70274	0.0996138	0.865744	0	0.380951	0.354642	0.976429	0.592393
138	-2.66365	0.032459	0.470142	0	0.0909633	0.0997097	1	0.22483
139	1.79004	0.0310832	0.969617	0	0.0217762	0.0469739	0.0659837	0.343914
140	0.12513	0.0540817	0.989431	0	0.100508	0.130896	0.422099	0.554915
141	0.805493	0.0824731	0.993678	0	0.0677205	0.240456	0.42038	0.733476
142	-0.00836684	0.128928	0.952221	0	0.212422	0.760745	0.390972	0.939632
143	0.520928	0.0831783	0.972134	0	0.173032	0.16393	0.546468	0.636034
144	-0.386133	0.093891	0.998671	0	0.230445	0.408731	0.558829	0.751911
145	-0.694905	0.04759	0.950187	0	0.2286	0.183065	0.136258	0.597647
146	2.53277	0.0335736	0.921036	0	0	0	0.0440663	0.275209
147	0.514179	0.0733184	0.954143	0	0.0937046	0.237531	0.452864	0.845678
148	0.696066	0.125262	0.992192	0	0.0822488	0.354392	0.655719	0.899349
149	0.262033	0.271237	0.985833	0	0.468474	0.78059	0.852922	0.896446
150	-0.246458	0.0540923	0.858899	0	0	0.231765	0.779021	0.555829
151	-0.246458	0.0540923	0.858899	0	0	0.231765	0.779021	0.555829
152	0.222823	0.328812	0.975854	0	0.599594	0.861142	0.80551	1
153	0.336035	0.327622	0.975234	0	0.396284	1	0.85273	0.928007
154	0.160318	0.157265	0.940276	0	0.102135	0.253898	1	1
155	-1.60062	0.0354408	0.791798	0	0.241122	0.448545	0.105428	0.343131
156	0.141672	0.0822686	0.984739	0	0.122145	0.472447	0.465333	0.666058
157	0.661672	0.099631	0.979037	0	0.0747832	0.210651	0.649786	0.75565
158	0	0	0	0	0	0	0	0
159	0.60638	0.170201	0.968617	0	0.098419	0.348785	0.944962	1
160	0.178522	0.067998	0.976917	0	0.0834492	0.413836	0.292017	0.668419
161	1.64069	0.0560545	0.921918	0	0	0.0987176	0.0888753	0.75967
162	0.367848	0.127653	0.979222	0	0.076227	0.364213	0.741225	0.93905
163	0.495067	0.131935	0.976751	0	0.126287	0.594474	0.457669	0.970725
164	1.49455	0.0488213	0.926363	0	0.0177872	0.101181	0.0563692	0.445466
165	-1.33432	0.10208	0.963948	0	0.36445	0.589206	0.522272	0.932867
166	0.576055	0.0472663	0.992473	0	0.104267	0.155878	0.261297	0.478584
167	0.614953	0.05675	0.958221	0	0.0106463	0.124914	0.571605	0.539209
168	-0.56343	0.239987	0.9768	0	0.592325	0.523267	0.934134	0.935953
169	0.600459	0.0589517	0.62335	0	0	0	0.920317	0.132875
170	-1.12873	0.0448956	0.653009	0	0.075485	0.0778819	1	0.340073
171	-0.519106	0.12939	0.920581	0	0.465765	0.207744	1	0.719462
172	0.0650584	0.102045	0.973459	0	0.281961	0.220532	0.677612	0.70874
173	2.05691	0.0273488	0.96991	0	0	0.0154118	0.115104	0.245765
174	0.0995383	0.0464998	0.922615	0	0.0587097	0.0845035	0.566798	0.589461
175	1.54934	0.0290301	0.979116	0	0.0123605	0.0602879	0.113477	0.306884
176	-0.0181643	0.424286	0.985542	0	0.72944	0.760529	0.902707	0.949273
177	1.29199	0.0486022	0.985714	0	0	0.100021	0.260323	0.54538
178	-0.748031	0.136885	0.979607	0	0.300799	0.541877	0.756457	0.894401
179	0.458934	0.0959287	0.866459	0	0.0737238	0.187625	1	0.480843
180	0.178234	0.0740924	0.970807	0	0.130254	0.170081	0.614119	0.56469
181	0.0530245	0.174264	0.937887	0	0.485729	0.347838	0.87872	1
182	0.175863	0.134997	0.900928	0	0.112369	0.127034	1	1
183	1.27827	0.045072	0.883643	0	0.0214995	0.0452644	0.0769091	0.787008
184	1.49826	0.034855	0.960605	0	0.0355158	0.0995649	0.0891381	0.342076
185	0.0408695	0.298117	0.962268	0	0.516287	0.86003	0.793297	0.771985
186	0.465789	0.112722	0.987548	0	0.166678	0.264202	0.572814	0.946661
187	-1.14477	0.0895869	0.982871	0	0.336513	0.461333	0.523327	0.665585
188	1.69036	0.0422808	0.90678	0	0.0356029	0.0617367	0.143286	0.417364
189	0.0902987	0.137488	0.998311	0	0.217949	0.493047	0.642978	0.946148
190	-1.30063	0.0335897	0.88766	0	0.149757	0.112368	0.562167	0.297243
191	2.72895	0.0256538	0.934941	0	0	0	0	0.236862
192	-0.0814128	0.133321	0.945396	0	0.314136	0.196782	0.91694	0.927089
193	1.13159	0.125074	0.910341	0	0	0	0.833501	1
194	0.911439	0.103562	0.976675	0	0.0541047	0.180493	0.576014	0.935545
195	0.00510137	1.26191	0.994445	0	1	1	1	0.836777
196	0.538534	0.148969	0.992909	0	0.13821	0.44452	0.693715	0.995497
197	0.38568	0.0831024	0.931199	0	0.20883	0.323019	0.200029	1
198	-2.11e-10	18.6808	0.953297	0	0.874599	1	0.920202	0.709589
199	0.596634	0.171854	0.959414	0	0.127262	0.314903	1	0.982438
200	0.799999	0.115911	0.987718	0	0.0121163	0.334327	0.572261	0.893827
201	1.10242	0.0809941	0.987613	0	0	0.197878	0.398979	0.748801
202	0.871057	0.0726921	0.860164	0	0.046456	0.0724799	0.69849	0.315903
203	-1.59859	0.0484252	0.702988	0	0.0521156	0.0438722	1	0.404055
204	0.313471	0.04433	0.933719	0	0.0803665	0.242488	0.312526	0.394867
205	0.41128	0.0669601	0.890449	0	0.0190321	0.115948	0.801932	0.526978
206	-6.43017	0.0184087	0.466548	0	0	0.29775	0.764916	0.205398
207	-16.2916	0.0303736	0.865697	0	0.669216	0.675509	0.304008	0.72244
208	1.54437	0.0514819	0.928929	0	0.0242807	0.0577927	0.0996122	0.752075
209	-0.883485	0.0534268	0.979776	0	0.246458	0.236318	0.497044	0.550453
210	0.57396	0.06013	0.989754	0	0.0936867	0.125618	0.382178	0.590891
211	0.161859	0.0783179	0.968278	0	0.156889	0.158633	0.66671	0.705836
212	-1.36145	0.167301	0.968532	0	0.534202	0.709278	0.697549	0.744992
213	-8.34831	0.00625812	0.367599	0	0.0719725	0.313458	0.0392154	0.0791699
214	-1.06027	0.062813	0.984567	0	0.232697	0.222637	0.440197	0.608922
215	-0.478324	0.340858	0.965754	0	0.454319	0.684078	1	1
216	0	0	0	0	0	0	0	0
217	0.366264	0.161817	0.902316	0	0.107192	0.956162	0.336464	1
218	0.788501	0.145669	0.901154	0	0.147128	0.032357	1	1
219	-1.81715	0.0965945	0.934211	0	0.404286	0.680122	0.707539	0.799504
220	-1.81698	0.0519749	0.950469	0	0.118731	0.391898	0.499609	0.497222
221	2.33604	0.040354	0.928225	0	0	0	0	0.485233
222	1.39385	0.0109315	0.777745	0	0.0273833	0	0	0.166095
223	0.686903	0.0561545	0.940753	0	0.0908615	0.142056	0.112968	0.763807
224	1.23508	0.0141403	0.727299	0	0	0	0	0.369428
225	-0.134849	0.351805	0.908096	0	1	0.404571	1	0.873196
226	0.0832608	0.0626104	0.933946	0	0.319906	0.190817	0.148032	0.664701
227	-0.148339	0.581206	0.960927	0	0.583965	0.755806	1	0.714495
228	0.769186	0.0486918	0.981385	0	0.0322459	0.0694248	0.25592	0.559923
229	-7.75961	0.0377642	0.947269	0	0.338139	0.466121	0.477383	0.571965
230	0.0724771	0.153278	0.963489	0	0.161884	0.346044	0.971917	0.851705
231	-0.881794	0.0668522	0.926683	0	0.191212	0.344362	0.694783	0.694689
232	0.440909	0.169053	0.994544	0	0.21179	0.501671	0.767251	0.989687
233	-6.1419	0.0359816	0.961107	0	0.265977	0.398501	0.473789	0.528775
234	0.10727	0.105521	0.965834	0	0.349923	0.273411	0.529015	1
235	-3.51e-10	18.3895	0.962429	0	1	0.581376	0.826176	0.760134
236	-0.00579179	0.121163	0.911861	0	0.211021	0.378501	1	0.662039
237	1.25621	0.042794	0.870422	0	0.0669469	0.0389563	0.168586	0.230542
238	-0.852435	0.135103	0.966597	0	0.354866	0.691882	0.446246	1
239	-0.152647	0.157426	0.990486	0	0.286516	0.638429	0.579431	1
240	2.00644	0.0718285	0.859673	0	0	0	0	0.806119
241	1.2499	0.0818573	0.96617	0	0	0.0666114	0.454189	0.845987
242	0.620062	0.116593	0.992414	0	0.0526653	0.394171	0.571125	0.919886
243	8.66e-13	23.7822	0.999952	0	1	1	1	1
244	3.01502	0.0141259	0.939794	0	0	0	0	0.117715
245	0.109197	0.1223	0.899447	0	0.295185	0.286388	1	0.523302
246	-2.23359	0.0957277	0.960454	0	0.570397	0.438556	0.505431	0.79065
247	-1.7179	0.105055	0.967934	0	0.315475	0.429462	0.607188	0.917072
248	0.57555	0.0696427	0.97374	0	0.0516592	0.0905202	0.467462	0.661138
249	0.380004	0.118212	0.99339	0	0.20393	0.440193	0.518333	0.919655
250	1.49344	0.070646	0.934548	0	0	0	0.340319	0.850986
251	1.96562	0.0208204	0.976932	0	0.00852684	0.0316068	0.0720064	0.209763
252	-0.234034	0.147138	0.923056	0	0.428285	0.385311	0.931551	0.885562
253	-2.16732	0.11726	0.96139	0	0.471194	0.701012	0.538686	0.851112
254	0.162161	0.267089	0.917029	0	0.601246	0.629633	1	0.65808
255	0.171599	0.185434	0.956008	0	0.274211	0.390502	1	1
256	0.226406	0.119236	0.973358	0	0.342266	0.27711	0.601308	1
257	0.672044	0.206606	0.972263	0	0	0.729762	0.843506	1
258	0.397962	0.151203	0.965685	0	0.281263	0.284312	0.916393	0.881334
259	-0.0819677	0.0771163	0.964388	0	0.179083	0.234253	0.391906	0.945073
260	1.39484	0.0706957	0.960247	0	0.0110651	0.0616804	0.263368	0.788426
261	-0.114106	0.064099	0.958999	0	0.295626	0.0996545	0.515939	0.579723
262	0.398084	0.163267	0.920161	0	0.181294	0.510857	1	0.729708
263	0.847892	0.134946	0.982007	0	0	0.353242	0.727798	0.93452
264	-3.77835	0.0149882	0.973622	0	0.139819	0.178298	0.155121	0.25013
265	0.452665	0.145311	0.994847	0	0.152374	0.425614	0.726918	0.944586
266	0.130911	0.215188	0.990209	0	0.402479	0.527462	0.927379	1
267	-89.4984	0.00568224	0.44176	0	0.658602	0.712408	1	0.286573
268	2.28016	0.0354578	0.910734	0	0	0	0.13088	0.19978
269	0.233024	0.203186	0.981143	0	0.192579	0.494332	1	1
270	-2.82355	0.0832844	0.799282	0	1	0.262016	0.440612	0.850702
271	0.00128314	0.348253	0.998628	0	0.455562	0.819594	1	1
272	2.67477	0.0154738	0.894215	0	0	0.0344149	0.0268951	0.119244
273	0.512371	0.0697849	0.894664	0	0.116755	0.126895	0.263113	1
274	2.06268	0.0276034	0.976812	0	0	0.0143418	0.0894787	0.295766
275	1.63131	0.0282254	0.94597	0	0.0225904	0.0521068	0.136417	0.290288
276	-14.6888	0.0370973	0.884657	0	0.677682	0.6457	0.818012	0.681477
277	0.475137	0.146259	0.948383	0	0.174597	0.203226	0.971378	0.883301
278	-14.91	0.0216754	0.576597	0	0.267124	1	0.573563	0.438257
279	1.77604	0.03063	0.97425	0	0.00764135	0.0596536	0.0632817	0.36953
280	-9.01321	0.0146407	0.53507	0	0.0750377	0.274248	0.675363	0.222181
281	-2.52382	0.0506903	0.754478	0	0.253798	0.0662294	1	0.438626
282	0.495413	0.12213	0.984496	0	0.0860367	0.388301	0.610078	1
283	-0.129225	0.0197345	0.927636	0	0.0458044	0.0775645	0.14827	0.14436
284	-1.4706	0.149198	0.951538	0	0.733868	0.665582	0.591102	0.799853
285	-4.86301	0.0473074	0.907645	0	0.465476	0.674261	0.373317	0.506642
286	0.377857	0.0426093	0.864136	0	0	0.0381845	0.644075	0.38294
287	-0.0742547	0.166835	0.953266	0	0.429505	0.279146	1	0.862325
288	-1.68289	0.0801356	0.936899	0	0.360469	0.293666	0.572725	1
289	1.11355	0.0862347	0.895884	0	0	0	0.77377	0.542729
290	0.323146	0.0126582	0.986366	0	0.049636	0.0572642	0.06584	0.155884
291	-4.78599	0.010951	0.756219	0	0.060585	0.0129348	0.318306	0.280111
292	1.09222	0.0938413	0.910358	0	0	0	0.758661	0.883412
293	1.23909	0.086846	0.941356	0	0.0878629	0.0275945	0.334512	0.893582
294	-0.0173575	0.595848	0.994984	0	0.67451	0.980728	0.840175	0.958208
295	1.78703	0.0298757	0.97782	0	0.0103412	0.0415058	0.118525	0.306005
296	-0.521976	0.155336	0.945652	0	0.283494	0.327831	1	0.912796
297	1.75158	0.0771611	0.913981	0	0	0	0.168882	0.818041
298	0.0167485	0.165054	0.965376	0	0.21204	0.825079	0.623094	0.722839
299	5.25e-11	20.0175	0.991866	0	1	1	1	0.76139
300	0.839576	0.0898325	0.982084	0	0.0703576	0.303284	0.34867	0.76643
301	0	0	0	0	0	0	0	0
302	-2.92034	0.0472516	0.901079	0	0.441464	0.0911704	0.363975	0.62504
303	0.164078	0.269981	0.979513	0	0.59852	0.714475	0.808694	0.968147
304	-0.0422514	0.129576	0.984362	0	0.212555	0.408751	0.655993	1
305	0.613437	0.152774	0.991137	0	0.0849596	0.543624	0.669254	0.954712
306	-0.442258	0.138491	0.982953	0	0.345797	0.573981	0.77472	0.722643
307	-0.458973	0.141347	0.958915	0	0.568189	0.360432	0.671568	1
308	-0.908231	0.234729	0.973161	0	0.526603	0.671237	0.785666	0.9375
309	0.0183913	0.56746	0.980977	0	0.857789	0.73169	1	1
310	0.45392	0.125137	0.971255	0	0.198826	0.267378	0.831727	0.807836
311	0.923621	0.122495	0.941828	0	0.0979114	0.0648214	0.739404	1
312	1.48094	0.0442765	0.973092	0	0.0216249	0.0568242	0.205697	0.403343
313	-1.67331	0.156856	0.958051	0	0.514105	0.474316	0.784899	0.959458
314	3.94e-07	3.39552	0.991404	0	1	1	0.928983	0.802426
315	0.30531	0.380979	0.880488	0	0.493271	1	1	1
316	6.99e-11	19.1111	0.932137	0	1	0.320749	1	1
317	0.804403	0.100791	0.973553	0	0	0.306641	0.666379	0.644514
318	1.93593	0.0477026	0.959034	0	0	0.0236866	0.127957	0.469903
319	2.14912	0.0465282	0.877236	0	0	0	0	0.701888
320	-0.488367	0.0714732	0.824886	0	0.0870751	0.318169	1	0.51406
321	-0.876282	0.0625462	0.794026	0	0.0870751	0.318169	1	0.455469
322	-1.57212	0.0359273	0.481626	0	0	0.0601549	1	0.412403
323	-0.0395472	0.205524	0.963511	0	0.514087	0.466235	1	0.771151
324	-0.291783	0.131493	0.934344	0	0.341962	0.231544	0.947035	0.779298
325	0.973679	0.0576907	0.986907	0	0.0301989	0.102013	0.328327	0.562048
326	1.68716	0.0307655	0.969131	0	0.0106982	0.0708633	0.12934	0.263599
327	-1.64749	0.059407	0.975555	0	0.109968	0.406429	0.548925	0.559056
328	1.80864	0.0504606	0.94526	0	0	0.0374182	0.201227	0.42671
329	1.89768	0.0782837	0.828766	0	0	0	0	1
330	-1.03985	0.194483	0.960867	0	0.548154	0.664116	0.797568	0.817783
331	0.0516873	0.209319	0.982566	0	0.346225	0.458512	1	0.993415
332	1.53737	0.0260259	0.981994	0	0.010803	0.0126003	0.136836	0.282986
333	1.11832	0.057611	0.969129	0	0.06127	0.177349	0.137815	0.669368
334	1.89629	0.0755322	0.821342	0	0	0	0	1
335	0.0779685	0.139725	0.954147	0	0.487914	0.243444	0.71851	1
336	9.95e-11	20.0489	0.986437	0	1	0.768814	1	0.987454
337	0.162257	0.105862	0.996431	0	0.170563	0.469724	0.536026	0.795806
338	0.469942	0.0507635	0.993432	0	0.112169	0.201678	0.251146	0.554063
339	-0.0604151	0.193171	0.996931	0	0.270159	0.589725	0.847118	0.940692
340	88.7268	-0.00209413	0.563164	0	0.234889	0.343042	0.0732633	0.211233
341	0.268961	0.123223	0.986942	0	0.154106	0.338849	0.57477	1
342	0.527527	0.080253	0.815186	0	0	0.17852	0.926552	0.37248
343	-2.70411	0.100358	0.75379	0	0.0552972	0.131833	0.910154	0.854509
344	-1.61032	0.0349479	0.95703	0	0.156719	0.250509	0.25025	0.599256
345	0.86791	0.129243	0.981988	0	0	0.396328	0.572978	1
346	0.482328	0.0416931	0.967924	0	0.0450255	0.0910159	0.370766	0.348839
347	1.89795	0.0799962	0.82861	0	0	0	0	1
348	1.36589	0.0339814	0.98472	0	0.0169174	0.054417	0.211257	0.337613
349	-10.8425	0.0166151	0.0486722	0	0.12527	0.123745	1	0.241623
350	0.578757	0.0504226	0.968187	0	0.0325899	0.0677182	0.477403	0.52071
351	-0.729981	0.342256	0.903456	0	0.305622	0.73208	1	1
352	0.261234	0.0783376	0.993288	0	0.0935416	0.303567	0.368125	0.73746
353	-0.307833	0.0962541	0.984829	0	0.229919	0.410755	0.411388	0.898088
354	-0.00262366	1.10813	0.999585	0	0.871106	0.952266	1	1
355	-0.0203512	0.354797	0.975984	0	0.758427	0.677727	0.884376	1
356	2.51241	0.0196875	0.876543	0	0.00296068	0.0273082	0.0833671	0.0770464
357	0.771194	0.135743	0.919676	0	0.0354867	0.144203	1	0.789577
358	0.41323	0.284729	0.945577	0	0.245115	1	0.830776	0.84866
359	0.61116	0.0932864	0.979282	0	0.130068	0.370195	0.327382	0.803945
360	0.0685521	0.326496	0.991097	0	0.592009	0.696416	1	1
361	0.59784	0.26327	0.918404	0	0	0.978445	0.980717	0.700321
362	0.612561	0.0427542	0.966358	0	0.0425557	0.0308095	0.337897	0.468667
363	-0.859974	0.197992	0.976129	0	0.637835	0.586977	0.768864	0.867126
364	2.20621	0.0469428	0.912202	0	0	0	0	0.614669
365	-0.0014994	0.947728	0.971056	0	0.916797	0.672534	0.916234	0.904889
366	-0.00234824	1.55851	0.985678	0	0.880809	0.806346	0.812045	0.89754
367	1.89891	0.0798992	0.829034	0	0	0	0	0.99797
368	0.820963	0.0827631	0.988319	0	0.0702086	0.181244	0.496775	0.755811
369	0.705107	0.0957537	0.959761	0	0.0759805	0.411294	0.291726	0.979946
370	0.0590996	0.217502	0.997034	0	0.258218	0.705152	0.814821	1
371	0.926263	0.119212	0.932279	0	0	0.140719	0.890783	0.859065
372	1.99906	0.0248704	0.969352	0	0.00408899	0.0270911	0.0914425	0.250626
373	1.1387	0.030847	0.975153	0	0.0470421	0.0930332	0.0748664	0.347214
374	1.99081	0.041763	0.943409	0	0.0183124	0.0202657	0.0659499	0.49761
375	0.0199523	0.0342892	0.977017	0	0.0389979	0.143356	0.197173	0.35046
376	0.248833	0.0457869	0.980406	0	0.0439762	0.150049	0.247147	0.644519
377	-1.11208	0.057964	0.866926	0	0.0995313	0.309419	0.865233	0.470275
378	-3.70103	0.0599505	0.945713	0	0.305137	0.670064	0.556704	0.648906
379	-29.9442	0.0141671	0.769679	0	0.810673	0.51378	0.313316	0.450929
380	-17.9182	0.0010358	0.453854	0	0.00342087	0.0227241	0.0689378	0.0578143
381	-0.205029	0.312815	0.953991	0	0.210219	1	0.79693	1
382	0.543247	0.113238	0.975835	0	0.0751616	0.216839	0.690678	0.935521
383	1.66754	0.0636716	0.959139	0	0	0.0279996	0.213985	0.687486
384	0.803563	0.0691253	0.925443	0	0.114204	0.192321	0.0823698	0.832433
385	-0.938673	0.0970094	0.970146	0	0.236122	0.420755	0.791215	0.720954
386	1.42633	0.0411766	0.948991	0	0.0311057	0.0442808	0.0918699	0.402733
387	1.17144	0.108543	0.946322	0	0	0.0659656	0.617573	1
388	0.0669216	0.228693	0.999497	0	0.361891	0.660624	0.856826	1
389	-0.399399	0.163699	0.99152	0	0.418249	0.519072	0.737506	0.986812
390	0.713234	0.128519	0.937297	0	0	0.51708	0.600285	0.937116
391	-1.26623	0.113553	0.983518	0	0.44756	0.438843	0.62509	0.809599
392	-0.48926	0.0805849	0.915783	0	0.269259	0.308889	0.778082	0.613151
393	0.385782	0.0801274	0.979799	0	0.0819075	0.137613	0.55806	0.763316
394	0	0	0	0	0	0	0	0
395	0.526336	0.148055	0.929651	0	0.251261	0.142261	1	0.867659
396	0.859269	0.034858	0.95579	0	0.105811	0.089029	0.0706613	0.395321
397	0.000142623	1.76072	0.998322	0	0.979571	0.978417	0.996599	0.946284
398	1.0639	0.138477	0.88686	0	0	0	0.981503	0.997085
399	-0.144099	0.0372358	0.981813	0	0.10746	0.208852	0.204059	0.352389
400	-1.77515	0.0433894	0.972954	0	0.158817	0.162733	0.375032	0.581054
401	-1.8908	0.0714685	0.917843	0	0.0858818	0.453099	0.803323	0.484378
402	-6.42033	0.0838971	0.87385	0	1	0.655909	0.628272	0.587658
403	1.45187	0.0644186	0.935724	0	0.0495641	0.0982786	0.169285	0.554381
404	0.48431	0.107372	0.996117	0	0.138262	0.393562	0.531512	0.866635
405	0.263883	0.10331	0.979435	0	0.2829	0.327455	0.432433	0.94818
406	-0.56318	0.0681419	0.984387	0	0.227779	0.329904	0.319433	0.771473
407	0.0799969	0.0279521	0.94977	0	0.058159	0.0887929	0.260784	0.272561
408	-0.0363318	0.0864269	0.866844	0	0.108071	0.242265	1	0.529638
409	-0.0341786	0.215017	0.980934	0	0.215296	0.567513	1	0.9458
410	-3.06839	0.028147	0.978827	0	0.0943894	0.199701	0.31529	0.446663
411	-4.29625	0.0383836	0.707538	0	0.143735	0.311753	1	0.40641
412	0.786355	0.0675583	0.900438	0	0.032782	0.190521	0.347568	1
413	1.79998	0.0372047	0.96267	0	0.0312974	0.0378726	0.0620437	0.451105
414	0.2245	0.083252	0.889323	0	0.210994	0.110956	0.154922	1
415	0.155542	0.338676	0.952721	0	0.743932	0.716166	0.906981	0.850661
416	0.181407	0.494712	0.9356	0	0.885175	0.982749	0.680995	1
417	0.646102	0.224107	0.955421	0	0	0.803405	0.888969	1
418	-3.76686	0.0245621	0.904451	0	0.238243	0.0501491	0.261334	0.276531
419	-0.188918	0.0529821	0.874755	0	0.023435	0.152167	0.7692	0.448437
420	-0.555076	0.182409	0.98092	0	0.274798	0.55723	0.824148	1
421	-0.0221323	0.96962	0.981652	0	0.753256	0.823794	0.7609	1
422	1.59104	0.0337425	0.983059	0	0.0221932	0.0552747	0.12307	0.361702
423	-1.55926	0.079245	0.94858	0	0.220475	0.25449	0.733697	0.758106
424	2.05606	0.0686225	0.865903	0	0	0	0	0.727379
425	-3.54616	0.0811658	0.911808	0	0.642027	0.503124	0.325063	1
426	1.3364	0.0789915	0.943226	0	0.0437901	0.14662	0.178221	0.785009
427	-0.276869	0.219028	0.970689	0	0.638989	0.450434	0.905005	1
428	-0.107598	0.0329659	0.790395	0	0.0481253	0.0524845	0.544589	0.307099
429	-0.423774	0.0179877	0.961852	0	0.0805661	0.0752881	0.136075	0.16822
430	1.26488	0.0250653	0.76978	0	0.0744751	0.0294498	0.131574	0.107249
431	-0.447861	0.0410344	0.991545	0	0.161653	0.146345	0.27993	0.499173
432	-0.0199729	0.220646	0.985345	0	0.267965	0.546526	1	1
433	0.016181	0.835205	0.948847	0	1	0.641045	0.860247	0.680501
434	1.15309	0.113805	0.921374	0	0	0	0.78904	0.889721
435	-0.109552	0.394642	0.991865	0	0.447577	0.883608	0.968883	0.955389
436	2.50427	0.00907015	0.969964	0	0	0	0.0381792	0.0885832
437	-0.608113	0.281849	0.951361	0	0.826354	0.660398	0.680956	0.801551
438	-0.000853628	1.66727	0.99471	0	0.924554	0.993898	0.877201	0.937609
439	-0.0698197	0.667178	0.977659	0	0.732301	0.675586	1	1
440	-0.14547	0.0920976	0.992008	0	0.170961	0.266695	0.551375	0.795946
441	1.17671	0.0127018	0.976942	0	0.0142426	0.0560694	0.0534918	0.178533
442	-0.708552	0.0303538	0.888134	0	0.0209648	0.120622	0.528174	0.338229
443	-0.00127473	0.154608	0.932275	0	0.208565	0.173939	1	1
444	1.69138	0.0248812	0.982677	0	0	0	0.165103	0.274787
445	1.2224	0.0593611	0.962094	0	0.0931182	0.0314731	0.272694	0.629753
446	0.126105	0.174267	0.989102	0	0.345406	0.579278	0.796927	0.804151
447	-1.09988	0.0883708	0.882535	0	0.301114	0.231462	1	0.502998
448	1.667	0.0806154	0.919452	0	0	0	0.217889	0.864415
449	-0.0797686	0.308229	0.993965	0	0.373783	0.766853	1	1
450	0.820412	0.114494	0.986045	0	0.0576678	0.289842	0.54789	0.948473
451	1.16482	0.0294163	0.970607	0	0	0.0184179	0.278971	0.339398
452	37.0698	-0.0398769	0.753892	0	1	0.909654	0.877351	0.565529
453	-0.026481	0.251372	0.996587	0	0.374957	0.64717	0.955731	1
454	-95.7022	0.00365516	0.82286	0	0.374983	0.299889	0.434378	0.256932
455	0.677646	0.0866543	0.950652	0	0.139589	0.112428	0.308907	0.88708
456	2.43e-11	19.512	0.996656	0	1	1	1	0.911173
457	-0.122955	0.177252	0.959527	0	0.234965	0.870429	0.498824	1
458	2.21786	0.0506652	0.912219	0	0	0	0	0.58318
459	1.80888	0.0314348	0.96735	0	0.00255035	0.0302266	0.160053	0.266004
460	-1.93664	0.0457817	0.871101	0	0.174606	0.264243	0.736605	0.454177
461	-0.726	0.0711455	0.96766	0	0.0946771	0.401164	0.411279	0.546596
462	2.11844	0.0653018	0.866069	0	0	0	0	0.636635
463	1.89795	0.0799962	0.82861	0	0	0	0	1
464	0.350211	0.0989727	0.97222	0	0.132362	0.177185	0.481353	0.913253
465	-1.9111	0.0499234	0.880019	0	0.539721	0.174741	0.4143	0.51884
466	0.89957	0.0323826	0.990329	0	0.0220697	0.0855721	0.150326	0.394954
467	-1.60118	0.106318	0.93089	0	0.29406	0.711274	0.561751	0.950792
468	-0.586563	0.161431	0.7644	0	1	0	1	0.986702
469	0.412608	0.131475	0.983369	0	0.226107	0.278604	0.684184	0.984947
470	0.310893	0.142939	0.987088	0	0.311824	0.35882	0.732462	0.947665
471	0.810588	0.150867	0.9404	0	0	0.310256	1	0.76147
472	-0.0182644	1.3906	0.961624	0	0.53777	0.956246	0.791636	1
473	1.15239	0.0716886	0.932578	0	0	0	0.565663	0.763513
474	1.4083	0.0479718	0.987087	0	0	0.102033	0.225999	0.471168
475	2.06659	0.0207159	0.945749	0	0.0286715	0.0198505	0.0731113	0.152627
476	-28.5206	0.00537826	0.745719	0	0.208297	0.298527	0.325587	0.167033
477	0.0881703	0.257065	0.991098	0	0.414372	0.65325	0.96003	1
478	0.00226216	1.43414	0.999382	0	1	1	1	1
479	-1.33311	0.0423384	0.956789	0	0.0751573	0.444444	0.220702	0.494496
480	-3.17875	0.060319	0.777412	0	0.122539	1	0.643099	0.531123
481	-0.590691	0.048077	0.866516	0	0.0318603	0.206444	0.753993	0.408522
482	0.851479	0.167364	0.944555	0	0	0.286816	1	1
483	0.69596	0.120567	0.990744	0	0.0806912	0.359622	0.560564	0.94352
484	-1.15075	0.0930587	0.978216	0	0.291898	0.437412	0.414841	0.833982
485	0	0	0	0	0	0	0	0
486	-1.0712	0.0530332	0.968732	0	0.0745668	0.273831	0.335288	0.558254
487	-0.544269	0.0417256	0.646154	0	0	0.0183634	0.929764	0.378159
488	0.676297	0.041583	0.987749	0	0.0313294	0.159944	0.228604	0.570291
489	0.325881	0.367671	0.977079	0	0.44554	1	0.995403	1
490	-0.425968	0.143346	0.94277	0	0.590958	0.68312	0.478379	0.919568
491	0.722419	0.188455	0.965863	0	0	0.537662	0.981311	0.898261
492	-44.1321	0.00682148	0.220509	0	0.194243	0.278876	1	0.359075
493	-0.0901437	0.103931	0.993299	0	0.158694	0.368457	0.514548	0.893081
494	0	0	0	0	0	0	0	0
495	0.000192774	1.97014	0.991223	0	1	0.970475	0.906853	1
496	2.93844	0.0161241	0.870313	0	0	0	0	0.209496
497	-1.96093	0.0110229	0.807864	0	0	0.217497	0.142238	0.0592787
498	2.34775	0.0382531	0.921851	0	0	0	0	0.420464
499	-0.180761	0.0933403	0.862667	0	0.124789	0.163811	1	0.493007
500	5.26e-11	17.5933	0.954413	0	0.530165	0.688287	0.976994	1
501	-1.82297	0.0690232	0.953938	0	0.382525	0.551806	0.318023	0.767021
502	0.877984	0.088945	0.985077	0	0.0712375	0.221277	0.391	0.795635
503	0.115296	0.157698	0.995698	0	0.312808	0.462056	0.769694	0.903521
504	0.64443	0.0928827	0.953113	0	0.0448269	0.102299	0.437249	0.905539
505	-0.0727167	0.311742	0.956913	0	0.742587	0.554189	1	0.935224
506	0.96608	0.116488	0.977705	0	0	0.283819	0.552272	1
507	0.217574	0.0408787	0.942432	0	0.161563	0.0920624	0.163584	0.408757
508	-2.7204	0.075873	0.957569	0	0.444762	0.432133	0.373006	0.800368
509	-0.252585	0.0542797	0.986256	0	0.146158	0.223883	0.310655	0.557157
510	-0.0114117	1.02212	0.997957	0	0.790793	0.94945	1	1
511	2.04886	0.0648075	0.876687	0	0	0	0	0.798928
512	1.12773	0.0363494	0.98375	0	0.0442519	0.0722389	0.175213	0.403443
513	0	0	0	0	0	0	0	0
514	-0.521013	0.162173	0.947374	0	0.426171	0.429038	1	0.61884
515	0.133187	0.179777	0.970184	0	0.127198	0.486188	0.982094	0.893762
516	1.22653	0.069554	0.973927	0	0	0.0954894	0.441795	0.575719
517	0.142008	0.176032	0.998264	0	0.268076	0.626385	0.71093	0.94759
518	1.0075	0.143582	0.8992	0	0	0.0567867	1	1
519	0.680445	0.123698	0.984112	0	0.104353	0.302349	0.581195	1
520	2.0135	0.00195619	0.988258	0	0	0	0.00969229	0.0288168
521	1.9066	0.0432559	0.950749	0	0.0100844	0.0293394	0.115217	0.419898
522	-11.4884	0.0344084	0.908836	0	0.526734	0.636016	0.606898	0.587384
523	0.171264	0.478647	0.984048	0	0.701984	1	1	1
524	0.259395	0.118985	0.968776	0	0.227512	0.176953	0.644629	0.996819
525	0.862474	0.129741	0.981785	0	0	0.406424	0.567032	1
526	-43.2122	0.00485128	-0.640285	0	0.127877	0.121299	1	0.203809
527	0.225855	0.0586473	0.690059	0	0	0.0569376	1	0.299498
528	-12.0129	0.0190598	0.476162	0	0.220415	0.177776	1	0.296977
529	1.17806	0.0929377	0.974017	0	0	0.134368	0.465841	0.872719
530	1.39023	0.0390545	0.984582	0	0.0365477	0.0593424	0.179558	0.419103
531	0.928525	0.0597131	0.981161	0	0.0183124	0.0706566	0.384774	0.641328
532	-2.47971	0.14454	0.919443	0	0.87287	0.652173	0.490336	0.96496
533	-3.87052	0.108987	0.884019	0	0.814108	0.826126	0.30787	0.930591
534	0.744177	0.128316	0.908959	0	0.108346	0.101841	1	0.730486
535	0.196054	0.134684	0.899287	0	0.148106	0.0736823	1	1
536	0.416711	0.00921445	0.993143	0	0.00490075	0.0497924	0.0602348	0.126884
537	0.571686	0.160247	0.935505	0	0.175247	0.288534	0.986813	1
538	0.871552	0.055482	0.985219	0	0.0626151	0.19162	0.206032	0.58023
539	0.60356	0.238341	0.940864	0	0	1	0.727966	1
540	0.492574	0.0176556	0.968125	0	0.0276083	0.0170912	0.163683	0.17909
541	1.74232	0.0490316	0.936507	0	0	0.093674	0.107941	0.427536
542	1.62851	0.0818476	0.874586	0	0	0.0887018	0.074206	1
543	1.09016	0.0543672	0.990155	0	0.0169228	0.138957	0.267022	0.625205
544	0.575156	0.093055	0.97995	0	0.0169386	0.452476	0.493702	0.833946
545	0	0	0	0	0	0	0	0
546	0.00591479	0.0387987	0.85973	0	0.159512	0.0976741	0.25532	0.194088
547	2.77256	0.0342967	0.792703	0	0	0	0	0.325231
548	-1.82712	0.0296887	0.679015	0	0.021434	0.0736295	0.754358	0.223839
549	-14.0239	0.0483257	0.784112	0	0.899919	0.38348	0.348919	0.864465
550	2.42768	0.0192402	0.962826	0	0.00213995	0.0160841	0.0355628	0.185192
551	2.36142	0.0361872	0.931531	0	0	0	0	0.462139
552	1.70177	0.057788	0.936985	0	0	0	0.191476	0.768903
553	0.0239807	0.0537409	0.948931	0	0.0159992	0.21083	0.495081	0.44354
554	-0.170096	0.0417837	0.901366	0	0.094322	0.0798952	0.589614	0.335775
555	0.766294	0.110891	0.889595	0	0.049024	0.0997416	1	0.67735
556	-76.719	0.00285264	0.680671	0	0.344733	0.23186	0.444887	0.16905
557	0.398578	0.0680103	0.934452	0	0.0539397	0.180847	0.699164	0.542057
558	-0.544245	0.0430538	0.583143	0	0	0.0104364	1	0.323841
559	-82.305	0.00324764	-0.248103	0	0.26183	0.066188	1	0.144458
560	-2.10274	0.0591615	0.938115	0	0.10624	0.210185	0.580315	0.611192
561	0.64283	0.0975692	0.974571	0	0.14956	0.337298	0.323455	0.888906
562	0.467356	0.172897	0.957153	0	0.264801	0.302935	1	0.966656
563	0.252157	0.0338267	0.84426	0	0	0.0332864	0.568223	0.284773
564	2.43515	0.0353279	0.935392	0	0	0	0	0.403947
565	1.98647	0.0505354	0.852634	0	0	0	0	0.827125
566	-0.000275332	2.56547	0.992349	0	0.874972	0.927354	0.823595	1
567	0.530228	0.22332	0.985898	0	0.145234	0.708593	0.893708	1
568	0.724433	0.0523131	0.924043	0	0.0418195	0.133662	0.207713	0.8162
569	-10.2694	0.0222624	0.79156	0	0.106439	0.336886	0.739495	0.410957
570	0.28136	0.222392	0.951826	0	0.294879	0.791127	0.850118	0.735359
571	0.410405	0.152728	0.992089	0	0.113269	0.565204	0.638928	0.98554
572	-0.856565	0.0682208	0.943611	0	0.249754	0.224976	0.701573	0.617452
573	1.74133	0.0538042	0.945098	0	0	0.0767818	0.177749	0.426112
574	0.607841	0.202226	0.969108	0	0.0797741	0.596656	1	0.814424
575	-0.0796992	0.0693938	0.988952	0	0.0437144	0.370174	0.41511	0.608815
576	1.16e-11	20.5806	0.992153	0	1	0.836337	1	0.842202
577	1.0238	0.0723533	0.952619	0	0.0516287	0.120408	0.262014	0.758569
578	0	0	0	0	0	0	0	0
579	0.952077	0.128021	0.974666	0	0	0.27007	0.654761	1
580	1.42855	0.0207506	0.98623	0	0.00784929	0.0760192	0.0805493	0.21949
581	-0.873159	0.0268852	0.983705	0	0.0601131	0.135411	0.179281	0.386473
582	-2.39691	0.00803076	0.984538	0	0.0447624	0.0458536	0.102165	0.14138
583	0.28018	0.169856	0.956488	0	0.149251	0.294236	1	1
584	0.521323	0.14106	0.968451	0	0.199563	0.266168	0.882737	0.867795
585	0.599648	0.120889	0.970162	0	0	0.516356	0.736235	0.742156
586	-0.20749	0.293812	0.947423	0	0.160803	0.859016	0.979821	1
587	1.29586	0.0281981	0.985105	0	0.0193921	0.100217	0.0818493	0.364301
588	1.90187	0.0238831	0.961713	0	0.00689567	0.0318632	0.118525	0.216909
589	0.694741	0.14881	0.978846	0	0	0.625704	0.613551	0.916855
590	0.1527	0.158201	0.974539	0	0.284719	0.336685	0.888643	0.935266
591	1.03734	0.124298	0.881847	0	0	0	1	0.860926
592	-3.86722	0.0210584	0.634332	0	0.0466422	0.107531	0.686094	0.305452
593	-0.850704	0.0978623	0.990416	0	0.297462	0.361804	0.539023	0.83416
594	0.702361	0.115168	0.968429	0	0.0960375	0.149958	0.666015	0.933657
595	1.74705	0.0210119	0.9604	0	0.0396206	0.0393777	0.0483585	0.201407
596	-3.4031	0.0284738	0.223294	0	0	0	0.921513	0.807923
597	0.375683	0.251409	0.956878	0	0.085252	1	0.734324	1
598	0.888177	0.0595362	0.970811	0	0.0206848	0.206463	0.177759	0.599892
599	-0.407262	0.236784	0.975486	0	0.441526	0.531449	1	1
600	-2.45313	0.0314861	0.952821	0	0.0936263	0.227939	0.182937	0.485781
601	-1.05442	0.0349868	0.99133	0	0.111099	0.175428	0.232078	0.432679
602	0.282904	0.333364	0.96452	0	0.512054	0.84675	1	0.773671
603	0.999358	0.14236	0.900049	0	0	0.0634655	1	1
604	0.000259919	1.89091	0.962555	0	1	0.940567	1	0.81188
605	1.42747	0.0738399	0.895108	0	0	0.134693	0.15622	1
606	-0.311862	0.0693554	0.978952	0	0.165752	0.156852	0.49173	0.639996
607	1.69343	0.0651551	0.911068	0	0	0	0.31893	0.428081
608	1.42956	0.0273646	0.99004	0	0.00956662	0.0554101	0.128713	0.331497
609	-0.250102	0.0467509	0.995505	0	0.0995695	0.227688	0.27131	0.54525
610	-1.60759	0.0808628	0.959	0	0.526722	0.457039	0.538175	0.71678
611	0	0	0	0	0	0	0	0
612	-0.874536	0.00946525	0.949494	0	0.0478985	0.10753	0.0230935	0.142399
613	-0.108912	0.300258	0.993614	0	0.465409	0.689294	1	0.997869
614	-0.924146	0.0757309	0.854852	0	0.263983	0.17423	0.992084	0.482767
615	-0.411765	0.0205186	0.852798	0	0.115033	0.0677949	0.0937784	0.306294
616	1.44262	0.0323518	0.981605	0	0.0244786	0.098132	0.10315	0.340873
617	-1.06281	0.108176	0.919503	0	0.445353	0.524009	0.666511	0.999576
618	1.9786	0.0287403	0.955832	0	0.0313757	0.0364103	0.0612383	0.262692
619	0.723605	0.08496	0.955651	0	0.118936	0.233075	0.239283	0.886793
620	-0.148492	0.449189	0.975477	0	0.68366	0.829637	0.666194	0.88174
621	0.359468	0.0967003	0.989235	0	0.185743	0.390906	0.445369	0.734838
622	0.0361653	0.285679	0.987244	0	0.290457	0.81256	0.981589	0.836971
623	-0.261475	0.213917	0.973282	0	0.450386	0.510776	1	0.812466
624	0.753335	0.167932	0.966978	0	0	0.460605	0.93659	0.842758
625	0.57613	0.159318	0.992546	0	0.136848	0.479414	0.74093	0.984363
626	0.597847	0.28319	0.942982	0	0	1	1	1
627	0.230038	0.196656	0.930778	0	0.450294	0.395691	1	1
628	0.918236	0.142583	0.917813	0	0	0.158878	1	0.876398
629	0.981672	0.0989803	0.867003	0	0	0	0.957788	0.671457
630	0.166388	0.466808	0.931075	0	0.918882	0.747909	1	0.826171
631	1.00789	0.118558	0.972459	0	0	0.206844	0.645406	0.950043
632	0.84494	0.0984785	0.920677	0	0	0.149129	0.800102	0.855085
633	-1.32341	0.045041	0.853649	0	0.091587	0.190298	0.743669	0.373765
634	-0.507332	0.114649	0.979648	0	0.28442	0.512122	0.702305	0.629266
635	0.553362	0.0207423	0.845829	0	0	0.0185191	0.320354	0.257426
636	-0.466121	0.0379608	0.871875	0	0	0.126164	0.617251	0.461974
637	0.244183	0.0547786	0.958937	0	0.0787265	0.300724	0.361274	0.418398
638	0.524172	0.0509548	0.983267	0	0.0516997	0.100355	0.26468	0.581547
639	1.62849	0.0224624	0.951602	0	0.0328555	0.052666	0.0314898	0.328873
640	0.511458	0.176844	0.964274	0	0.148282	0.357614	1	0.954469
641	1.31194	0.0582748	0.977699	0	0.0226128	0.101422	0.256244	0.560088
642	-0.548724	0.0371237	0.762135	0	0	0.140995	0.501243	0.551512
643	-5.41025	0.0525245	0.733157	0	0.774283	0.322133	1	0.481047
644	-37.8694	0.00712578	0.107241	0	0.24325	0.193963	1	0.245349
645	0	35.5065	1	0	1	1	1	1
646	1.59563	0.0447246	0.972274	0	0.035558	0.0357863	0.143407	0.489911
647	1.94915	0.0739754	0.847861	0	0	0	0	0.903486
648	0.493763	0.158057	0.984066	0	0.199403	0.401788	0.843037	0.940968
649	1.24793	0.0425379	0.985399	0	0.0218169	0.0597134	0.242594	0.440218
650	-1.104	0.0628545	0.811596	0	0.158711	0.144277	1	0.475864
651	0.5406	0.0198236	0.988178	0	0.0364462	0.0968023	0.0831548	0.298509
652	0.597175	0.276711	0.93671	0	0	1	0.980622	0.933396
653	-3.35287	0.0492834	0.780345	0	0.110187	0.253788	1	0.403651
654	-20.7871	0.0207682	0.879241	0	0.522763	0.388257	0.679975	0.445011
655	-1.66989	0.0764457	0.97926	0	0.323848	0.490236	0.382089	0.78292
656	0.602865	0.100828	0.982339	0	0.11019	0.220077	0.476793	0.887425
657	0.465682	0.0851069	0.866503	0	0.0804475	0.0849423	0.94934	0.605771
658	-0.410897	0.0865351	0.906008	0	0.295732	0.267483	0.892332	0.574876
659	1.81905	0.029615	0.983291	0	0	0.0319648	0.115321	0.34571
660	-1.07503	0.0414221	0.598401	0	0.00766684	0.0789169	1	0.353211
661	0.80957	0.0471849	0.995643	0	0.0358223	0.130032	0.294436	0.498704
662	-2.46033	0.0508372	0.949043	0	0.294482	0.249424	0.63371	0.482287
663	-0.350833	0.0406392	0.923128	0	0.0645421	0.113715	0.463971	0.288779
664	0.613792	0.15575	0.989306	0	0.107233	0.478127	0.734908	0.980407
665	1.15513	0.0359869	0.876632	0	0.0612614	0.0613065	0.181463	0.371591
666	0.56879	0.0950364	0.859006	0	0	0.231052	1	0.47818
667	0.51186	0.160939	0.955194	0	0.186897	0.351469	1	0.743876
668	1.55638	0.043212	0.976395	0	0.0168424	0.0599452	0.147168	0.461192
669	0.267539	0.0590482	0.930801	0	0.0907114	0.2039	0.280886	0.39702
670	0.280396	0.0902721	0.996936	0	0.136265	0.299549	0.500501	0.798909
671	0.401917	0.332806	0.97429	0	0.295036	1	1	1
672	1.94638	0.0743168	0.848608	0	0	0	0	0.932778
673	1.07077	0.032274	0.821259	0	0.0182297	0.0243477	0.282244	0.31913
674	0.552597	0.121278	0.989885	0	0.122634	0.343586	0.59518	0.978202
675	0.139148	0.407487	0.982418	0	0.476836	1	1	0.991915
676	0.922309	0.0829127	0.922512	0	0.0656917	0.171285	0.17473	0.964605
677	0.0138336	0.177508	0.993627	0	0.194287	0.575613	0.840671	0.894559
678	-0.0218314	0.313049	0.997303	0	0.422472	0.859462	0.851892	1
679	1.4263	0.0308516	0.970816	0	0	0	0.200668	0.409937
680	-0.0109755	0.139166	0.935369	0	0.226238	0.863606	0.382866	0.841403
681	-0.049325	0.244674	0.926956	0	0.520123	0.791987	0.783627	0.717194
682	0.455417	0.0579928	0.96039	0	0.185604	0.13517	0.225744	0.516992
683	0.949778	0.121439	0.971082	0	0	0.222444	0.724262	0.891423
684	-5.01584	0.0151211	0.85625	0	0.150722	0.0905106	0.278119	0.130894
685	0.978573	0.113606	0.973825	0	0.0303265	0.182531	0.623161	0.916807
686	-0.216655	0.196416	0.970514	0	0.306531	0.424713	1	1
687	0.415822	0.301642	0.960321	0	0.26556	0.936675	1	0.713066
688	0.258469	0.087557	0.811059	0	0.0699338	0.171524	0.861296	1
689	0.32107	0.0930669	0.766981	0	0	0.398151	1	0.184266
690	-65.9522	0.0113031	0.772105	0	0.748413	1	0.772216	0.482739
691	1.38283	0.0958931	0.934171	0	0	0.0752357	0.33516	1
692	1.19965	0.0531969	0.989057	0	0	0.164832	0.235982	0.572882
693	1.15074	0.10447	0.96438	0	0	0.163205	0.471118	0.972398
694	-0.0853997	0.146325	0.951152	0	0.210409	0.318352	1	0.81252
695	0.684869	0.189276	0.968461	0	0.0529228	0.481055	1	0.921468
696	-20.1993	0.0388949	0.877735	0	0.783649	0.818274	0.758264	0.645486
697	0.731169	0.113899	0.989865	0	0.0374968	0.389496	0.511019	0.899045
698	2.86145	0.0202289	0.836932	0	0.0126702	0.0132175	0.0413829	0.040641
699	1.04428	0.111421	0.971733	0	0	0.173458	0.632034	0.885536
700	0.000167228	2.00432	0.887152	0	1	1	1	0.489298
701	-0.340309	0.142622	0.981536	0	0.377757	0.358486	0.829604	0.832712
702	-0.244353	0.329823	0.93243	0	0.32289	1	0.72174	1
703	-0.256081	0.0930438	0.944934	0	0.418906	0.296348	0.452214	1
704	0.00438192	1.23979	0.958934	0	1	0.813778	0.7369	1
705	3.83e-11	19.092	0.980779	0	1	0.844884	0.887379	0.884359
706	-9.0266	0.0260035	0.856954	0	0.0967459	0.283929	0.49278	0.440518
707	0.156978	0.010987	0.955479	0	0.0377039	0.0670505	0.0645379	0.104163
708	0.207785	0.179755	0.998327	0	0.285656	0.597246	0.759628	0.925785
709	0.666285	0.189612	0.969471	0	0.0874644	0.439894	0.992407	1
710	2.94216	0.0257003	0.897674	0	0	0	0	0.174062
711	1.63015	0.0286706	0.981418	0	0.00419406	0.0461423	0.116412	0.30978
712	1.97015	0.0184932	0.975865	0	0.00483868	0.0158187	0.0933415	0.170477
713	-13.9437	0.0339969	0.87429	0	0.532383	0.792675	0.674656	0.470716
714	1.07817	0.0904486	0.895582	0	0	0	0.821992	0.5918
715	0.107483	0.302938	0.996976	0	0.355896	0.832721	0.947384	1
716	0.38053	0.0231815	0.98338	0	0.0698496	0.0649379	0.104971	0.307735
717	0.547158	0.13961	0.984575	0	0.060531	0.358144	0.723473	0.98606
718	-63.7192	0.00248998	-2.46528	0	0.0227993	0.0152293	1	0.0724638
719	-8.26546	0.0380686	0.887196	0	0.350702	0.751847	0.327609	0.671372
720	0.996895	0.0463786	0.945287	0	0.0498717	0.122756	0.146018	0.666906
721	-9.73776	0.00693469	0.916833	0	0.10268	0.147122	0.0500275	0.167529
722	-13.5593	0.00581093	-0.850251	0	0	0	0.624647	0.11164
723	-0.018568	0.988476	0.993992	0	0.735031	0.987596	0.93566	0.969541
724	0.514542	0.151528	0.898345	0	0.12762	0.29691	1	1
725	-0.0539378	0.592779	0.996016	0	0.679204	0.831814	1	1
726	0.032938	0.542876	0.971555	0	0.902677	0.682964	1	0.922938
727	0.644605	0.124581	0.986559	0	0.0966607	0.32632	0.738697	0.858644
728	0.159735	0.171632	0.967561	0	0.282571	0.34328	1	0.887651
729	0.688774	0.0435278	0.959977	0	0	0.164753	0.293585	0.518497
730	-3.26515	0.0226523	0.903097	0	0.109694	0.111486	0.33963	0.204728
731	1.2019	0.0690977	0.962514	0	0	0.16151	0.327963	0.598563
732	0.150206	0.391199	0.956664	0	0.84259	0.744181	0.864418	0.923504
733	0.0920962	0.229511	0.99545	0	0.271075	0.642547	0.932889	0.997621
734	0.216499	0.203219	0.984737	0	0.388988	0.505335	0.941311	0.880407
735	0	0	0	0	0	0	0	0
736	1.20528	0.0918832	0.953044	0	0.0224056	0.0395443	0.451523	0.859793
737	0.668795	0.109837	0.983605	0	0.117486	0.239765	0.547389	0.937036
738	0.00180866	0.0577777	0.933226	0	0.14817	0.210128	0.180565	0.870417
739	-0.217013	0.131486	0.99115	0	0.223147	0.444795	0.737689	0.84685
740	-1.39276	0.0692684	0.818435	0	0.0405066	0.207156	0.809731	0.300786
741	-0.182568	0.0360529	0.89036	0	0.0946583	0.0692745	0.485348	0.262344
742	0.616283	0.266825	0.951645	0	0	0.917983	1	1
743	0.0199416	0.0940005	0.865741	0	0.124516	0.100425	0.970271	0.508491
744	-1.78154	0.103508	0.846486	0	0.0863013	1	0.317299	0.713865
745	0.340576	0.185875	0.991132	0	0.286146	0.597218	0.823201	0.837711
746	0.17028	0.576707	0.858773	0	1	1	0.698929	0.810434
747	0.332847	0.0813179	0.90096	0	0.208507	0.42838	0.0940507	1
748	0.0937833	0.180073	0.956848	0	0.393262	0.451031	1	0.736175
749	-0.115182	0.11209	0.992397	0	0.314597	0.333621	0.607851	0.863822
750	0.77618	0.113563	0.968489	0	0.0843777	0.187281	0.742198	0.811871
751	0.0922436	0.0888341	0.854324	0	0.0568995	0.663926	0.0401838	1
752	0.880637	0.0926899	0.955185	0	0.0919696	0.274532	0.271057	1
753	0.148514	0.206859	0.998087	0	0.282599	0.69645	0.780509	0.952201
754	-0.403401	0.0950497	0.98074	0	0.158759	0.337618	0.488	0.859973
755	1.20795	0.0531568	0.989687	0	0.0243761	0.127734	0.241239	0.555569
756	-3.21851	0.00626095	0.812281	0	0.0796294	0.0563629	0.0881337	0.127403
757	1.6816	0.0299719	0.965318	0	0	0.0343235	0.194547	0.259057
758	0.522486	0.190366	0.984373	0	0.110371	0.609298	0.891695	0.856881
759	-0.0235462	0.109701	0.847984	0	0.365169	0.111344	1	0.846801
760	0.67209	0.0117571	0.993051	0	0.0319262	0.0521578	0.0599323	0.155932
761	0.519519	0.106399	0.99404	0	0.10096	0.365184	0.516469	0.899704
762	-1.19909	0.0609902	0.974092	0	0.107057	0.319822	0.51434	0.515227
763	0.649603	0.151492	0.957927	0	0.0520738	0.349687	0.95699	0.79164
764	0.7127	0.159993	0.936826	0	0.134581	0.187524	1	1
765	-0.0418931	0.817694	0.986152	0	0.681514	0.859976	1	0.877036
766	-9.2506	0.0163554	0.902102	0	0.130744	0.417961	0.252919	0.368699
767	0.597847	0.28319	0.942982	0	0	1	1	1
768	-1.50881	0.108457	0.973043	0	0.425988	0.635582	0.508486	0.739997
769	0.179518	0.240566	0.984518	0	0.366735	0.609716	1	0.94039
770	0.879494	0.11643	0.974264	0	0.0773834	0.18345	0.632677	0.940784
771	0.841454	0.143526	0.925141	0	0	0.247693	1	0.80438
772	-0.457425	0.0395348	0.963422	0	0.047552	0.15874	0.469475	0.471978
773	-1.47596	0.0730057	0.549262	0	1	0	0	1
774	-3.75502	0.0162576	0.904025	0	0.123641	0.178455	0.329091	0.200163
775	0.225146	0.07881	0.921788	0	0.165077	0.146555	0.788512	0.519453
776	0.537935	0.0684158	0.989093	0	0.157385	0.157882	0.380932	0.722003
777	-2.85111	0.0778421	0.971797	0	0.494129	0.451083	0.590106	0.748266
778	2.09318	0.0325683	0.937497	0	0.00825741	0.0305184	0.0443953	0.295944
779	-1.13098	0.0396587	0.98721	0	0.0967383	0.160697	0.368192	0.538759
780	-2.38637	0.042726	0.687939	0	0.0884477	0.137003	1	0.353357
781	1.12269	0.0577142	0.988997	0	0.0359154	0.151284	0.24998	0.599728
782	-1.64011	0.0563793	0.882337	0	0.302309	0.202872	0.246844	1
783	0.88679	0.0940428	0.987096	0	0.0722319	0.22916	0.43603	0.825702
784	4.22492	0.00774021	0.688324	0	0	0	0	0.0188232
785	0.168908	0.555549	0.947199	0	1	0.844611	1	1
786	0.389145	0.123578	0.951935	0	0.0964466	0.150311	0.78484	1
787	1.06434	0.089953	0.950095	0	0	0.175856	0.459294	1
788	0.121695	0.169362	0.96686	0	0.270581	0.368977	1	0.800149
789	2.27814	0.00599429	0.890311	0	0.0141827	0.0188403	0.0153538	0.0258057
790	1.02269	0.10695	0.976546	0	0	0.260175	0.474338	0.9746
791	-1.57919	0.0487438	0.979556	0	0.174229	0.236206	0.284544	0.644022
792	-0.389553	0.104218	0.971402	0	0.229941	0.4485	0.373657	1
793	-0.449733	0.122039	0.92996	0	0.183153	0.302175	1	0.737644
794	0.0468539	0.462653	0.98901	0	0.66065	0.882261	1	0.784152
795	0.786843	0.146225	0.89041	0	0.0693967	0.109932	1	1
796	0.597847	0.28319	0.942982	0	0	1	1	1
797	0.991576	0.100002	0.975941	0	0.0213516	0.28579	0.37509	0.91269
798	0.966732	0.0271144	0.981775	0	0.0307354	0.0421864	0.213969	0.342422
799	1.10934	0.04963	0.965491	0	0.03719	0.15604	0.113563	0.637779
800	0.956527	0.112514	0.983843	0	0	0.28372	0.557803	0.912385
801	1.64674	0.0289004	0.961076	0	0.0229595	0.0591583	0.0977455	0.243099
802	0.698923	0.031723	0.983748	0	0.0194496	0.187615	0.145114	0.362128
803	-19.3316	0.023533	0.711843	0	0.344196	1	0.259801	0.364509
804	2.05415	0.0588364	0.881627	0	0	0	0	0.798637
805	-0.0226787	0.944394	0.980923	0	0.786577	0.673663	0.998816	1
806	0.324186	0.31461	0.956029	0	0.213043	1	1	0.698653
807	0.881368	0.152163	0.935814	0	0	0.223676	1	0.888591
808	0.290049	0.0482881	0.929595	0	0.0727988	0.0296152	0.398935	0.485134
809	-0.708727	0.0360791	0.996684	0	0.08348	0.212999	0.286513	0.425719
810	0.578899	0.0826071	0.98952	0	0.169513	0.20276	0.416148	0.773372
811	-1.24391	0.127584	0.93815	0	0.460151	0.247658	0.929986	0.763425
812	-0.372627	0.0987366	0.979184	0	0.219456	0.292389	0.661855	0.902892
813	1.20872	0.0826254	0.974939	0	0.0248689	0.134541	0.362957	0.7464
814	-3.52216	0.020525	0.883156	0	0.108533	0.123716	0.40396	0.284728
815	1.11157	0.0692541	0.899265	0	0.08591	0.034617	0.287334	1
816	0	0	0	0	0	0	0	0
817	0.880509	0.156087	0.937227	0	0	0.230192	1	0.938153
818	0.481786	0.148999	0.878767	0	0	1	0.351073	0.843811
819	0.502889	0.04108	0.987007	0	0.116373	0.0916577	0.288987	0.413563
820	2.45794	0.0436198	0.871288	0	0	0	0	0.458961
821	0.350477	0.171838	0.991403	0	0.209048	0.494099	0.865538	0.895516
822	0.0970309	0.165955	0.996983	0	0.258019	0.499712	0.801126	0.918302
823	0.0248798	0.184311	0.996051	0	0.345383	0.518098	0.845286	0.93949
824	1.42406	0.076632	0.95816	0	0	0	0.418771	0.791135
825	0.994136	0.106686	0.959057	0	0.0726526	0.125304	0.491893	1
826	-110.815	0.00568861	0.669407	0	0.695869	0.684199	0.906384	0.740048
827	-0.131239	0.179297	0.956368	0	0.42492	0.288409	1	1
828	-0.345107	0.0803906	0.960135	0	0.315603	0.2734	0.541948	0.531583
829	0.0059328	0.852285	0.999785	0	0.840719	1	1	1
830	0.263209	0.273361	0.992118	0	0.326935	0.830935	0.882278	0.973397
831	0.710901	0.191878	0.976036	0	0	0.613024	0.869148	1
832	0.383736	0.173596	0.960423	0	0.183595	0.299018	1	1
833	1.83001	0.0367423	0.959218	0	0.0152117	0.0587018	0.0900154	0.348343
834	0.0814643	0.12921	0.994763	0	0.127771	0.515951	0.643049	0.827376
835	0.568541	0.158795	0.967461	0	0.134417	0.296632	0.926033	0.972222
836	1.91807	0.0754407	0.835304	0	0	0	0	1
837	1.02572	0.0310336	0.995033	0	0.017341	0.095827	0.177081	0.349871
838	-10.5543	0.0139863	0.922122	0	0.134109	0.196288	0.298228	0.410812
839	1.07582	0.096912	0.978654	0	0.0131526	0.193066	0.460968	0.856339
840	1.05671	0.140451	0.883285	0	0	0	1	1
841	0.459005	0.0745551	0.98729	0	0.154593	0.170397	0.510129	0.686416
842	-0.351109	0.0356526	0.945203	0	0.212093	0.238018	0.088814	0.418918
843	0.417928	0.190041	0.968818	0	0.300988	0.384244	1	0.973353
844	1.94895	0.0676758	0.819826	0	0	0	0	1
845	1.12121	0.0940278	0.973621	0	0	0.152015	0.492305	0.901857
846	0.0366624	0.812289	0.983362	0	0.946333	1	0.957387	1
847	0.370498	0.170293	0.952504	0	0.152497	0.349201	1	1
848	1.80947	0.0254413	0.974089	0	0.0111881	0.0550996	0.0689832	0.260585
849	-2.84374	0.0294619	0.752067	0	0.0340521	0.115303	0.727905	0.281914
850	0.155274	0.0258516	0.652725	0	0	0	0.203108	0.731787
851	-0.396942	0.24333	0.970344	0	0.58233	0.467289	1	1
852	0.457931	0.23877	0.972823	0	0.236391	0.663313	1	1
853	0.715069	0.107972	0.987713	0	0.0842529	0.271793	0.525334	0.932254
854	1.08247	0.0795501	0.980549	0	0.0537197	0.130525	0.368927	0.797192
855	1.87889	0.0524344	0.933951	0	0	0.0597581	0.0575105	0.644618
856	0.926379	0.123032	0.962973	0	0.0632653	0.156722	0.679439	1
857	0.146054	0.13224	0.952558	0	0.102047	0.420699	0.93556	0.659169
858	0.886202	0.133205	0.934997	0	0	0.233884	0.84912	1
859	1.7124	0.0276613	0.980786	0	0.0183483	0.0467281	0.0774037	0.334399
860	0.236028	0.0212249	0.994514	0	0.0345879	0.0926575	0.127369	0.328394
861	0.888332	0.0446549	0.978168	0	0	0.105851	0.351195	0.479111
862	0.276182	0.0339847	0.983336	0	0	0.25027	0.236819	0.367891
863	0.178315	0.49	0.94096	0	0.890008	0.970044	0.666071	1
864	-1.32904	0.0215985	0.794697	0	0.138985	0.207312	0.0681925	0.495883
865	0	0	0	0	0	0	0	0
866	-0.256649	0.0446007	0.674926	0	0	0	0.917904	0.382623
867	1.93273	0.0771252	0.841734	0	0	0	0	0.933633
868	-0.152009	0.037072	0.989586	0	0.0674394	0.146593	0.31678	0.499852
869	1.24584	0.0731437	0.972553	0	0	0.158677	0.295807	0.796052
870	0.972621	0.136255	0.907997	0	0	0.0914241	1	0.844674
871	0	0	0	0	0	0	0	0
872	-0.4901	0.0418821	0.963449	0	0.092778	0.241504	0.239885	0.349511
873	1.10301	0.0321468	0.979103	0	0.0437192	0.105125	0.0897777	0.358136
874	-0.0280773	1.09798	0.98169	0	0.618737	1	1	1
875	0.0276816	0.153928	0.995221	0	0.329077	0.465914	0.690456	0.992305
876	-1.53e-10	18.5385	0.959779	0	1	0.711497	0.554674	1
877	-2.43489	0.109424	0.960671	0	0.558562	0.468304	0.592662	0.86532
878	0.525101	0.182554	0.971924	0	0.170232	0.418622	1	0.894931
879	1.4448	0.091199	0.927677	0	0	0	0.387962	1
880	0.284668	0.0739109	0.938868	0	0.176368	0.304161	0.310401	0.78005
881	0.180328	0.410087	0.990914	0	0.513986	1	1	1
882	0.985701	0.0308943	0.994139	0	0.0141144	0.093217	0.201177	0.351149
883	0.229743	0.126153	0.921877	0	0.238966	0.311735	1	0.609292
884	0	0	0	0	0	0	0	0
885	1.98352	0.073369	0.85542	0	0	0	0	0.843942
886	-0.00370837	0.60247	0.97564	0	0.830804	0.740236	1	0.830253
887	-44.2324	0.0166937	0.818408	0	0.948004	0.445842	0.749401	0.545352
888	0.0648221	0.766631	0.978808	0	1	1	1	1
889	-3.30726	0.024762	0.956501	0	0.116686	0.152908	0.226365	0.307932
890	-2.46362	0.0177478	0.967645	0	0.112398	0.151499	0.126647	0.273036
891	1.11207	0.0756284	0.948286	0	0.092322	0.106298	0.26041	0.798146
892	0.529901	0.0835033	0.973184	0	0.0955626	0.313129	0.281007	0.747184
893	-2.59081	0.0382205	0.961117	0	0.29324	0.247014	0.28433	0.387257
894	0.191045	0.13551	0.991965	0	0.1725	0.391174	0.653656	1
895	0.629642	0.119434	0.953144	0	0	0.481503	0.772589	0.580358
896	-11.9172	0.0361465	0.815195	0	0.617574	0.423927	0.75457	0.24477
897	0.161261	0.111247	0.984351	0	0.209649	0.305592	0.533418	1
898	0.589156	0.263407	0.890584	0	0	1	1	0.548536
899	1.43789	0.090012	0.91332	0	0	0.139438	0.173284	1
900	0.781943	0.0270855	0.943302	0	0.1038	0.0102573	0.162802	0.214777
901	7.36e-11	18.152	0.964922	0	0.529633	0.848293	1	1
902	2.8349	0.00952966	0.955844	0	0	0	0	0.12384
903	-0.106023	0.0603872	0.98705	0	0.136562	0.224335	0.381274	0.585975
904	1.25811	0.0723621	0.928331	0	0.0438468	0.243257	0.0708403	0.750075
905	1.63591	0.0265745	0.974323	0	0.0203827	0.0353613	0.0986508	0.257516
906	-4.91798	0.0524416	0.909721	0	0.212235	0.437511	0.768756	0.584334
907	0.964241	0.0961387	0.940011	0	0.103544	0.0833459	0.358483	1
908	-5.7084	0.0323544	0.92637	0	0.19218	0.425143	0.512769	0.520813
909	1.59516	0.0386753	0.867464	0	0.0348202	0.111155	0.0777192	0.295315
910	-16.7173	0.0234678	0.802273	0	0.53683	0.731168	0.283772	0.715209
911	-0.0496772	0.186705	0.924361	0	0.642933	0.340105	1	0.747588
912	0.957632	0.0958288	0.969746	0	0.0438751	0.219231	0.3607	0.945714
913	0.16066	0.150209	0.979576	0	0.300369	0.570637	0.783622	0.737206
914	0.17929	0.0658737	0.953602	0	0.196386	0.122134	0.221643	0.810795
915	-18.4583	0.0251679	0.83567	0	0.328925	0.607014	0.791366	0.546197
916	0.337937	0.0709517	0.980075	0	0.134167	0.18501	0.301649	0.746253
917	-0.0877694	0.0679025	0.9841	0	0.104603	0.368785	0.302348	0.650092
918	0.658971	0.0283342	0.983886	0	0.0771298	0.0766825	0.139068	0.358792
919	0.03849	0.857204	0.986667	0	1	1	0.898122	1
920	-3.99885	0.0050254	0.934628	0	0.0393999	0.031886	0.0874544	0.110316
921	-0.18613	0.0491964	0.992887	0	0.111551	0.158942	0.397087	0.581305
922	1.50245	0.0744667	0.931695	0	0	0.106017	0.172416	0.901053
923	1.88688	0.0612509	0.890015	0	0	0	0.220236	0.388219
924	-0.399351	0.194601	0.812704	0	1	0.133979	1	1
925	2.41411	0.0240808	0.955359	0	0	0.0183664	0.0452866	0.214088
926	-0.181784	0.132441	0.99185	0	0.317417	0.42207	0.762472	0.832625
927	-0.797757	0.124638	0.988006	0	0.284749	0.613704	0.629884	0.847249
928	-1.52328	0.122809	0.856062	0	0.810737	0.823004	0.555109	0.535374
929	-1.26465	0.14368	0.979453	0	0.390797	0.61843	0.633461	0.904308
930	-0.00988256	1.23512	0.961996	0	0.780492	0.921341	1	0.721741
931	-0.0193145	1.0032	0.990724	0	0.75015	0.880822	0.857531	0.982049
932	-0.0041968	1.33066	0.988761	0	0.860381	0.871867	0.994292	0.786307
933	1.19615	0.0537731	0.966574	0	0.0440507	0.137831	0.170974	0.508008
934	2.11291	0.0655815	0.866286	0	0	0	0	0.644006
935	0.292894	0.206688	0.990264	0	0.249647	0.631594	0.904464	0.880057
936	0.245429	0.330025	0.968903	0	0.582877	0.77246	0.97679	1
937	1.33996	0.0982352	0.939865	0	0	0.0796188	0.376338	1
938	2.00974	0.0326054	0.971276	0	0	0.0280015	0.0909065	0.331454
939	0.600941	0.0471312	0.810625	0	0.100137	0.320441	0.119111	0.201465
940	2.02119	0.0695065	0.867524	0	0	0	0	0.796593
941	0.970633	0.104925	0.83219	0	0	0	1	0.661709
942	0.151732	0.00783685	0.988425	0	0.00947291	0.060869	0.0398749	0.125797
943	-14.5049	0.0228346	0.703746	0	0.195308	0.0660992	0.573914	0.643202
944	-1.73e-10	18.7348	0.962068	0	1	1	1	0.594823
945	1.13446	0.0429618	0.971495	0	0.0650354	0.0855067	0.216542	0.373691
946	-5.41585	0.0567702	0.921305	0	0.319332	0.333483	0.68885	0.698214
947	-0.398445	0.161541	0.995099	0	0.30272	0.533002	0.766804	0.922827
948	-0.000762265	1.93435	0.995158	0	0.908783	0.995373	0.898152	0.892858
949	1.42563	0.0225926	0.979809	0	0.0234793	0.0443656	0.0733295	0.293914
950	-0.560482	0.120598	0.88993	0	0.159728	1	0.40577	0.723982
951	0.0846344	0.110536	0.817356	0	0	1	0.479111	0.432208
952	-5.45722	0.0397616	0.866979	0	0.169459	0.299383	0.69747	0.354992
953	-7.58476	0.0637714	0.850646	0	0.870268	0.344607	0.881867	0.561632
954	-19.2289	0.0147822	0.858052	0	0.269137	0.540515	0.489905	0.340178
955	-0.130231	0.460643	0.981382	0	0.569842	0.848199	0.91261	0.797418
956	-19.7895	0.0311936	0.865914	0	0.865564	0.490385	0.573111	0.675143
957	-2.89827	0.0105692	0.900601	0	0.0415822	0.0702545	0.234393	0.16237
958	-0.248478	0.467059	0.971528	0	0.588529	0.738053	0.885	0.801836
959	-0.205255	0.0696193	0.99569	0	0.161828	0.331966	0.430977	0.612537
960	0.774377	0.162932	0.972486	0	0	0.45012	0.85397	1
961	1.39808	0.0705602	0.951814	0	0.0640463	0.0683135	0.207165	0.691026
962	0.163875	0.553504	0.778213	0	1	1	0.49403	0.651809
963	0.399144	0.0856658	0.911143	0	0.0861237	0.21007	0.848271	0.486213
964	-9.06766	0.0284938	0.896311	0	0.173728	0.48516	0.523882	0.508863
965	-1.14079	0.0674005	0.98112	0	0.27582	0.286716	0.455748	0.691534
966	-0.844539	0.0743573	0.852211	0	0.131853	0.822302	0.39436	0.734937
967	0.404771	0.0244138	0.969231	0	0.0788199	0.103922	0.0602516	0.281011
968	0.891946	0.0464262	0.991477	0	0.0281954	0.132867	0.274631	0.445168
969	0.603792	0.130827	0.994801	0	0.11344	0.425368	0.626311	0.903808
970	0.133842	0.505468	0.892854	0	0.759224	1	0.904411	0.593576
971	0.0452375	0.555578	0.871528	0	1	0.592048	1	0.485929
972	0.0150747	0.881296	0.968627	0	0.965947	0.769812	1	0.669225
973	0.394614	0.138997	0.993698	0	0.214016	0.488556	0.620221	0.932206
974	0.0713959	0.719432	0.974215	0	1	0.910777	1	0.857298
975	-0.476381	0.159846	0.909096	0	0.788389	0.475376	0.60135	1
976	-7.56823	0.0481156	0.925831	0	0.427076	0.549337	0.460676	0.574948
977	1.14575	0.0530303	0.967008	0	0.0645515	0.104418	0.176723	0.493261
978	-1.98956	0.122945	0.96866	0	0.505509	0.590513	0.718608	0.827226
979	1.14211	0.0213742	0.862229	0	0.0807399	0.0369604	0.0219789	0.234408
980	0.992611	0.039303	0.980628	0	0.0611204	0.0807388	0.162117	0.402508
981	0.939781	0.0888518	0.971796	0	0.0403427	0.160129	0.379221	0.818457
982	0.287247	0.297766	0.964496	0	0.43371	1	0.663342	1
983	0.643028	0.078885	0.987664	0	0.0629599	0.185438	0.536999	0.676237
984	1.51143	0.0239546	0.98924	0	0.0107416	0.0568117	0.0961713	0.275309
985	0.782775	0.0785588	0.985586	0	0.0358477	0.244922	0.384708	0.648159
986	-0.61137	0.102924	0.971298	0	0.21654	0.627885	0.607671	0.603777
987	0.648102	0.00750192	0.945891	0	0.0235541	0.0227117	0.0637931	0.0742099
988	-5.72362	0.0148735	0.96841	0	0.131492	0.183196	0.201013	0.268671
989	0.71461	0.141758	0.968827	0	0	0.627463	0.505587	0.998604
990	-66.3109	0.00583889	0.801555	0	0.490665	0.514468	0.518313	0.263748
991	0.760954	0.0883744	0.971815	0	0.0624251	0.391352	0.28162	0.773946
992	0.585475	0.163244	0.947722	0	0.12198	0.239323	1	1
993	-2.79513	0.0321266	0.9114	0	0.264934	0.2589	0.478612	0.277579
994	0.000138399	2.03735	0.995981	0	1	0.97081	1	0.928133
995	0.199551	0.47231	0.95077	0	0.809751	1	0.782599	0.7927
996	2.29162	0.0234121	0.96686	0	0.00588238	0.00896464	0.0517652	0.24119
997	0.599023	0.279147	0.944046	0	0	1	0.973042	1
998	1.17595	0.0618785	0.927109	0	0	0.105821	0.472591	0.353162
999	0.677479	0.108972	0.991717	0	0.105185	0.348152	0.491191	0.869622
1000	5.41e-05	2.26534	0.983286	0	1	1	1	0.673819
1001	1.22985	0.0673124	0.950794	0	0.0261039	0.0631049	0.227662	0.6379
1002	0.20816	0.485605	0.959102	0	0.800146	1	0.906054	0.882545
1003	-0.357949	0.0952998	0.920171	0	0.078861	0.116807	0.639588	1
1004	1.43792	0.00751959	0.993463	0	0	0.0261306	0.0437735	0.0943429
1005	0.264279	0.218996	0.989794	0	0.31018	0.698051	0.800999	1
1006	-0.513242	0.206401	0.938634	0	0.627881	0.666685	0.71257	0.983304
1007	2.6064	0.0122815	0.807666	0	0	0.0172775	0.0835017	0.0461895
1008	-0.0833001	0.218458	0.983724	0	0.372662	0.488245	1	1
1009	-1.027	0.0412538	0.977374	0	0.129096	0.20189	0.305825	0.490094
1010	0.526339	0.0517844	0.973303	0	0.0767517	0.147763	0.217807	0.500305
1011	-1.21336	0.0353566	0.970852	0	0.153694	0.164945	0.173756	0.404645
1012	1.76946	0.00754322	0.988929	0	0	0.0195598	0.0398628	0.08509
1013	-2.22075	0.146163	0.940748	0	0.725634	0.639911	0.609025	0.959515
1014	1.39474	0.0288335	0.894824	0	0.11576	0.0719141	0.0452416	0.175318
1015	-2.29391	0.0456634	0.913361	0	0.331646	0.114611	0.251574	0.552077
1016	0.878102	0.0754386	0.947683	0	0.0484311	0.370271	0.188172	0.617824
1017	2.38494	0.0320503	0.708213	0	0	0.0734686	0.0609242	0.251769
1018	1.65169	0.0200365	0.948628	0	0.0290582	0.0571436	0.0377672	0.164177
1019	0.197267	0.108138	0.974078	0	0.344795	0.297343	0.462441	0.921488
1020	-3.36565	0.0415475	0.920303	0	0.354533	0.361768	0.362717	0.29178
1021	1.68563	0.0173177	0.955171	0	0.034318	0.0561444	0.0330133	0.184935
1022	-1.3245	0.0803671	0.972316	0	0.156935	0.402969	0.498914	0.864882
1023	-1.50549	0.157562	0.966414	0	0.661574	0.573392	0.640639	0.934562
1024	-0.178134	0.595894	0.944938	0	0.36343	1	1	0.958959
1025	0	0	0	0	0	0	0	0
1026	-2.07161	0.00186125	0.726838	0	0	0.0114721	0.0253533	0.0394024
1027	-1.00651	0.195452	0.976059	0	0.605836	0.619766	0.767481	0.834077
1028	-12.2464	0.0316617	0.726771	0	0.480779	0.415902	1	0.311808
1029	0.384496	0.0121617	0.429454	0	0	0	0	0.391222
1030	0.815987	0.107811	0.984746	0	0.0510265	0.241924	0.565399	0.90764
1031	1.54263	0.0588894	0.965786	0	0	0.111456	0.195174	0.524608
1032	1.70063	0.0758516	0.893898	0	0.0117162	0.0785805	0.0548312	0.85977
1033	-1.53573	0.0868868	0.973955	0	0.258339	0.328982	0.685692	0.722184
1034	-0.0259897	1.17163	0.957339	0	0.64265	0.590967	1	1
1035	-3.24e-11	18.6801	0.985598	0	0.683169	1	1	0.979206
1036	-2.62596	0.141433	0.880484	0	0.284855	0.527107	0.760879	1
1037	1.86865	0.0755417	0.874871	0	0	0	0.0598159	0.912379
1038	5.76e-11	20.374	0.989574	0	1	0.753007	1	1
1039	-0.515165	0.0133668	0.86916	0	0.0332982	0.0776812	0.129927	0.289846
1040	1.1586	0.0870552	0.973302	0	0.0306379	0.145727	0.365007	0.865103
1041	2.04415	0.0409288	0.947545	0	0.0175014	0.0180607	0.0526534	0.428964
1042	0.173829	0.509755	0.929692	0	0.937399	0.856092	0.912435	0.874295
1043	-3.39276	0.0411718	0.920665	0	0.200152	0.372441	0.614778	0.348112
1044	1.07842	0.0641939	0.975518	0	0	0.185678	0.238795	0.61274
1045	-1.00931	0.0728922	0.983089	0	0.260592	0.463301	0.348176	0.692493
1046	-3.76194	0.050818	0.951307	0	0.483294	0.36165	0.34968	0.719329
1047	0.354487	0.0807527	0.974852	0	0.196954	0.195238	0.326384	0.799602
1048	-0.226941	0.224931	0.98042	0	0.288787	0.557919	1	1
1049	-1.30867	0.170517	0.970507	0	0.445431	0.714318	0.673269	0.852869
1050	1.32972	0.0718508	0.967921	0	0.0465828	0.0465085	0.32255	0.709165
1051	-0.0613372	0.0591354	0.997654	0	0.154029	0.264281	0.385458	0.576587
1052	-11.3989	0.0535628	0.904402	0	0.69636	0.705553	0.796496	0.684936
1053	1.78083	0.0509093	0.958324	0	0	0.0810076	0.117756	0.483345
1054	0.472309	0.0652131	0.954569	0	0.16406	0.179341	0.235618	0.5872
1055	-0.17431	0.217002	0.980725	0	0.286509	0.524329	1	1
1056	-2.26e-10	19.9156	0.979242	0	1	0.809077	1	0.795241
1057	-8.95602	0.0224183	0.956692	0	0.295026	0.332261	0.351092	0.429373
1058	1.17586	0.0353458	0.972724	0	0.0114042	0.11155	0.127995	0.335424
1059	-0.103447	0.214255	0.996381	0	0.324845	0.669752	0.820612	1
1060	-204.139	0.00168807	0.561465	0	0.392148	0.266493	0.490983	0.139876
1061	0.24028	0.18348	0.994779	0	0.21446	0.520197	0.851713	0.985762
1062	1.89795	0.0799962	0.82861	0	0	0	0	1
1063	2.98e-11	18.6446	0.986206	0	0.840269	0.89632	0.809265	0.876599
1064	-0.300394	0.337372	0.976211	0	0.739131	0.671997	0.789465	0.881952
1065	-1.03073	0.0604431	0.825465	0	0.18396	0.317673	0.880519	0.353888
1066	-0.670832	0.102137	0.979257	0	0.303707	0.256018	0.676029	0.859595
1067	1.93589	0.071278	0.831396	0	0	0	0	1
1068	0.812673	0.084102	0.986875	0	0.0437862	0.291113	0.433382	0.645259
1069	-0.163581	0.267333	0.979786	0	0.275498	0.896184	0.79081	0.883306
1070	1.3927	0.0788088	0.960428	0	0	0.141466	0.250645	0.742108
1071	2.40711	0.0170533	0.892704	0	0.0154748	0.0202885	0.0293543	0.0737173
1072	1.26483	0.0351501	0.975492	0	0.0408454	0.0708105	0.141823	0.386906
1073	0.000925994	1.59843	0.98854	0	1	0.861078	1	1
1074	-3.56645	0.0354736	0.966644	0	0.345271	0.222883	0.360377	0.457067
1075	0.0789828	0.102685	0.997251	0	0.154057	0.375883	0.518744	0.863442
1076	-0.00401378	1.42103	0.975133	0	0.854428	0.82602	0.846247	0.688003
1077	-0.031384	0.88488	0.979647	0	0.728322	0.809566	0.865767	0.879699
1078	-1.77587	0.043319	0.942075	0	0.130165	0.392043	0.347859	0.31082
1079	0.667614	0.043257	0.981996	0	0.0626154	0.127947	0.192366	0.425321
1080	0.592354	0.243753	0.918024	0	0	1	0.841127	0.803141
1081	1.11037	0.0897494	0.951869	0	0	0.221861	0.335347	1
1082	1.30298	0.071682	0.939151	0	0.0204229	0.134184	0.153104	0.689625
1083	1.15754	0.105565	0.925947	0	0	0	0.768181	0.821531
1084	-0.00718929	1.49632	0.949691	0	0.737146	1	0.862408	0.542762
1085	-0.641187	0.0303035	0.98759	0	0.121017	0.125093	0.182304	0.353943
1086	-0.036223	1.20721	0.950357	0	0.435664	1	0.99368	0.956706
1087	1.01389	0.101286	0.954059	0	0	0.362321	0.282373	1
1088	0.806366	0.0478724	0.976266	0	0	0.192105	0.297179	0.601219
1089	2.02056	0.066278	0.861594	0	0	0	0	0.775678
1090	-0.420802	0.259428	0.986309	0	0.490685	0.648033	0.891088	1
1091	0	35.5065	1	0	1	1	1	1
1092	0.00384293	0.905941	0.980613	0	0.86116	1	0.778954	0.771787
1093	1.6195	0.0436373	0.977763	0	0	0	0.245533	0.477954
1094	-0.775822	0.0416464	0.969405	0	0.163871	0.267664	0.207555	0.434225
1095	0.0119488	1.03508	0.979033	0	1	0.849782	0.754256	0.850943
1096	-4.63588	0.0494411	0.967851	0	0.384227	0.438193	0.484671	0.622289
1097	1.29129	0.0983707	0.942096	0	0	0	0.587727	0.854443
1098	2.04466	0.0263688	0.971837	0	0.0050529	0.0214018	0.071778	0.30157
1099	-10.3187	0.0360327	0.697061	0	1	0.573153	0.503867	0.424698
1100	-1.13494	0.0609376	0.756363	0	0.25121	0.183787	1	0.350324
1101	-0.00516234	0.241497	0.987028	0	0.365462	0.737787	0.818203	1
1102	-7.09096	0.0394983	0.911313	0	0.431429	0.639161	0.377221	0.486416
1103	-4.06042	0.0536169	0.922099	0	0.47831	0.639093	0.446158	0.496709
1104	0.284094	0.381002	0.981144	0	0.539658	0.969118	0.964955	1
1105	0.157212	0.474993	0.943826	0	0.957579	0.709622	1	0.963984
1106	1.60879	0.0674255	0.939897	0	0	0.119021	0.153496	0.591445
1107	-0.36423	0.137228	0.984611	0	0.248803	0.676667	0.529974	0.918356
1108	-0.0179833	1.02876	0.97367	0	0.773417	0.762842	1	0.806063
1109	-2.50529	0.0116698	0.928321	0	0.0904851	0.0354819	0.197291	0.205085
1110	-3.59932	0.0748398	0.90499	0	0.603414	0.581951	0.366584	0.836728
1111	-16.9547	0.0227532	0.806642	0	0.306277	0.632679	0.508511	0.270624
1112	-0.182164	0.328377	0.989824	0	0.468721	0.872757	0.791287	0.907482
1113	-1.92e-11	20.2803	0.998481	0	1	1	0.921524	0.933106
1114	-0.00511911	0.23364	0.999456	0	0.352199	0.722343	0.821982	0.967442
1115	1.1678	0.0404932	0.931159	0	0.0244962	0.0242899	0.122049	0.607051
1116	-1.32e-10	18.4432	0.962667	0	1	0.736234	0.645087	1
1117	0.597847	0.28319	0.942982	0	0	1	1	1
1118	0.659674	0.230531	0.963242	0	0	0.743104	1	0.937231
1119	0.0597671	0.710603	0.987581	0	0.913332	1	1	0.891484
1120	3.0274	0.00187246	0.920096	0	0	0	0	0.0142777
1121	1.14335	0.0686971	0.971424	0	0.062364	0.161981	0.218311	0.727328
1122	0.239325	0.338216	0.957712	0	0.304512	1	1	0.647511
1123	-2.50009	0.0175959	0.985088	0	0.0742783	0.11982	0.17737	0.247409
1124	0.0487702	0.18215	0.954913	0	0.316811	0.408396	1	0.939401
1125	0.174658	0.593791	0.947477	0	1	0.970468	1	0.901282
1126	2.28843	0.0223213	0.959856	0	0.00227638	0.0258363	0.0567338	0.194544
1127	1.11869	0.0492731	0.970583	0	0.0530285	0.0814246	0.256418	0.480736
1128	1.92958	0.0465755	0.950358	0	0	0.0617831	0.0869734	0.429485
1129	-1.91232	0.0291221	0.855215	0	0.132638	0.165061	0.548339	0.29936
1130	-0.143327	0.0508885	0.811342	0	0	0.183439	0.716359	0.659664
1131	1.73573	0.0402296	0.903606	0	0	0.0870094	0	0.556292
1132	0.157226	0.509943	0.937093	0	1	0.724482	1	1
1133	0.916625	0.0888645	0.980342	0	0.0898036	0.202236	0.363844	0.853545
1134	-0.0415212	1.00395	0.963192	0	0.634693	0.650557	1	1
1135	-0.0160861	1.20006	0.954958	0	0.720481	0.833533	0.590035	1
1136	0.877387	0.027624	0.941142	0	0.0804192	0.123652	0.0290801	0.339642
1137	0.353654	0.0681945	0.986934	0	0.0844229	0.187312	0.337633	0.742436
1138	-0.00226335	0.213215	0.99604	0	0.299136	0.709605	0.772844	1
1139	1.56294	0.0551858	0.959815	0	0	0.110076	0.206846	0.462182
1140	0.976827	0.102467	0.852794	0	0	0	1	0.61311
1141	0.0336888	0.872302	0.963443	0	1	1	0.652246	0.866272
1142	0	0	0	0	0	0	0	0
1143	-1.1632	0.0138541	0.815378	0	0.0976066	0.103374	0.203456	0.0523069
1144	-0.0702198	0.463673	0.986993	0	0.431536	1	1	0.970598
1145	-0.0204365	1.06558	0.987513	0	0.701772	1	1	0.831899
1146	0	0	0	0	0	0	0	0
1147	1.86e-11	18.6771	0.948425	0	0.609011	1	1	0.576356
1148	0.25584	0.256869	0.972593	0	0.500463	0.580086	1	1
1149	-0.00900327	1.3147	0.9744	0	0.783236	0.77196	0.960175	0.865645
1150	0	0	0	0	0	0	0	0
1151	-1.25191	0.195296	0.933583	0	0.88659	0.518417	0.696637	1
1152	-0.0417678	0.708675	0.987277	0	0.641007	1	0.897385	0.862354
1153	-3.82534	0.00230115	0.770241	0	0.00893101	0.0164741	0.0422323	0.0186063
1154	0.388417	0.333939	0.974522	0	0.317895	0.99362	1	0.911979
1155	-0.626871	0.0476264	0.990591	0	0.0940181	0.204276	0.427621	0.527876
1156	1.57333	0.0337781	0.981818	0	0.00703048	0.0675835	0.14924	0.330174
1157	0.596532	0.279309	0.913226	0	0	1	1	0.91684
1158	-0.835216	0.116492	0.961535	0	0.564155	0.34766	0.676467	0.808316
1159	0.856226	0.0220161	0.914023	0	0.0959932	0.0325886	0.0254714	0.30226
1160	0.577432	0.065761	0.983416	0	0.063391	0.19648	0.354205	0.573548
1161	-6.33715	0.0830157	0.873776	0	1	0.410337	0.759249	0.778012
1162	2.07855	0.0627316	0.872553	0	0	0	0	0.694046
1163	0.663376	0.194519	0.969209	0	0	0.740963	0.778367	1
1164	-1.86425	0.0660015	0.91398	0	0.431983	0.450623	0.682361	0.526064
1165	1.68035	0.0855194	0.890952	0	0	0	0.175261	0.981089
1166	2.55051	0.0201155	0.935726	0	0.00403166	0.0137614	0.0415106	0.162235
1167	0.0180268	0.0656371	0.961182	0	0.182089	0.3142	0.220272	0.707276
1168	-0.167916	0.0553435	0.993242	0	0.0912097	0.327148	0.3084	0.581612
1169	0.220601	0.130577	0.977811	0	0.116238	0.333345	0.810683	0.837015
1170	-0.378225	0.049219	0.8985	0	0	0.321875	0.654007	0.361091
1171	2.05586	0.0216859	0.977414	0	0.0056742	0.0254351	0.0642556	0.227609
1172	-8.37541	0.0177636	0.78113	0	0.244861	0.333287	0.131836	0.136621
1173	-1.55057	0.0382303	0.990747	0	0.140081	0.275422	0.311323	0.425804
1174	1.11788	0.0961678	0.968385	0	0	0.262887	0.328919	0.900271
1175	0	0	0	0	0	0	0	0
1176	4.16e-11	18.686	0.985478	0	0.686869	0.941415	1	0.986821
1177	-0.0432814	0.376626	0.923844	0	0.728544	0.88749	0.60789	0.713296
1178	-0.70084	0.158074	0.956358	0	0.554925	0.514913	0.856461	0.728028
1179	2.12034	0.0340754	0.774842	0	0	0.109048	0.101791	0.174621
1180	-0.2193	0.0852213	0.960496	0	0.214744	0.418406	0.596794	0.855577
1181	-1.58326	0.0786281	0.958646	0	0.394221	0.229795	0.464295	0.888787
1182	-0.000301102	1.58611	0.970341	0	0.949239	0.933847	1	0.698106
1183	-0.758327	0.0266189	0.683124	0	0	0	0.653104	0.298295
1184	-2.78951	0.0279166	0.936256	0	0.116394	0.220358	0.468954	0.358975
1185	0.194523	0.128682	0.99403	0	0.255377	0.42889	0.5672	0.950362
1186	0.448822	0.0584579	0.925162	0	0.0830248	0.199924	0.168594	0.472949
1187	-0.341662	0.276147	0.956721	0	0.279288	0.913578	0.807375	0.741727
1188	-0.0180863	0.793337	0.992994	0	0.776325	0.852723	1	0.851848
1189	2.54794	0.0223084	0.937356	0	0	0	0.0181179	0.206423
1190	0.0262223	0.57778	0.983496	0	0.851776	0.82663	0.804857	1
1191	-3.2174	0.0408426	0.967807	0	0.337654	0.191618	0.369862	0.514026
1192	0.718942	0.132117	0.987127	0	0.0711655	0.423796	0.568425	1
1193	-1.92312	0.10683	0.944894	0	0.667875	0.595365	0.485931	0.751655
1194	0.866856	0.0438968	0.983873	0	0.0595057	0.0615958	0.23869	0.455296
1195	0.372882	0.344167	0.974488	0	0.348469	1	1	1
1196	1.77446	0.0317614	0.902285	0	0.0771393	0.0210016	0.10061	0.262345
1197	0	0	0	0	0	0	0	0
1198	1.1911	0.069987	0.962442	0	0.0195917	0.116773	0.286173	0.593089
1199	0.472928	0.102544	0.985239	0	0.196286	0.206522	0.561907	0.849427
1200	2.35437	0.0180298	0.950765	0	0.00784958	0.0255146	0.0437358	0.143892
1201	0.322109	0.302532	0.944091	0	0.405257	0.89429	0.940669	0.644707
1202	2.3877	0.0471712	0.888819	0	0	0	0	0.481425
1203	-1.9815	0.099854	0.937386	0	0.361531	0.2634	0.63502	0.990124
1204	0	0	0	0	0	0	0	0
1205	-0.0188582	1.18539	0.986655	0	0.671608	1	1	0.918825
1206	-0.215814	0.390097	0.983255	0	0.599967	0.691135	1	0.953909
1207	1.31466	0.0769259	0.966715	0	0	0.159906	0.282669	0.692913
1208	2.7167	0.016004	0.956392	0	0	0	0	0.192077
1209	-1.67407	0.145609	0.946046	0	0.610502	0.675282	0.545057	0.993675
1210	0.579965	0.0934551	0.991336	0	0.0938972	0.232009	0.567311	0.759591
1211	1.22773	0.0215716	0.972061	0	0.0562493	0.076083	0.0548878	0.226798
1212	0.462776	0.0467138	0.987962	0	0.0892087	0.202655	0.212319	0.585809
1213	0.778886	0.136755	0.963585	0	0.101574	0.198352	0.813586	0.965363
1214	-0.696794	0.0397796	0.975981	0	0.172772	0.152846	0.280525	0.467245
1215	-1.04008	0.0419257	0.916249	0	0.131455	0.325631	0.131797	0.328287
1216	-9.90986	0.0599095	0.857366	0	0.379841	0.648611	0.790019	0.746663
1217	-0.0427065	0.793326	0.990719	0	0.669348	0.919978	0.881305	1
1218	0.724298	0.158308	0.975661	0	0	0.589073	0.672727	1
1219	-0.0591114	0.0266761	0.684859	0	0.0672198	0.0439329	0.0833629	0.187243
1220	1.10228	0.0834059	0.95955	0	0.0608722	0.118337	0.358517	0.840523
1221	1.29625	0.0946297	0.934994	0	0	0.0870097	0.39134	1
1222	0.257012	0.278562	0.983606	0	0.434327	0.701602	1	0.958044
1223	1.89795	0.0799962	0.82861	0	0	0	0	1
1224	0.55991	0.0822314	0.990953	0	0.1129	0.236929	0.407837	0.713214
1225	-0.303954	0.0322457	0.994328	0	0.0827465	0.163412	0.188255	0.381089
1226	-0.0164124	1.03499	0.991928	0	0.757308	0.917257	0.922143	0.896241
1227	-0.0771846	0.287429	0.994586	0	0.560137	0.754756	0.797245	1
1228	0.596528	0.27897	0.939839	0	0	1	1	0.880264
1229	-0.438871	0.375296	0.89065	0	0.333921	0.81932	1	0.730909
1230	1.05775	0.0960888	0.975391	0	0.0456825	0.144409	0.480036	0.833481
1231	0.259396	0.417823	0.924541	0	0.615225	1	1	0.690047
1232	-1.38571	0.0964183	0.984449	0	0.380263	0.456666	0.66241	0.699798
1233	-0.429245	0.216097	0.987774	0	0.589339	0.630578	0.750805	0.935776
1234	-0.312416	0.184997	0.953422	0	0.650657	0.724378	0.553887	0.891374
1235	5.43e-12	19.3881	0.987049	0	0.915523	0.787017	1	1
1236	1.28401	0.0861656	0.926641	0	0	0	0.541306	0.827374
1237	-4.15134	0.0121285	0.932417	0	0.115197	0.0870585	0.239338	0.187364
1238	1.71929	0.0392192	0.948535	0	0	0.0358191	0.104446	0.500695
1239	-0.474371	0.128567	0.990218	0	0.201179	0.555674	0.597969	0.912082
1240	0.757109	0.104857	0.989534	0	0.056428	0.292763	0.502801	0.906403
1241	0.595578	0.20002	0.874801	0	0	0.791811	1	0.549742
1242	1.525	0.0782413	0.938479	0	0	0.111729	0.177315	0.795917
1243	-25.2786	0.021425	0.782579	0	0.470736	0.620246	0.625073	0.383866
1244	1.00125	0.0850259	0.958602	0	0.123028	0.116696	0.309043	0.905768
1245	-3.16177	0.0462121	0.908605	0	0.118947	0.577906	0.574923	0.629962
1246	-0.578653	0.106422	0.949252	0	0.0433582	0.35978	0.771502	0.708985
1247	1.41504	0.0548002	0.978546	0	0	0.0783629	0.277186	0.51209
1248	0.251912	0.429917	0.968042	0	0.642767	1	1	0.83328
1249	-108.627	0.00777806	0.758417	0	1	1	0.457478	0.641359
1250	-0.368188	0.0100841	0.965831	0	0.0220482	0.0571833	0.049467	0.165071
1251	0.348869	0.300053	0.97704	0	0.231001	0.987907	0.886576	0.956486
1252	0.0579625	0.0604923	0.973125	0	0.17543	0.24612	0.395392	0.651144
1253	-0.00215576	1.86236	0.979025	0	0.810468	0.967014	0.703861	0.858759
1254	1.11009	0.0789885	0.981026	0	0	0.239431	0.29857	0.802376
1255	-0.462047	0.277628	0.985428	0	0.579753	0.670971	0.850744	0.898206
1256	0.373859	0.269006	0.990005	0	0.332112	0.791788	0.911147	1
1257	0.145103	0.194588	0.980345	0	0.240939	0.494546	1	0.869865
1258	0.0726311	0.667333	0.963588	0	1	0.841437	0.823285	0.844766
1259	0.385757	0.0728729	0.96417	0	0.178067	0.274416	0.275132	0.880197
1260	0.0394302	0.135762	0.980997	0	0.300458	0.37257	0.818856	0.751969
1261	0.99388	0.0693428	0.979608	0	0.0421376	0.198705	0.249368	0.670815
1262	-0.0101271	1.32222	0.9606	0	0.759967	0.777208	0.772151	0.722359
1263	-0.0988458	0.511434	0.987926	0	0.67081	0.833521	0.769713	1
1264	-2.40334	0.0211426	0.948699	0	0.177501	0.223183	0.124262	0.387924
1265	-31.0346	0.000589419	0.823496	0	0.0255318	0.015695	0.0411369	0.0375596
1266	0.808228	0.0513733	0.878872	0	0	0	0.662023	0.402414
1267	0.0934573	0.0502115	0.986104	0	0.0586533	0.344041	0.308202	0.527242
1268	0.330147	0.0929399	0.994147	0	0.121387	0.263988	0.511372	0.823991
1269	-0.161269	0.0139086	0.971361	0	0.0210844	0.0495907	0.104711	0.146703
1270	1.05014	0.133061	0.884363	0	0	0	1	0.941031
1271	2.3397	0.0452035	0.918369	0	0	0	0	0.473341
1272	1.51336	0.0514783	0.977419	0	0.015301	0.0403615	0.230698	0.518113
1273	-0.516685	0.0354362	0.98297	0	0.0772647	0.118576	0.285923	0.420924
1274	-10.3036	0.0454664	0.79616	0	0.403323	0.516952	0.261674	0.722413
1275	1.39002	0.0683646	0.932446	0	0.0451329	0.107474	0.121533	0.676592
1276	1.43008	0.0971016	0.925271	0	0	0	0.407212	1
1277	1.15517	0.0626886	0.938775	0	0.0952907	0.0810907	0.12635	0.641169
1278	1.71926	0.0327803	0.983664	0	0	0.0500632	0.141953	0.3353
1279	-0.00588099	0.084554	0.995588	0	0.158027	0.322551	0.434416	0.738042
1280	1.26746	0.0814062	0.960093	0	0	0.10438	0.367058	0.877912
1281	-3.03153	0.0617699	0.803244	0	0.140156	0.231214	0.97481	0.360116
1282	-0.723677	0.0186679	0.981733	0	0.0257058	0.0974121	0.165515	0.205528
1283	1.21408	0.0795666	0.941558	0	0	0	0.625141	0.668684
1284	0.555834	0.0294724	0.96469	0	0	0.13847	0.29536	0.245995
1285	0.353231	0.145524	0.992706	0	0.177664	0.387814	0.752397	0.946336
1286	-12.3722	0.0249587	0.764125	0	0.716326	0.304691	0.473041	0.745971
1287	1.18707	0.0324994	0.989648	0	0.0398659	0.0927139	0.143161	0.351104
1288	-0.758441	0.0938688	0.994364	0	0.287827	0.365869	0.56945	0.769991
1289	-0.961509	0.138991	0.978361	0	0.242924	0.576651	0.692787	0.861973
1290	0.539297	0.0712454	0.97832	0	0.113116	0.223396	0.411629	0.53257
1291	-47.9431	0.0178087	0.762232	0	1	1	0.40991	0.436477
1292	-0.209036	0.349328	0.991079	0	0.627918	0.759639	0.808086	0.946007
1293	1.46153	0.0603158	0.923158	0	0.0521706	0.0479164	0.0915638	0.598729
1294	1.68709	0.0440121	0.960146	0	0.0259312	0.0447088	0.175311	0.386874
1295	0.489136	0.188222	0.978893	0	0.183691	0.602312	0.798105	1
1296	-0.113955	0.21866	0.998165	0	0.328357	0.681482	0.811554	1
1297	5.25e-11	20.0125	0.985914	0	1	1	1	0.688364
1298	-0.10965	0.465207	0.941653	0	0.67605	0.836277	0.744078	0.717123
1299	-0.0236529	0.998283	0.974933	0	0.696467	1	0.87318	1
1300	1.96386	0.0283265	0.681668	0	0	0.156471	0.0705708	0.186373
1301	-0.0022045	1.6967	0.981192	0	0.855372	1	0.86114	0.889431
1302	0.380577	0.144059	0.987155	0	0.159399	0.457701	0.738504	0.970553
1303	0.179946	0.0898968	0.977546	0	0.173726	0.415684	0.383817	0.794054
1304	1.89795	0.0799962	0.82861	0	0	0	0	1
1305	0.715296	0.124385	0.989487	0	0.0431022	0.381643	0.58557	0.948356
1306	0.955315	0.108065	0.978816	0	0.0203516	0.199523	0.593315	0.864704
1307	0.00626975	1.18273	0.991718	0	1	0.86555	1	0.848232
1308	-0.0152131	1.52835	0.955606	0	0.465521	1	0.996099	0.940893
1309	2.57002	0.0292878	0.939976	0	0	0	0	0.320247
1310	0.877367	0.113031	0.967499	0	0.0478002	0.17698	0.555009	1
1311	-0.130768	0.167965	0.995236	0	0.241639	0.629347	0.735278	0.882876
1312	-9.12048	0.00601482	0.910907	0	0.081633	0.156774	0.107918	0.1111
1313	-0.953499	0.0506186	0.983752	0	0.155471	0.307441	0.24589	0.624579
1314	0.251775	0.106945	0.986201	0	0.279317	0.29353	0.596195	0.775208
1315	1.60955	0.087401	0.900156	0	0	0	0.228073	1
1316	-0.845152	0.00782854	0.979513	0	0.0245303	0.0387428	0.0753644	0.0899717
1317	-2.0975	0.105833	0.974638	0	0.424789	0.602031	0.661879	0.728424
1318	1.05064	0.120785	0.951697	0	0	0.12496	0.72896	0.966414
1319	-0.147741	0.0672784	0.93756	0	0.102965	0.254341	0.21634	0.58613
1320	-3.95434	0.0350362	0.803915	0	0.310991	0.211272	0.39987	0.78453
1321	1.63307	0.0763217	0.896843	0	0.00889371	0.0612065	0.0800751	0.853616
1322	-9.6	0.0238916	0.648756	0	0.821908	0.177721	0.301	0.358259
1323	-0.0597948	0.173683	0.991757	0	0.284195	0.66026	0.755738	0.851001
1324	-3.19e-11	19.9332	0.985446	0	1	0.680843	1	0.995793
1325	-0.509599	0.077314	0.940234	0	0.386937	0.149016	0.560417	0.558331
1326	5.25e-11	20.0175	0.993145	0	1	1	1	0.780949
1327	2.71e-11	20.9254	0.998016	0	0.977182	0.975831	0.999739	0.960335
1328	7.93e-11	19.5483	0.978122	0	1	1	0.608663	1
1329	-0.252475	0.431711	0.961279	0	0.498182	0.776335	1	0.88383
1330	2.2e-05	2.45853	0.995469	0	1	0.824345	1	1
1331	-0.318107	0.502806	0.85492	0	0.224657	1	1	0.492793
1332	0.26395	0.402974	0.947471	0	0.593557	1	0.936809	0.94658
1333	-1.95523	0.120067	0.955844	0	0.366448	0.447863	0.675758	0.901864
1334	0.729305	0.0581704	0.997439	0	0.0484661	0.180745	0.356166	0.585808
1335	1.75196	0.039431	0.920739	0	0.0265952	0.103502	0.0821425	0.316409
1336	-4.74609	0.037658	0.966446	0	0.234117	0.351717	0.379601	0.500327
1337	0.259963	0.0884639	0.987853	0	0.232123	0.335103	0.391905	0.767201
1338	-1.76703	0.0258784	0.914477	0	0.0899434	0.168852	0.44782	0.321057
1339	-0.356156	0.0955951	0.938571	0	0.455314	0.336465	0.437956	1
1340	0.375791	0.009041	0.917415	0	0	0	0.145193	0.101357
1341	1.85088	0.0600595	0.941539	0	0	0	0.162669	0.66138
1342	-1.58997	0.096629	0.953839	0	0.155389	0.587375	0.463033	0.828222
1343	0.54224	0.130397	0.995541	0	0.118591	0.432214	0.656449	0.860149
1344	-0.183172	0.0112123	0.956919	0	0.0539734	0.0279237	0.125244	0.108161
1345	0.688601	0.167769	0.955129	0	0.0983533	0.315988	1	0.95306
1346	0.599529	0.262366	0.943191	0	0	1	0.896679	0.884843
1347	-0.745575	0.0415414	0.54951	0	0.00833123	0.0492372	1	0.260524
1348	0.663056	0.0493584	0.968139	0	0.0405389	0.0286948	0.371862	0.587679
1349	0.219188	0.344533	0.945383	0	0.645043	0.758989	1	0.846993
1350	0.0443393	0.735489	0.97718	0	1	0.761862	1	0.993082
1351	0.142231	0.238064	0.992751	0	0.377715	0.789723	0.740461	0.991365
1352	8.61e-11	21.8122	0.988758	0	0.963815	0.926533	0.793399	0.840661
1353	1.91112	0.0770801	0.834148	0	0	0	0	1
1354	2.10865	0.0444826	0.879791	0	0	0	0	0.598963
1355	-0.491367	0.0714881	0.931393	0	0.0647019	0.180352	0.76419	0.702138
1356	-3.63261	0.0378067	0.744614	0	0.320894	0.176011	0.885286	0.3512
1357	2.12923	0.0179622	0.896677	0	0	0	0	0.279404
1358	0.174364	0.595281	0.947741	0	1	1	0.911076	1
1359	0.310628	0.187991	0.974634	0	0.194007	0.495884	1	0.790604
1360	0.837077	0.0973298	0.950833	0	0.0919053	0.211509	0.30021	1
1361	1.25e-10	18.9327	0.980444	0	1	0.637273	1	0.992419
1362	-0.108786	0.281355	0.950787	0	0.155684	1	0.801463	0.837421
1363	0.0974128	0.0510243	0.891362	0	0.072245	0.0716847	0.560141	0.768103
1364	0.563597	0.157631	0.993447	0	0.120866	0.522869	0.737338	0.916573
1365	-17.572	0.0429541	0.852099	0	0.519011	0.70791	0.861454	0.76888
1366	-1.88441	0.0356157	0.961492	0	0.0572829	0.168485	0.335618	0.401275
1367	1.57735	0.0668242	0.95393	0	0.0184056	0.050217	0.188718	0.718766
1368	1.26897	0.0513125	0.963401	0	0.0367381	0.140774	0.104889	0.642645
1369	3.19366	0.00857761	0.906024	0	0	0	0	0.0991001
1370	2.1359	0.0270347	0.954419	0	0	0.0109209	0.103574	0.288272
1371	-0.924355	0.0351329	0.859951	0	0.0460194	0.0795293	0.613723	0.468596
1372	0.503614	0.101413	0.828036	0	0.129322	0.0704953	1	0.843033
1373	-3.06e-13	15.3142	0.941927	0	0.501057	0.77423	0.759227	0.90054
1374	0.549722	0.131508	0.905875	0	0.0565567	0.248022	0.867613	1
1375	-0.00688944	0.0519599	0.659004	0	0	0.0230852	1	0.346621
1376	-1.34371	0.03257	0.363771	0	0	0	1	0.164524
1377	-0.864672	0.0514702	0.842692	0	0.177558	0.0771689	0.797848	0.36852
1378	0.391004	0.132355	0.995709	0	0.195614	0.47115	0.656532	0.828339
1379	1.72109	0.0263104	0.977371	0	0.00694729	0.0515608	0.0634857	0.327794
1380	0	0	0	0	0	0	0	0
1381	-0.42215	0.0276885	0.79227	0	0	0.0401662	0.575264	0.260286
1382	-0.722171	0.239316	0.921346	0	0.567489	0.586895	1	0.610817
1383	0.148054	0.202884	0.982699	0	0.237173	0.532808	1	0.847241
1384	2.75147	0.0292883	0.903765	0	0	0	0	0.279141
1385	0.658887	0.234424	0.962704	0	0	0.75047	1	1
1386	-0.0288218	0.100484	0.986491	0	0.160271	0.32213	0.708306	0.779995
1387	0.65737	0.16459	0.94614	0	0.0407685	0.267131	1	1
1388	0.187919	0.244836	0.997935	0	0.336225	0.700279	0.897667	1
1389	0.572716	0.0682434	0.676195	0	0	0	1	0.31233
1390	-0.41906	0.0888587	0.975611	0	0.126801	0.590427	0.421312	0.792877
1391	-7.04706	0.0324873	0.496665	0	1	0.149086	0.33035	0.33324
1392	-192.242	0.00256358	0.540061	0	0.423871	0.533683	1	0.344422
1393	0.94901	0.129325	0.905013	0	0	0.0958954	1	0.8395
1394	-0.520493	0.165463	0.920119	0	0.655125	0.280281	1	0.743206
1395	0.494909	0.0393461	0.98208	0	0.0697843	0.106513	0.274224	0.353138
1396	0.757525	0.0305093	0.873367	0	0	0.0220256	0.429411	0.282083
1397	0.19434	0.34635	0.985033	0	0.516331	0.919432	0.871914	0.905551
1398	2.09566	0.0189362	0.966912	0	0.00281528	0.0046478	0.103665	0.161137
1399	-0.268736	0.135967	0.952239	0	0.356126	0.398302	0.84893	0.911321
1400	2.0279	0.0626459	0.872493	0	0	0	0	0.840169
1401	0.247682	0.0400053	0.988811	0	0.062843	0.220937	0.264729	0.408327
1402	-0.440711	0.118236	0.919816	0	0.26644	0.167702	1	0.725683
1403	1.91518	0.0732863	0.835465	0	0	0	0	1
1404	0.192727	0.0688208	0.908981	0	0.121893	0.166682	0.204019	1
1405	2.2259	0.0604355	0.854187	0	0	0	0	0.501604
1406	0.377662	0.0855146	0.829331	0	0.055172	0.0905914	1	0.436794
1407	0.879426	0.0743045	0.945377	0	0.119269	0.221596	0.145113	0.797738
1408	-0.669926	0.198562	0.9609	0	0.502999	0.488328	1	0.73632
1409	-11.673	0.016124	0.171704	0	0.00969642	0.258789	1	0.101104
[truncated: 8,858 more rows]

## Sheet: Young Protein Labeling Kinetics
Acc #	No Total Peptides	No Used Peptides	t0	k0	R2	0 days	2 days	4 days	8 days	16 days
[truncated: 1,129 more rows]

[truncated: 4 more sheets: Old Peptides Identified, Old Peptide Labeling Kinetics, Old Protein Labeling Kinetics, Log2 (Old-Young) Ratio]
