# Supplementary material for: Increased Degradation Rates in the Components of the Mitochondrial Oxidative Phosphorylation Chain in the Cerebellum of Old Mice
Source: Front Aging Neurosci. 2018 Feb 16;10:32. doi: 10.3389/fnagi.2018.00032 (PMC5820363; doi:10.3389/fnagi.2018.00032)
Supplement: TABLE S2 — The complete results of the GO analysis for the young and aged mouse cerebellum. [file Table_2.XLSX]

## Sheet: Faster in Old Mice
PROCESS
GO Term	Description	P-value	FDR q-value	Enrichment	N	B	n	b	Genes
GO:0006123	mitochondrial electron transport, cytochrome c to oxygen	1.99e-05	0.107	16.36	589	4	36	4	[Cox5b - cytochrome c oxidase subunit vb, Cox6a1 - cytochrome c oxidase subunit via polypeptide 1, Cox5a - cytochrome c oxidase subunit va, Cycs - cytochrome c, somatic]
FUNCTION
GO Term	Description	P-value	FDR q-value	Enrichment	N	B	n	b	Genes
GO:0004129	cytochrome-c oxidase activity	7.08e-07	0.000904	14.02	589	7	36	6	[Cox6c - cytochrome c oxidase subunit vic, Cox5b - cytochrome c oxidase subunit vb, Cox6a1 - cytochrome c oxidase subunit via polypeptide 1, Cox6b1 - cytochrome c oxidase, subunit vib polypeptide 1, Cox5a - cytochrome c oxidase subunit va, Ndufa4 - nadh dehydrogenase (ubiquinone) 1 alpha subcomplex, 4]
GO:0016675	oxidoreductase activity, acting on a heme group of donors	7.08e-07	0.000452	14.02	589	7	36	6	[Cox6c - cytochrome c oxidase subunit vic, Cox5b - cytochrome c oxidase subunit vb, Cox6a1 - cytochrome c oxidase subunit via polypeptide 1, Cox6b1 - cytochrome c oxidase, subunit vib polypeptide 1, Cox5a - cytochrome c oxidase subunit va, Ndufa4 - nadh dehydrogenase (ubiquinone) 1 alpha subcomplex, 4]
GO:0016676	oxidoreductase activity, acting on a heme group of donors, oxygen as acceptor	7.08e-07	0.000301	14.02	589	7	36	6	[Cox6c - cytochrome c oxidase subunit vic, Cox5b - cytochrome c oxidase subunit vb, Cox6b1 - cytochrome c oxidase, subunit vib polypeptide 1, Cox6a1 - cytochrome c oxidase subunit via polypeptide 1, Cox5a - cytochrome c oxidase subunit va, Ndufa4 - nadh dehydrogenase (ubiquinone) 1 alpha subcomplex, 4]
GO:0015002	heme-copper terminal oxidase activity	7.08e-07	0.000226	14.02	589	7	36	6	[Cox6c - cytochrome c oxidase subunit vic, Cox5b - cytochrome c oxidase subunit vb, Cox6b1 - cytochrome c oxidase, subunit vib polypeptide 1, Cox6a1 - cytochrome c oxidase subunit via polypeptide 1, Cox5a - cytochrome c oxidase subunit va, Ndufa4 - nadh dehydrogenase (ubiquinone) 1 alpha subcomplex, 4]
GO:0009055	electron carrier activity	1.58e-05	0.00402	8.81	589	13	36	7	[Cox6c - cytochrome c oxidase subunit vic, Cox5b - cytochrome c oxidase subunit vb, Cox6b1 - cytochrome c oxidase, subunit vib polypeptide 1, Cox6a1 - cytochrome c oxidase subunit via polypeptide 1, Cox5a - cytochrome c oxidase subunit va, Cycs - cytochrome c, somatic, Ndufa4 - nadh dehydrogenase (ubiquinone) 1 alpha subcomplex, 4]
GO:0015078	hydrogen ion transmembrane transporter activity	4e-05	0.00852	5.89	589	25	36	9	[Uqcrfs1 - ubiquinol-cytochrome c reductase, rieske iron-sulfur polypeptide 1, Atp5k - atp synthase, h+ transporting, mitochondrial f1f0 complex, subunit e, Cox6c - cytochrome c oxidase subunit vic, Cox5b - cytochrome c oxidase subunit vb, Cox6b1 - cytochrome c oxidase, subunit vib polypeptide 1, Cox6a1 - cytochrome c oxidase subunit via polypeptide 1, Atp5l - atp synthase, h+ transporting, mitoc…
GO:0015077	monovalent inorganic cation transmembrane transporter activity	0.000662	0.121	4.33	589	34	36	9	[Uqcrfs1 - ubiquinol-cytochrome c reductase, rieske iron-sulfur polypeptide 1, Atp5k - atp synthase, h+ transporting, mitochondrial f1f0 complex, subunit e, Cox6c - cytochrome c oxidase subunit vic, Cox5b - cytochrome c oxidase subunit vb, Cox6b1 - cytochrome c oxidase, subunit vib polypeptide 1, Cox6a1 - cytochrome c oxidase subunit via polypeptide 1, Atp5l - atp synthase, h+ transporting, mitoc…
COMPONENT
GO Term	Description	P-value	FDR q-value	Enrichment	N	B	n	b	Genes
GO:0044429	mitochondrial part	5.28e-08	4.02e-05	4.01	589	98	27	18	[Ndufa8 - nadh dehydrogenase (ubiquinone) 1 alpha subcomplex, 8, Uqcrfs1 - ubiquinol-cytochrome c reductase, rieske iron-sulfur polypeptide 1, Ndufa6 - nadh dehydrogenase (ubiquinone) 1 alpha subcomplex, 6 (b14), Atad3a - atpase family, aaa domain containing 3a, Atp5j2 - atp synthase, h+ transporting, mitochondrial f0 complex, subunit f2, Cox6c - cytochrome c oxidase subunit vic, Cox5b - cytochro…
GO:0098798	mitochondrial protein complex	1.56e-07	5.95e-05	5.45	589	42	36	14	[Ndufa8 - nadh dehydrogenase (ubiquinone) 1 alpha subcomplex, 8, Uqcrfs1 - ubiquinol-cytochrome c reductase, rieske iron-sulfur polypeptide 1, Ndufa6 - nadh dehydrogenase (ubiquinone) 1 alpha subcomplex, 6 (b14), Atp5j2 - atp synthase, h+ transporting, mitochondrial f0 complex, subunit f2, Ndufa11 - nadh dehydrogenase (ubiquinone) 1 alpha subcomplex 11, Cox5b - cytochrome c oxidase subunit vb, Co…
GO:0098800	inner mitochondrial membrane protein complex	3.96e-07	0.000101	5.6	589	38	36	13	[Ndufa8 - nadh dehydrogenase (ubiquinone) 1 alpha subcomplex, 8, Uqcrfs1 - ubiquinol-cytochrome c reductase, rieske iron-sulfur polypeptide 1, Ndufa6 - nadh dehydrogenase (ubiquinone) 1 alpha subcomplex, 6 (b14), Atp5j2 - atp synthase, h+ transporting, mitochondrial f0 complex, subunit f2, Ndufa11 - nadh dehydrogenase (ubiquinone) 1 alpha subcomplex 11, Cox5b - cytochrome c oxidase subunit vb, Co…
GO:0031966	mitochondrial membrane	2.28e-06	0.000435	4.04	589	81	27	15	[Ndufa8 - nadh dehydrogenase (ubiquinone) 1 alpha subcomplex, 8, Uqcrfs1 - ubiquinol-cytochrome c reductase, rieske iron-sulfur polypeptide 1, Ndufa6 - nadh dehydrogenase (ubiquinone) 1 alpha subcomplex, 6 (b14), Atad3a - atpase family, aaa domain containing 3a, Cox6c - cytochrome c oxidase subunit vic, Atp5j2 - atp synthase, h+ transporting, mitochondrial f0 complex, subunit f2, Ndufa11 - nadh d…
GO:0005743	mitochondrial inner membrane	2.43e-06	0.00037	4.36	589	70	27	14	[Ndufa8 - nadh dehydrogenase (ubiquinone) 1 alpha subcomplex, 8, Uqcrfs1 - ubiquinol-cytochrome c reductase, rieske iron-sulfur polypeptide 1, Ndufa6 - nadh dehydrogenase (ubiquinone) 1 alpha subcomplex, 6 (b14), Atad3a - atpase family, aaa domain containing 3a, Cox6c - cytochrome c oxidase subunit vic, Atp5j2 - atp synthase, h+ transporting, mitochondrial f0 complex, subunit f2, Ndufa11 - nadh d…
GO:0019866	organelle inner membrane	3.02e-06	0.000383	4.3	589	71	27	14	[Ndufa8 - nadh dehydrogenase (ubiquinone) 1 alpha subcomplex, 8, Uqcrfs1 - ubiquinol-cytochrome c reductase, rieske iron-sulfur polypeptide 1, Ndufa6 - nadh dehydrogenase (ubiquinone) 1 alpha subcomplex, 6 (b14), Atad3a - atpase family, aaa domain containing 3a, Cox6c - cytochrome c oxidase subunit vic, Atp5j2 - atp synthase, h+ transporting, mitochondrial f0 complex, subunit f2, Ndufa11 - nadh d…
GO:0044455	mitochondrial membrane part	3.22e-06	0.000351	4.83	589	44	36	13	[Ndufa8 - nadh dehydrogenase (ubiquinone) 1 alpha subcomplex, 8, Uqcrfs1 - ubiquinol-cytochrome c reductase, rieske iron-sulfur polypeptide 1, Ndufa6 - nadh dehydrogenase (ubiquinone) 1 alpha subcomplex, 6 (b14), Atp5j2 - atp synthase, h+ transporting, mitochondrial f0 complex, subunit f2, Ndufa11 - nadh dehydrogenase (ubiquinone) 1 alpha subcomplex 11, Cox5b - cytochrome c oxidase subunit vb, Co…
GO:0098803	respiratory chain complex	4.15e-06	0.000396	7.55	589	26	27	9	[Ndufa8 - nadh dehydrogenase (ubiquinone) 1 alpha subcomplex, 8, Uqcrfs1 - ubiquinol-cytochrome c reductase, rieske iron-sulfur polypeptide 1, Ndufa6 - nadh dehydrogenase (ubiquinone) 1 alpha subcomplex, 6 (b14), Cox5b - cytochrome c oxidase subunit vb, Ndufa11 - nadh dehydrogenase (ubiquinone) 1 alpha subcomplex 11, Cox5a - cytochrome c oxidase subunit va, Ndufv1 - nadh dehydrogenase (ubiquinone…
GO:0070069	cytochrome complex	5.22e-05	0.00442	11.69	589	7	36	5	[Uqcrfs1 - ubiquinol-cytochrome c reductase, rieske iron-sulfur polypeptide 1, Cox5b - cytochrome c oxidase subunit vb, Cox6a1 - cytochrome c oxidase subunit via polypeptide 1, Cox5a - cytochrome c oxidase subunit va, Ndufa4 - nadh dehydrogenase (ubiquinone) 1 alpha subcomplex, 4]
GO:0070469	respiratory chain	7.62e-05	0.00581	7.64	589	20	27	7	[Ndufa8 - nadh dehydrogenase (ubiquinone) 1 alpha subcomplex, 8, Uqcrfs1 - ubiquinol-cytochrome c reductase, rieske iron-sulfur polypeptide 1, Ndufa6 - nadh dehydrogenase (ubiquinone) 1 alpha subcomplex, 6 (b14), Ndufa11 - nadh dehydrogenase (ubiquinone) 1 alpha subcomplex 11, Ndufv1 - nadh dehydrogenase (ubiquinone) flavoprotein 1, Ndufa2 - nadh dehydrogenase (ubiquinone) 1 alpha subcomplex, 2, …
GO:0005739	mitochondrion	0.00012	0.00829	2.02	589	183	43	27	[Ndufa8 - nadh dehydrogenase (ubiquinone) 1 alpha subcomplex, 8, Uqcrfs1 - ubiquinol-cytochrome c reductase, rieske iron-sulfur polypeptide 1, Atp5j2 - atp synthase, h+ transporting, mitochondrial f0 complex, subunit f2, Acat2 - acetyl-coenzyme a acetyltransferase 2, Ndufa11 - nadh dehydrogenase (ubiquinone) 1 alpha subcomplex 11, Ndufv1 - nadh dehydrogenase (ubiquinone) flavoprotein 1, Ndufa2 - …
GO:0045277	respiratory chain complex IV	0.000151	0.00956	13.09	589	5	36	4	[Cox5b - cytochrome c oxidase subunit vb, Cox6a1 - cytochrome c oxidase subunit via polypeptide 1, Cox5a - cytochrome c oxidase subunit va, Ndufa4 - nadh dehydrogenase (ubiquinone) 1 alpha subcomplex, 4]
GO:0005751	mitochondrial respiratory chain complex IV	0.000151	0.00883	13.09	589	5	36	4	[Cox5b - cytochrome c oxidase subunit vb, Cox6a1 - cytochrome c oxidase subunit via polypeptide 1, Cox5a - cytochrome c oxidase subunit va, Ndufa4 - nadh dehydrogenase (ubiquinone) 1 alpha subcomplex, 4]
GO:0031090	organelle membrane	0.000657	0.0358	2.64	589	124	27	15	[Ndufa8 - nadh dehydrogenase (ubiquinone) 1 alpha subcomplex, 8, Uqcrfs1 - ubiquinol-cytochrome c reductase, rieske iron-sulfur polypeptide 1, Ndufa6 - nadh dehydrogenase (ubiquinone) 1 alpha subcomplex, 6 (b14), Atad3a - atpase family, aaa domain containing 3a, Atp5j2 - atp synthase, h+ transporting, mitochondrial f0 complex, subunit f2, Cox6c - cytochrome c oxidase subunit vic, Ndufa11 - nadh d…

## Sheet: Slower in Old Mice
PROCESS
GO Term	Description	P-value	FDR q-value	Enrichment	N	B	n	b	Genes
GO:0051938	L-glutamate import	0.000785	1	34.65	589	2	17	2	[Slc1a3 - solute carrier family 1 (glial high affinity glutamate transporter), member 3, Slc1a2 - solute carrier family 1 (glial high affinity glutamate transporter), member 2]
GO:0043092	L-amino acid import	0.000785	1	34.65	589	2	17	2	[Slc1a3 - solute carrier family 1 (glial high affinity glutamate transporter), member 3, Slc1a2 - solute carrier family 1 (glial high affinity glutamate transporter), member 2]
GO:0070777	D-aspartate transport	0.000785	1	34.65	589	2	17	2	[Slc1a3 - solute carrier family 1 (glial high affinity glutamate transporter), member 3, Slc1a2 - solute carrier family 1 (glial high affinity glutamate transporter), member 2]
GO:0070779	D-aspartate import	0.000785	1	34.65	589	2	17	2	[Slc1a3 - solute carrier family 1 (glial high affinity glutamate transporter), member 3, Slc1a2 - solute carrier family 1 (glial high affinity glutamate transporter), member 2]
GO:0042940	D-amino acid transport	0.000785	0.842	34.65	589	2	17	2	[Slc1a3 - solute carrier family 1 (glial high affinity glutamate transporter), member 3, Slc1a2 - solute carrier family 1 (glial high affinity glutamate transporter), member 2]
FUNCTION
GO Term	Description	P-value	FDR q-value	Enrichment	N	B	n	b	Genes
GO:0015501	glutamate:sodium symporter activity	0.000785	1	34.65	589	2	17	2	[Slc1a3 - solute carrier family 1 (glial high affinity glutamate transporter), member 3, Slc1a2 - solute carrier family 1 (glial high affinity glutamate transporter), member 2]
GO:0005314	high-affinity glutamate transmembrane transporter activity	0.000785	0.501	34.65	589	2	17	2	[Slc1a3 - solute carrier family 1 (glial high affinity glutamate transporter), member 3, Slc1a2 - solute carrier family 1 (glial high affinity glutamate transporter), member 2]
